# Supplementary material for: A murine model of hnRNPH2-related neurodevelopmental disorder reveals a mechanism for genetic compensation by Hnrnph1
Source: J Clin Invest. 2023 Jul 17;133(14):e160309. doi: 10.1172/JCI160309 (PMC10348767; doi:10.1172/JCI160309)
Supplement: Supplemental table 1 [file jci-133-160309-s140.xlsx]

## Sheet: Sheet 1
	Males						Females
	Hnrnph2 R206W line			Hnrnph2 KO line			Hnrnph2 R206W line			Hnrnph2 P209L line			Hnrnph2 KO line
landmark	Wild type volume (mm3)	R206W volume (mm3)	Adjusted P value	Wild type volume (mm3)	KO volume (mm3)	Adjusted P value	Wild type volume (mm3)	R206W volume (mm3)	Adjusted P value	Wild type volume (mm3)	P209L volume (mm3)	Adjusted P value	Wild type volume (mm3)	KO volume (mm3)	Adjusted P value
Accessory olfactory bulb: glomerular, external plexiform and mitral cell layer	0.0005	0.0006	0.980626	0.0006	0.0006	0.968125	0.0006	0.0006	0.998647	0.0005	0.0006	0.974872	0.0006	0.0006	0.966907
Accessory olfactory bulb: glomerular, external plexiform and mitral cell layer	0.0006	0.0006	0.980626	0.0006	0.0006	0.968125	0.0006	0.0006	0.998647	0.0006	0.0005	0.876071	0.0006	0.0006	0.966907
Accessory olfactory bulb: granule cell layer	0.0003	0.0003	0.980626	0.0003	0.0003	0.80737	0.0003	0.0003	0.998647	0.0003	0.0003	0.924571	0.0003	0.0003	0.977129
Accessory olfactory bulb: granule cell layer	0.0003	0.0003	0.980626	0.0003	0.0003	0.981496	0.0003	0.0003	0.998647	0.0003	0.0003	1	0.0003	0.0003	0.966907
amygdala	0.0098	0.0098	0.980626	0.0098	0.0098	0.990982	0.0098	0.0098	0.998647	0.0097	0.0099	0.754774	0.0098	0.0098	0.994157
amygdala	0.0104	0.0106	0.980626	0.0105	0.0107	0.650321	0.0105	0.0106	0.998647	0.0106	0.0105	0.740822	0.0107	0.0107	0.994645
Amygdalopiriform transition area	0.001	0.001	0.980626	0.0011	0.0011	0.968125	0.0011	0.0011	1	0.0011	0.0011	0.974872	0.0011	0.0011	0.966907
Amygdalopiriform transition area	0.001	0.0011	0.980626	0.001	0.001	1	0.001	0.001	0.998647	0.001	0.001	0.974872	0.001	0.001	0.966907
anterior commissure: pars anterior	0.0012	0.0012	0.980626	0.0012	0.0011	0.968125	0.0012	0.0012	0.998647	0.0011	0.0011	0.974872	0.0012	0.0012	0.966907
anterior commissure: pars anterior	0.0012	0.0012	0.980626	0.0012	0.0012	0.650321	0.0012	0.0012	0.998647	0.0012	0.0011	0.876071	0.0012	0.0012	0.977129
anterior commissure: pars posterior	0.0005	0.0005	0.980626	0.0005	0.0005	0.968125	0.0005	0.0005	0.624427	0.0005	0.0005	1	0.0005	0.0005	0.971924
anterior commissure: pars posterior	0.0005	0.0006	0.980626	0.0005	0.0005	0.968125	0.0005	0.0005	0.632514	0.0005	0.0005	0.974872	0.0005	0.0005	0.966907
anterior lobule (lobules 4-5)	0.0018	0.0018	0.980626	0.0018	0.0019	0.968125	0.0019	0.0018	0.853093	0.0019	0.0018	0.924571	0.0018	0.0018	0.966907
anterior lobule (lobules 4-5)	0.002	0.0019	0.980626	0.0019	0.002	0.723326	0.002	0.0019	0.632514	0.002	0.0019	0.974872	0.002	0.0019	0.979088
anterior lobule white matter	0.0001	0.0001	0.980626	0.0001	0.0001	0.981496	0.0001	0.0001	0.632514	0.0001	0.0001	0.974872	0.0001	0.0001	0.966907
anterior lobule white matter	0.0001	0.0001	0.980626	0.0001	0.0001	1	0.0001	0.0001	0.998647	0.0001	0.0001	1	0.0001	0.0001	0.971924
Anterior olfactory nucleus	0.0023	0.0024	0.980626	0.0024	0.0024	0.987822	0.0024	0.0023	0.998647	0.0024	0.0023	0.974102	0.0023	0.0023	0.966907
Anterior olfactory nucleus	0.0023	0.0023	0.980626	0.0023	0.0023	0.877664	0.0023	0.0022	0.998647	0.0023	0.0022	0.876071	0.0023	0.0023	0.966907
basal forebrain	0.0057	0.0057	0.980626	0.0058	0.0056	0.968125	0.0056	0.0057	0.998647	0.0057	0.0056	0.930592	0.0055	0.0055	0.966907
basal forebrain	0.0054	0.0054	0.980626	0.0054	0.0054	0.968125	0.0054	0.0054	0.998647	0.0053	0.0054	0.974872	0.0054	0.0053	0.966907
bed nucleus of stria terminalis	0.0015	0.0015	0.980626	0.0015	0.0015	0.981496	0.0015	0.0015	0.998647	0.0015	0.0015	0.974872	0.0015	0.0015	0.966907
bed nucleus of stria terminalis	0.0016	0.0016	0.980626	0.0016	0.0015	0.723326	0.0015	0.0016	0.998647	0.0016	0.0015	0.740822	0.0015	0.0015	0.994645
CA10r	0.0025	0.0025	0.991593	0.0025	0.0026	0.877664	0.0025	0.0026	1	0.0025	0.0025	0.974872	0.0026	0.0026	0.966907
CA10r	0.0023	0.0023	1	0.0023	0.0024	0.723326	0.0023	0.0023	0.998647	0.0023	0.0024	0.942901	0.0023	0.0023	0.966907
CA1Py	0.0013	0.0013	0.980626	0.0013	0.0013	0.757767	0.0013	0.0013	0.624427	0.0013	0.0013	0.942901	0.0013	0.0013	0.966907
CA1Py	0.0013	0.0013	0.980626	0.0013	0.0013	0.968125	0.0013	0.0013	0.998647	0.0013	0.0013	0.974872	0.0013	0.0013	0.966907
CA1Rad	0.0031	0.0032	0.980626	0.0032	0.0032	0.968125	0.0032	0.0032	0.998647	0.0032	0.0032	0.974872	0.0032	0.0031	0.891734
CA1Rad	0.003	0.0029	0.980626	0.0029	0.0029	0.723326	0.0029	0.0029	0.998647	0.0029	0.0029	1	0.003	0.003	0.891734
CA20r	0.0005	0.0005	0.980626	0.0005	0.0005	0.981496	0.0005	0.0005	0.998647	0.0005	0.0005	1	0.0005	0.0005	0.994645
CA20r	0.0006	0.0006	0.991593	0.0006	0.0006	0.904009	0.0006	0.0006	0.998647	0.0006	0.0006	1	0.0006	0.0006	0.891734
CA2Py	0.0002	0.0002	0.980626	0.0002	0.0002	0.968125	0.0002	0.0002	0.998647	0.0002	0.0002	0.974872	0.0002	0.0002	0.966907
CA2Py	0.0002	0.0002	0.980626	0.0002	0.0002	0.877664	0.0002	0.0002	0.998647	0.0002	0.0002	1	0.0002	0.0002	0.966907
CA2Rad	0.0006	0.0006	0.980626	0.0006	0.0006	0.987822	0.0006	0.0006	0.998647	0.0006	0.0006	1	0.0006	0.0006	0.979088
CA2Rad	0.0006	0.0006	0.980626	0.0006	0.0006	0.968125	0.0006	0.0006	0.998647	0.0006	0.0006	1	0.0006	0.0006	0.966907
CA30r	0.0033	0.0032	0.980626	0.0033	0.0032	0.650321	0.0032	0.0033	0.874179	0.0033	0.0032	0.876071	0.0033	0.0033	0.966907
CA30r	0.0033	0.0033	0.980626	0.0033	0.0032	0.723326	0.0033	0.0033	0.998647	0.0033	0.0033	1	0.0032	0.0033	0.966907
CA3Py Inner	0.0001	0.0002	0.980626	0.0002	0.0002	0.968125	0.0002	0.0002	0.998647	0.0002	0.0002	0.974872	0.0002	0.0001	0.966907
CA3Py Inner	0.0001	0.0001	0.980626	0.0001	0.0001	0.968125	0.0001	0.0001	0.998647	0.0001	0.0001	1	0.0001	0.0001	0.994645
CA3Py Outer	0.0013	0.0013	0.980626	0.0013	0.0012	0.968125	0.0012	0.0012	0.632514	0.0013	0.0012	0.740822	0.0012	0.0013	0.891734
CA3Py Outer	0.0012	0.0012	0.980626	0.0012	0.0012	0.968125	0.0012	0.0012	0.632514	0.0012	0.0012	0.924571	0.0011	0.0012	0.971924
CA3Rad	0.0022	0.0023	0.980626	0.0023	0.0022	0.968125	0.0022	0.0023	0.632514	0.0023	0.0022	0.942901	0.0022	0.0023	0.891734
CA3Rad	0.0021	0.0021	0.980626	0.0021	0.0021	0.723326	0.0021	0.0021	0.998647	0.0022	0.0021	1	0.0021	0.0021	0.966907
Caudomedial entorhinal cortex	0.0061	0.0061	0.991593	0.0062	0.0061	0.968125	0.0061	0.0062	0.998647	0.0061	0.0061	0.974872	0.0061	0.0062	0.966907
Caudomedial entorhinal cortex	0.0063	0.0065	0.980626	0.0065	0.0064	0.968125	0.0063	0.0064	0.998647	0.0064	0.0063	0.740822	0.0065	0.0064	0.966907
cerebellar peduncle: inferior	0.0008	0.0008	0.980626	0.0008	0.0008	0.650321	0.0008	0.0008	0.998647	0.0008	0.0009	0.754774	0.0008	0.0008	0.966907
cerebellar peduncle: inferior	0.001	0.001	0.980626	0.001	0.001	0.968125	0.001	0.001	0.972882	0.001	0.001	0.974872	0.001	0.001	0.966907
cerebellar peduncle: middle	0.0013	0.0014	0.980626	0.0014	0.0014	0.968125	0.0014	0.0014	0.998647	0.0014	0.0014	0.974872	0.0014	0.0014	0.966907
cerebellar peduncle: middle	0.0014	0.0015	0.980626	0.0014	0.0015	0.968125	0.0014	0.0014	0.666891	0.0014	0.0014	0.876071	0.0014	0.0015	0.966907
cerebellar peduncle: superior	0.0012	0.0012	0.980626	0.0012	0.0012	0.968125	0.0012	0.0012	0.998647	0.0012	0.0012	0.942901	0.0012	0.0012	0.966907
cerebellar peduncle: superior	0.0011	0.0011	0.980626	0.0011	0.0011	0.650321	0.0011	0.0011	0.998647	0.0011	0.0011	0.974102	0.0012	0.0012	0.979088
cerebral aqueduct	0.0012	0.0011	0.980626	0.0012	0.0012	0.987822	0.0012	0.0012	0.998647	0.0012	0.0012	0.876071	0.0012	0.0012	0.966907
cerebral peduncle	0.0024	0.0024	0.980626	0.0024	0.0025	1	0.0024	0.0024	0.998647	0.0025	0.0025	0.974872	0.0025	0.0025	1
cerebral peduncle	0.0025	0.0025	0.980626	0.0025	0.0024	0.904009	0.0025	0.0025	0.998647	0.0025	0.0025	0.942901	0.0024	0.0025	0.966907
Cingulate cortex: area 24a	0.0022	0.0022	0.980626	0.0022	0.0022	0.968125	0.0022	0.0022	0.998647	0.0022	0.0022	0.974872	0.0022	0.0022	0.966907
Cingulate cortex: area 24a	0.0023	0.0024	0.980626	0.0023	0.0023	0.968125	0.0023	0.0023	0.998647	0.0023	0.0023	0.876071	0.0023	0.0023	0.966907
Cingulate cortex: area 24a’	0.0009	0.0008	0.980626	0.0008	0.0008	0.968125	0.0008	0.0009	0.998647	0.0009	0.0009	0.876071	0.0008	0.0009	0.962594
Cingulate cortex: area 24a’	0.0011	0.001	0.980626	0.0011	0.0011	0.968125	0.0011	0.0011	0.998647	0.0011	0.0012	0.680162	0.001	0.001	0.966907
Cingulate cortex: area 24b	0.0017	0.0017	0.980626	0.0017	0.0018	0.904009	0.0017	0.0018	0.51184	0.0018	0.0018	0.974872	0.0018	0.0017	0.966907
Cingulate cortex: area 24b	0.0019	0.0019	0.980626	0.0019	0.002	0.968125	0.002	0.0019	1	0.002	0.002	0.974872	0.0019	0.0019	0.966907
Cingulate cortex: area 24b’	0.0007	0.0007	0.980626	0.0007	0.0007	0.981496	0.0007	0.0007	0.998647	0.0007	0.0007	0.974872	0.0007	0.0007	0.966907
Cingulate cortex: area 24b’	0.0007	0.0007	0.980626	0.0007	0.0007	0.990982	0.0006	0.0007	0.998647	0.0006	0.0007	0.740822	0.0007	0.0007	0.966907
Cingulate cortex: area 25	0.0007	0.0006	0.980626	0.0006	0.0006	0.968125	0.0006	0.0006	0.998647	0.0006	0.0006	0.974872	0.0006	0.0006	0.966907
Cingulate cortex: area 25	0.0006	0.0006	0.980626	0.0006	0.0006	0.968125	0.0006	0.0006	0.998647	0.0006	0.0006	0.930592	0.0006	0.0006	0.977129
Cingulate cortex: area 29a	0.0009	0.0009	0.991593	0.0008	0.0009	0.877664	0.0008	0.0009	0.998647	0.0009	0.0009	0.876071	0.0009	0.0009	0.966907
Cingulate cortex: area 29a	0.0009	0.001	0.980626	0.0009	0.0009	0.968125	0.001	0.0009	0.51184	0.0009	0.001	0.930592	0.0009	0.0009	0.966907
Cingulate cortex: area 29b	0.0005	0.0005	0.980626	0.0005	0.0005	0.968125	0.0005	0.0005	1	0.0005	0.0005	0.740822	0.0005	0.0005	0.966907
Cingulate cortex: area 29b	0.0005	0.0005	0.980626	0.0005	0.0005	0.968125	0.0005	0.0005	0.998647	0.0005	0.0005	0.924571	0.0005	0.0005	0.966907
Cingulate cortex: area 29c	0.0023	0.0023	0.980626	0.0022	0.0022	0.968125	0.0023	0.0023	0.998647	0.0022	0.0023	0.876071	0.0023	0.0021	0.966907
Cingulate cortex: area 29c	0.0023	0.0025	0.980626	0.0023	0.0024	0.708169	0.0023	0.0024	0.998647	0.0023	0.0024	0.974872	0.0024	0.0023	0.966907
Cingulate cortex: area 30	0.0032	0.0031	1	0.0031	0.0031	0.968125	0.0033	0.0032	1	0.0031	0.0033	0.740822	0.0032	0.0031	0.891734
Cingulate cortex: area 30	0.0035	0.0034	0.980626	0.0034	0.0034	0.987822	0.0035	0.0036	0.998647	0.0034	0.0034	0.876071	0.0034	0.0034	0.966907
Cingulate cortex: area 32	0.0026	0.0024	0.980626	0.0026	0.0025	0.80737	0.0025	0.0025	0.998647	0.0025	0.0025	0.876071	0.0025	0.0026	0.891734
Cingulate cortex: area 32	0.0033	0.0032	0.980626	0.0033	0.0033	0.968125	0.0033	0.0033	0.998647	0.0033	0.0031	0.942901	0.0032	0.0032	0.966907
Cingulum	0.0011	0.0011	0.980626	0.0011	0.0011	0.650321	0.0011	0.0011	0.97145	0.0011	0.0011	0.740822	0.0011	0.0011	0.966907
Cingulum	0.0011	0.0011	0.980626	0.0011	0.0011	0.968125	0.0011	0.001	1	0.0011	0.0011	0.876071	0.001	0.0011	0.966907
Claustrum	0.0003	0.0004	0.980626	0.0004	0.0004	0.968125	0.0004	0.0004	0.998647	0.0003	0.0003	1	0.0004	0.0003	0.966907
Claustrum	0.0005	0.0004	0.980626	0.0004	0.0004	0.968125	0.0004	0.0004	0.998647	0.0004	0.0004	0.876071	0.0004	0.0004	0.971924
Claustrum: dorsal part	0.0003	0.0002	0.980626	0.0002	0.0002	0.968125	0.0002	0.0002	0.998647	0.0002	0.0003	0.974872	0.0002	0.0002	0.966907
Claustrum: dorsal part	0.0003	0.0003	1	0.0003	0.0003	0.990982	0.0003	0.0003	0.666891	0.0003	0.0003	0.987865	0.0003	0.0003	0.979088
Claustrum: ventral part	0.0006	0.0006	0.980626	0.0006	0.0006	0.968125	0.0006	0.0006	0.998647	0.0007	0.0006	1	0.0006	0.0007	0.966907
Claustrum: ventral part	0.0006	0.0006	0.980626	0.0006	0.0006	0.968125	0.0006	0.0006	0.998647	0.0006	0.0006	0.974872	0.0006	0.0006	0.979088
colliculus: inferior	0.0062	0.0065	0.980626	0.0062	0.0062	0.968125	0.0062	0.0062	0.998647	0.0062	0.0062	1	0.0062	0.0061	0.977129
colliculus: inferior	0.0058	0.0057	0.980626	0.0058	0.0058	0.968125	0.0058	0.0058	0.998647	0.0058	0.0058	0.974102	0.0059	0.0059	0.966907
colliculus: superior	0.0099	0.0097	0.980626	0.0098	0.0099	0.990982	0.0099	0.01	0.998647	0.0099	0.0101	0.974872	0.0097	0.0097	0.966907
colliculus: superior	0.01	0.01	0.980626	0.0098	0.01	0.650321	0.0098	0.0099	0.998647	0.01	0.0099	1	0.0098	0.0098	0.966907
copula white matter	0.0001	0.0001	0.980626	0.0001	0.0001	0.723326	0.0001	0.0001	0.51184	0.0001	0.0001	0.987865	0.0001	0.0001	0.966907
copula white matter	0.0001	0.0001	0.980626	0.0001	0.0001	0.968125	0.0001	0.0001	1	0.0001	0.0001	1	0.0001	0.0001	0.966907
copula: pyramis (lobule 8)	0.0026	0.0026	0.980626	0.0026	0.0027	0.650321	0.0026	0.0026	0.998647	0.0027	0.0025	0.876071	0.0026	0.0026	0.966907
copula: pyramis (lobule 8)	0.0028	0.0028	0.980626	0.0028	0.0029	0.650321	0.0028	0.0029	0.998647	0.0028	0.0027	1	0.0028	0.0029	0.977129
corpus callosum	0.0138	0.014	0.980626	0.0138	0.0139	0.968125	0.014	0.0139	0.998647	0.0139	0.014	0.987865	0.0139	0.0139	0.966907
corpus callosum	0.0148	0.0147	0.980626	0.0147	0.0148	0.761973	0.0148	0.0149	0.998647	0.0147	0.015	0.974872	0.0147	0.0148	0.966907
Cortex-amygdala transition zones	0.001	0.001	0.980626	0.001	0.0009	0.723326	0.001	0.0009	0.998647	0.001	0.001	0.942901	0.001	0.0009	0.891734
Cortex-amygdala transition zones	0.001	0.0009	0.980626	0.0009	0.0009	0.968125	0.001	0.0009	0.998647	0.0009	0.0009	1	0.0009	0.001	0.966907
corticospinal tract/pyramids	0.0019	0.0019	0.980626	0.0019	0.0019	0.968125	0.0019	0.0019	0.874179	0.0019	0.0019	1	0.0019	0.0019	0.994645
corticospinal tract/pyramids	0.0019	0.0019	0.980626	0.0019	0.0019	0.877664	0.0019	0.0019	0.998647	0.0019	0.0019	1	0.0019	0.0019	0.966907
crus 1 white matter	0.0005	0.0005	0.980626	0.0005	0.0005	0.80737	0.0005	0.0005	0.998647	0.0005	0.0005	1	0.0005	0.0005	0.966907
crus 1 white matter	0.0004	0.0004	0.991593	0.0004	0.0004	0.968125	0.0004	0.0004	0.998647	0.0004	0.0004	0.740822	0.0004	0.0004	0.971924
crus 1: ansiform lobule (lobule 6)	0.0048	0.0046	0.980626	0.0048	0.0048	0.981496	0.0047	0.0047	0.998647	0.0049	0.0046	0.740822	0.0048	0.0049	0.966907
crus 1: ansiform lobule (lobule 6)	0.0048	0.0047	0.980626	0.0047	0.0047	0.968125	0.0048	0.0047	0.998647	0.0046	0.0048	0.974872	0.0047	0.0048	0.891734
crus 2 white matter	0.0003	0.0003	0.980626	0.0003	0.0003	0.968125	0.0003	0.0003	0.998647	0.0003	0.0003	1	0.0003	0.0003	0.966907
crus 2 white matter	0.0002	0.0003	0.980626	0.0002	0.0002	0.961433	0.0002	0.0003	0.998647	0.0002	0.0002	1	0.0002	0.0002	0.966907
crus 2: ansiform lobule (lobule 7)	0.0039	0.0041	0.980626	0.0042	0.0041	0.968125	0.0041	0.0041	0.998647	0.0041	0.0041	1	0.0041	0.0041	0.966907
crus 2: ansiform lobule (lobule 7)	0.0039	0.004	0.980626	0.0041	0.0039	0.650321	0.004	0.004	0.998647	0.004	0.004	1	0.004	0.004	0.979088
cuneate nucleus	0.0003	0.0003	0.980626	0.0003	0.0003	0.968125	0.0003	0.0003	0.998647	0.0003	0.0003	0.974872	0.0003	0.0003	0.966907
cuneate nucleus	0.0003	0.0003	0.980626	0.0003	0.0003	0.968125	0.0003	0.0003	0.998647	0.0003	0.0003	1	0.0003	0.0003	0.966907
dentate nucleus	0.0004	0.0004	0.991593	0.0004	0.0004	0.961433	0.0004	0.0004	0.998647	0.0004	0.0004	1	0.0004	0.0004	0.966907
dentate nucleus	0.0004	0.0004	0.980626	0.0004	0.0004	0.968125	0.0004	0.0004	0.998647	0.0004	0.0004	0.974872	0.0004	0.0004	0.966907
Dorsal intermediate entorhinal cortex	0.002	0.002	0.980626	0.002	0.002	0.968125	0.002	0.002	0.998647	0.002	0.002	0.974102	0.002	0.002	0.966907
Dorsal intermediate entorhinal cortex	0.0019	0.0019	0.980626	0.0018	0.0019	0.968125	0.0018	0.0018	0.998647	0.0019	0.0018	0.942901	0.0019	0.0018	0.966907
Dorsal nucleus of the endopiriform	0.0016	0.0017	0.980626	0.0016	0.0017	0.987822	0.0017	0.0016	0.998647	0.0016	0.0016	0.942901	0.0016	0.0017	0.891734
Dorsal nucleus of the endopiriform	0.0016	0.0016	0.980626	0.0016	0.0016	0.968125	0.0016	0.0016	0.998647	0.0016	0.0015	0.876071	0.0016	0.0015	0.891734
Dorsal tenia tecta	0.0011	0.0011	0.980626	0.0011	0.0011	0.968125	0.0011	0.001	0.998647	0.0011	0.0011	1	0.0011	0.0011	0.994645
Dorsal tenia tecta	0.0011	0.0012	0.980626	0.0012	0.0012	0.990982	0.0011	0.0011	0.998647	0.0012	0.0011	0.876071	0.0012	0.0012	0.994645
Dorsolateral entorhinal cortex	0.003	0.0031	0.980626	0.003	0.0031	0.757767	0.003	0.003	1	0.003	0.003	0.974872	0.003	0.0031	0.891734
Dorsolateral entorhinal cortex	0.0028	0.0027	0.980626	0.0028	0.0028	0.968125	0.0028	0.0028	0.972882	0.0028	0.0028	0.876071	0.0028	0.0027	0.966907
Dorsolateral orbital cortex	0.001	0.0011	0.980626	0.0011	0.001	0.968125	0.0011	0.0011	0.998647	0.001	0.001	1	0.001	0.0011	0.966907
Dorsolateral orbital cortex	0.0011	0.0011	0.980626	0.0011	0.0011	0.968125	0.0011	0.0011	0.998647	0.0011	0.0011	0.876071	0.0011	0.0011	0.994645
Ectorhinal cortex	0.0034	0.0034	0.980626	0.0033	0.0033	0.968125	0.0033	0.0033	0.998647	0.0034	0.0033	0.974872	0.0033	0.0034	0.977129
Ectorhinal cortex	0.003	0.0031	0.980626	0.0031	0.003	0.723326	0.0031	0.0031	0.998647	0.0031	0.0031	1	0.003	0.003	0.994157
facial nerve (cranial nerve 7)	0.0003	0.0002	0.980626	0.0002	0.0003	0.708169	0.0003	0.0003	1	0.0003	0.0003	0.974872	0.0003	0.0003	0.966907
facial nerve (cranial nerve 7)	0.0002	0.0002	0.980626	0.0002	0.0002	0.877664	0.0002	0.0002	0.998647	0.0002	0.0002	0.930592	0.0002	0.0002	0.966907
fasciculus retroflexus	0.0003	0.0003	0.980626	0.0003	0.0003	0.968125	0.0003	0.0003	0.998647	0.0003	0.0003	0.942901	0.0003	0.0003	0.966907
fasciculus retroflexus	0.0003	0.0003	0.980626	0.0003	0.0003	0.968125	0.0003	0.0003	0.97145	0.0003	0.0003	0.974872	0.0003	0.0003	0.979088
fastigial nucleus	0.0006	0.0005	0.980626	0.0006	0.0006	0.968125	0.0005	0.0006	0.164728	0.0006	0.0006	0.876071	0.0006	0.0006	0.966907
fastigial nucleus	0.0006	0.0006	0.980626	0.0006	0.0006	0.990982	0.0006	0.0006	0.632514	0.0006	0.0005	0.987865	0.0006	0.0006	0.966907
fimbria	0.0039	0.0041	0.980626	0.004	0.004	0.968125	0.004	0.004	1	0.004	0.0039	0.876071	0.004	0.004	0.977129
fimbria	0.0036	0.0035	0.980626	0.0035	0.0035	0.990982	0.0037	0.0035	0.725241	0.0037	0.0036	1	0.0036	0.0036	0.966907
flocculus (FL)	0.0011	0.0011	0.980626	0.0011	0.0011	0.968125	0.001	0.001	0.998647	0.001	0.001	0.987865	0.0011	0.0011	0.994645
flocculus (FL)	0.0012	0.0011	0.980626	0.0011	0.0011	0.968125	0.0012	0.0012	0.998647	0.0011	0.0012	0.930592	0.0011	0.0012	0.966907
flocculus white matter	0.0001	0.0001	0.980626	0.0001	0.0001	0.723326	0.0001	0.0001	0.998647	0.0001	0.0001	0.974872	0.0001	0.0001	0.966907
flocculus white matter	0.0001	0.0001	0.980626	0.0001	0.0001	0.968125	0.0001	0.0001	0.998647	0.0001	0.0001	0.974102	0.0001	0.0001	0.966907
fornix	0.0008	0.0009	0.980626	0.0008	0.0008	0.990982	0.0008	0.0008	0.998647	0.0008	0.0008	0.876071	0.0008	0.0008	0.603228
fornix	0.0007	0.0007	1	0.0007	0.0007	0.757767	0.0007	0.0007	0.998647	0.0007	0.0007	0.974102	0.0007	0.0007	0.966907
fourth ventricle	0.0022	0.0022	0.980626	0.0022	0.0022	0.968125	0.0021	0.0021	0.998647	0.0022	0.0022	0.974872	0.0022	0.0022	0.962594
Frontal association cortex	0.0084	0.0084	0.980626	0.0085	0.0084	0.757767	0.0085	0.0084	0.998647	0.0084	0.0083	0.974872	0.0085	0.0083	0.962594
Frontal association cortex	0.0077	0.0078	0.980626	0.0078	0.0077	0.723326	0.0077	0.0077	0.998647	0.0078	0.0076	0.656156	0.0076	0.0077	0.966907
Frontal cortex: area 3	0.0009	0.0009	0.980626	0.0009	0.0009	0.981496	0.0009	0.0009	0.998647	0.0009	0.0009	0.974102	0.0009	0.0009	0.966907
Frontal cortex: area 3	0.0009	0.0009	0.980626	0.0009	0.0009	0.968125	0.0009	0.0009	0.998647	0.0008	0.0009	0.974872	0.0009	0.0009	0.994645
fundus of striatum	0.0002	0.0002	0.980626	0.0002	0.0002	0.723326	0.0002	0.0002	0.998647	0.0002	0.0002	0.974872	0.0002	0.0002	0.966907
fundus of striatum	0.0002	0.0002	0.991593	0.0002	0.0002	0.761973	0.0002	0.0002	0.998647	0.0002	0.0002	0.987865	0.0002	0.0002	0.966907
globus pallidus	0.0036	0.0033	0.980626	0.0034	0.0034	0.981496	0.0032	0.0033	0.998647	0.0034	0.0033	0.987865	0.0034	0.0034	0.994157
globus pallidus	0.0033	0.0032	0.980626	0.0033	0.0032	0.968125	0.0032	0.0033	0.874179	0.0033	0.0033	0.974872	0.0032	0.0032	0.966907
GrDG	0.0016	0.0015	0.980626	0.0016	0.0016	0.761973	0.0015	0.0016	0.51184	0.0015	0.0015	0.974872	0.0015	0.0016	0.966907
GrDG	0.0016	0.0016	0.980626	0.0016	0.0016	1	0.0016	0.0016	0.998647	0.0016	0.0017	0.987865	0.0016	0.0016	0.994645
habenular commissure	0.0001	0.0001	0.980626	0.0001	0	0.877664	0.0001	0	0.972882	0	0	0.974872	0.0001	0	0.966907
habenular commissure	0.0001	0.0001	0.991593	0.0001	0.0001	0.968125	0.0001	0.0001	0.998647	0.0001	0.0001	0.680162	0.0001	0	0.891734
hypothalamus	0.0118	0.0119	0.980626	0.0119	0.012	0.650321	0.012	0.0119	0.998647	0.0118	0.0118	0.987865	0.012	0.0117	0.891734
hypothalamus	0.0115	0.0118	0.980626	0.0115	0.0117	0.650321	0.0114	0.0116	0.998647	0.0115	0.0114	1	0.0114	0.0115	0.966907
inferior olivary complex	0.0004	0.0004	0.980626	0.0004	0.0004	0.968125	0.0004	0.0004	0.998647	0.0004	0.0004	0.974872	0.0004	0.0004	0.966907
inferior olivary complex	0.0004	0.0004	0.980626	0.0004	0.0004	0.877664	0.0004	0.0004	0.998647	0.0004	0.0004	0.876071	0.0004	0.0004	0.966907
Insular region: not subdivided	0.0093	0.0092	0.980626	0.0094	0.0093	0.968125	0.0093	0.0093	0.998647	0.0093	0.0092	1	0.0091	0.0093	0.966907
Insular region: not subdivided	0.0084	0.0082	0.980626	0.0083	0.0084	0.968125	0.0083	0.0084	0.998647	0.0084	0.0084	0.974872	0.0084	0.0083	0.966907
Intermediate nucleus of the endopiriform claustrum	0.0006	0.0006	0.980626	0.0006	0.0006	0.987822	0.0006	0.0006	0.998647	0.0006	0.0006	0.974872	0.0006	0.0006	0.994645
Intermediate nucleus of the endopiriform claustrum	0.0007	0.0008	0.980626	0.0008	0.0008	0.968125	0.0008	0.0008	0.998647	0.0008	0.0007	0.754774	0.0008	0.0007	0.966907
internal capsule	0.0027	0.0027	0.980626	0.0028	0.0027	0.904009	0.0027	0.0028	0.998647	0.0028	0.0027	0.987865	0.0027	0.0028	0.966907
internal capsule	0.003	0.003	0.980626	0.0029	0.003	0.968125	0.0029	0.003	0.998647	0.0029	0.003	0.876071	0.003	0.003	0.966907
interpedunclar nucleus	0.0006	0.0006	0.980626	0.0006	0.0006	0.968125	0.0007	0.0007	1	0.0006	0.0006	1	0.0006	0.0006	0.966907
lateral olfactory tract	0.0015	0.0015	0.980626	0.0015	0.0015	0.723326	0.0015	0.0015	0.632514	0.0015	0.0015	1	0.0015	0.0015	0.966907
lateral olfactory tract	0.0017	0.0018	0.980626	0.0017	0.0017	0.981496	0.0017	0.0017	0.998647	0.0017	0.0017	0.942901	0.0017	0.0017	0.966907
Lateral orbital cortex	0.0041	0.0041	0.991593	0.0041	0.0041	1	0.0041	0.0041	0.998647	0.0041	0.0041	1	0.0041	0.0042	0.966907
Lateral orbital cortex	0.0041	0.004	0.980626	0.004	0.004	1	0.004	0.0039	0.972882	0.0039	0.0039	0.942901	0.0039	0.004	0.891734
Lateral parietal association cortex	0.0002	0.0002	0.980626	0.0002	0.0002	0.757767	0.0002	0.0002	0.998647	0.0002	0.0002	1	0.0002	0.0002	0.966907
Lateral parietal association cortex	0.0003	0.0003	0.991593	0.0003	0.0003	0.968125	0.0003	0.0003	0.998647	0.0003	0.0003	0.876071	0.0003	0.0003	0.966907
lateral septum	0.0035	0.0034	0.980626	0.0034	0.0035	0.708169	0.0035	0.0034	0.998647	0.0035	0.0035	1	0.0035	0.0035	0.994645
lateral septum	0.0034	0.0034	1	0.0034	0.0034	0.990982	0.0034	0.0035	0.998647	0.0035	0.0035	1	0.0034	0.0034	1
lateral ventricle	0.0043	0.0042	0.980626	0.0043	0.0043	0.987822	0.0043	0.0043	0.998647	0.0043	0.0043	0.987865	0.0043	0.0043	0.966907
lateral ventricle	0.0041	0.0043	0.980626	0.0042	0.0042	0.904009	0.0042	0.0043	0.998647	0.0042	0.0042	0.942901	0.0042	0.0042	0.977129
LMol	0.0029	0.0028	0.980626	0.0029	0.0028	0.968125	0.0028	0.0029	0.51184	0.0028	0.0029	0.740822	0.0028	0.0028	0.994157
LMol	0.0029	0.0029	0.980626	0.0029	0.003	0.867437	0.0029	0.0029	0.998647	0.0029	0.0029	1	0.003	0.003	0.966907
lobule 10 white matter	0.0002	0.0002	0.980626	0.0002	0.0002	0.650321	0.0002	0.0002	1	0.0002	0.0002	0.974872	0.0002	0.0002	0.966907
lobule 10: nodulus	0.0033	0.0033	0.980626	0.0032	0.0033	0.968125	0.0033	0.0032	0.998647	0.0032	0.0033	0.974102	0.0033	0.0033	0.966907
lobule 1-2 white matter	0.0002	0.0002	0.980626	0.0002	0.0002	0.968125	0.0002	0.0002	1	0.0002	0.0002	0.876071	0.0002	0.0002	0.966907
lobule 3 white matter	0.0004	0.0004	0.980626	0.0004	0.0004	0.723326	0.0004	0.0004	0.998647	0.0004	0.0004	0.680162	0.0004	0.0004	0.966907
lobule 3: central lobule (dorsal)	0.0049	0.0047	0.980626	0.0047	0.0048	0.968125	0.0048	0.0048	0.998647	0.0049	0.0047	0.740822	0.0048	0.0048	0.966907
lobule 6: declive	0.0054	0.0054	1	0.0056	0.0055	0.968125	0.0055	0.0055	0.998647	0.0055	0.0053	0.974872	0.0055	0.0055	0.966907
lobule 7: tuber (or folium)	0.002	0.0022	0.980626	0.0022	0.0022	0.968125	0.0023	0.0022	0.998647	0.0022	0.0022	1	0.0022	0.0023	0.966907
lobule 8 white matter	0.0003	0.0003	0.980626	0.0003	0.0003	0.904009	0.0003	0.0003	0.998647	0.0003	0.0002	0.603477	0.0003	0.0003	0.979088
lobule 8: pyramis	0.0037	0.0036	0.980626	0.0036	0.0038	0.968125	0.0038	0.0038	0.998647	0.0037	0.0034	0.603477	0.0037	0.0037	0.966907
lobule 9 white matter	0.0006	0.0005	0.980626	0.0005	0.0006	0.968125	0.0005	0.0005	0.972882	0.0005	0.0005	0.974872	0.0005	0.0005	0.966907
lobule 9: uvula	0.0061	0.0061	0.980626	0.0061	0.0061	0.968125	0.0059	0.006	0.998647	0.006	0.0058	0.974872	0.0059	0.0061	0.966907
lobules 1-2: lingula and central lobule (ventral)	0.0043	0.0041	0.980626	0.0043	0.0042	0.968125	0.0041	0.0041	0.998647	0.0042	0.0039	0.603477	0.0042	0.0041	0.962594
lobules 4-5 white matter	0.0011	0.0011	0.980626	0.0011	0.0011	0.987822	0.0011	0.0011	0.998647	0.0011	0.0011	1	0.0011	0.0011	0.966907
lobules 4-5: culmen (ventral and dorsal)	0.0094	0.0093	0.980626	0.0095	0.0093	0.708169	0.0097	0.0094	0.998647	0.0094	0.0093	0.930592	0.0094	0.0095	0.971924
lobules 6-7 white matter	0.0014	0.0014	0.980626	0.0014	0.0014	0.968125	0.0015	0.0015	0.998647	0.0014	0.0015	0.974102	0.0015	0.0015	0.966907
mammillary bodies	0.0005	0.0005	0.980626	0.0006	0.0005	0.650321	0.0006	0.0006	0.998647	0.0006	0.0005	0.974872	0.0006	0.0006	0.966907
mammillary bodies	0.0005	0.0005	0.980626	0.0005	0.0005	0.987822	0.0006	0.0005	0.998647	0.0005	0.0005	0.974872	0.0006	0.0005	0.966907
mammilothalamic tract	0.0003	0.0003	0.980626	0.0003	0.0003	0.968125	0.0002	0.0003	1	0.0003	0.0003	0.974872	0.0003	0.0003	0.966907
mammilothalamic tract	0.0003	0.0003	0.991593	0.0003	0.0003	0.987822	0.0003	0.0003	0.624427	0.0003	0.0003	0.974872	0.0003	0.0003	0.966907
Medial amygdala	0.0013	0.0013	0.980626	0.0013	0.0013	0.968125	0.0013	0.0014	0.51184	0.0013	0.0013	0.974872	0.0013	0.0013	0.966907
Medial amygdala	0.0013	0.0013	0.980626	0.0012	0.0013	0.723326	0.0013	0.0012	0.551159	0.0013	0.0012	1	0.0012	0.0013	0.966907
Medial entorhinal cortex	0.0008	0.0008	0.980626	0.0008	0.0008	0.968125	0.0009	0.0008	0.998647	0.0008	0.0008	0.942901	0.0008	0.0008	0.966907
Medial entorhinal cortex	0.0008	0.0009	0.980626	0.0008	0.0008	0.80737	0.0008	0.0008	0.998647	0.0008	0.0008	0.942901	0.0008	0.0008	0.966907
medial lemniscus/medial longitudinal fasciculus	0.003	0.0029	0.980626	0.003	0.003	0.968125	0.0029	0.003	0.51184	0.003	0.0031	0.680162	0.003	0.003	0.979088
medial lemniscus/medial longitudinal fasciculus	0.0029	0.0028	0.980626	0.0029	0.0029	0.968125	0.0029	0.0028	0.998647	0.0029	0.0028	0.876071	0.0029	0.0029	0.979088
Medial orbital cortex	0.0019	0.0019	0.980626	0.0019	0.0019	0.867437	0.0019	0.0019	0.998647	0.0019	0.0019	1	0.0019	0.0019	0.966907
Medial orbital cortex	0.0022	0.0023	0.980626	0.0023	0.0024	0.968125	0.0023	0.0023	0.998647	0.0023	0.0023	0.974102	0.0023	0.0023	0.966907
Medial parietal association cortex	0.0005	0.0004	0.980626	0.0005	0.0005	0.990982	0.0005	0.0005	0.998647	0.0005	0.0005	0.974872	0.0004	0.0005	0.891734
Medial parietal association cortex	0.0006	0.0006	0.991593	0.0006	0.0006	0.968125	0.0006	0.0006	0.998647	0.0006	0.0006	0.876071	0.0006	0.0005	0.603228
Medial preoptic nucleus	0.0002	0.0002	0.980626	0.0002	0.0002	0.650321	0.0002	0.0002	0.97145	0.0002	0.0002	1	0.0002	0.0002	0.966907
Medial preoptic nucleus	0.0003	0.0003	0.991593	0.0002	0.0002	0.968125	0.0002	0.0002	0.972882	0.0002	0.0002	0.876071	0.0002	0.0002	0.966907
medial septum	0.0012	0.0012	0.980626	0.0013	0.0013	0.981496	0.0012	0.0013	0.998647	0.0013	0.0012	0.974872	0.0013	0.0012	0.891734
medial septum	0.0015	0.0015	0.980626	0.0016	0.0016	0.990982	0.0016	0.0015	0.51184	0.0016	0.0015	0.974872	0.0016	0.0016	0.966907
medulla	0.0618	0.0619	1	0.0619	0.0616	0.708169	0.0619	0.0619	0.998647	0.0616	0.0616	0.974872	0.0618	0.0618	0.966907
midbrain	0.0327	0.0328	0.980626	0.0325	0.0325	0.990982	0.0324	0.0323	0.998647	0.0325	0.0326	1	0.0325	0.0324	0.994645
MoDG	0.0048	0.0048	0.980626	0.0049	0.0048	0.650321	0.0047	0.0048	0.51184	0.0048	0.0048	0.974102	0.0048	0.0048	0.966907
MoDG	0.0051	0.0051	0.980626	0.005	0.0051	0.968125	0.0051	0.0051	0.998647	0.0051	0.005	0.987865	0.0051	0.0051	0.966907
nucleus accumbens	0.0049	0.0048	0.980626	0.0049	0.0048	0.981496	0.0048	0.0048	0.998647	0.0049	0.0049	1	0.0049	0.0048	0.966907
nucleus accumbens	0.0049	0.0046	0.980626	0.0048	0.0047	0.80737	0.0046	0.0046	0.998647	0.0048	0.0046	0.740822	0.0047	0.0047	0.966907
nucleus interpositus	0.0005	0.0004	0.980626	0.0005	0.0005	0.968125	0.0005	0.0005	0.998647	0.0005	0.0004	0.876071	0.0005	0.0004	0.966907
nucleus interpositus	0.0005	0.0005	1	0.0005	0.0005	0.761973	0.0005	0.0005	1	0.0005	0.0005	1	0.0005	0.0005	0.891734
Olfactory bulb: external plexiform layer	0.0073	0.0073	0.980626	0.0073	0.0073	0.761973	0.0073	0.0073	0.998647	0.0073	0.0072	0.924571	0.0073	0.0073	0.966907
Olfactory bulb: external plexiform layer	0.0072	0.0072	0.980626	0.0072	0.0073	0.961433	0.0073	0.0073	1	0.0073	0.0073	1	0.0073	0.0073	0.979088
Olfactory bulb: glomerular layer	0.0051	0.0051	0.991593	0.0051	0.0051	0.987822	0.0052	0.0052	0.998647	0.0052	0.0052	1	0.0051	0.0051	0.966907
Olfactory bulb: glomerular layer	0.0048	0.0047	0.980626	0.0047	0.0047	0.904009	0.0047	0.0047	0.998647	0.0048	0.0047	0.974872	0.0048	0.0048	0.966907
Olfactory bulb: granule cell layer	0.0051	0.005	0.980626	0.0051	0.0052	1	0.0052	0.0051	0.998647	0.0051	0.0051	1	0.0052	0.0052	0.979088
Olfactory bulb: granule cell layer	0.005	0.005	0.980626	0.005	0.005	1	0.005	0.0051	0.998647	0.005	0.005	0.987865	0.005	0.005	0.979088
Olfactory bulb: internal plexiform layer	0.0012	0.0012	0.980626	0.0012	0.0012	0.968125	0.0012	0.0012	0.998647	0.0012	0.0012	0.876071	0.0012	0.0012	0.966907
Olfactory bulb: internal plexiform layer	0.0012	0.0012	0.980626	0.0012	0.0012	0.968125	0.0012	0.0012	0.998647	0.0012	0.0012	0.942901	0.0012	0.0012	0.994645
Olfactory bulb: mitral cell layer	0.0014	0.0014	0.980626	0.0014	0.0014	0.968125	0.0014	0.0014	0.998647	0.0014	0.0014	0.974872	0.0014	0.0014	0.966907
Olfactory bulb: mitral cell layer	0.0016	0.0016	0.980626	0.0016	0.0016	0.968125	0.0016	0.0016	0.998647	0.0016	0.0016	0.974872	0.0016	0.0016	0.966907
olfactory peduncle	0.0026	0.0025	0.980626	0.0026	0.0026	0.968125	0.0025	0.0026	0.998647	0.0026	0.0026	0.974872	0.0026	0.0025	0.966907
olfactory peduncle	0.0027	0.0026	0.980626	0.0026	0.0026	0.968125	0.0026	0.0026	0.998647	0.0026	0.0027	0.974872	0.0026	0.0026	0.966907
olfactory tubercle	0.0037	0.0038	0.980626	0.0038	0.0038	0.968125	0.0037	0.0037	0.998647	0.0038	0.0037	1	0.0037	0.0037	0.966907
olfactory tubercle	0.0038	0.0036	0.980626	0.0037	0.0038	0.981496	0.0037	0.0037	0.998647	0.0037	0.0038	0.876071	0.0037	0.0036	0.966907
optic tract	0.0017	0.0018	0.980626	0.0017	0.0017	1	0.0018	0.0018	0.998647	0.0017	0.0017	1	0.0017	0.0018	0.891734
optic tract	0.0016	0.0017	0.980626	0.0016	0.0016	0.968125	0.0017	0.0017	0.998647	0.0017	0.0016	0.974872	0.0017	0.0016	0.966907
paraflocculus (PFL)	0.0037	0.0037	0.980626	0.0037	0.0036	0.708169	0.0036	0.0037	0.998647	0.0037	0.0037	1	0.0036	0.0038	0.891734
paraflocculus (PFL)	0.0035	0.0035	0.991593	0.0035	0.0035	1	0.0035	0.0035	0.998647	0.0035	0.0035	0.930592	0.0036	0.0035	0.891734
paraflocculus white matter	0.0003	0.0003	0.980626	0.0003	0.0003	0.981496	0.0003	0.0003	0.51184	0.0003	0.0003	1	0.0003	0.0003	0.966907
paraflocculus white matter	0.0003	0.0002	0.980626	0.0003	0.0002	0.961433	0.0003	0.0003	0.998647	0.0003	0.0002	0.876071	0.0003	0.0003	0.891734
paramedian lobule	0.0002	0.0002	0.980626	0.0002	0.0002	1	0.0002	0.0002	0.998647	0.0002	0.0002	0.876071	0.0002	0.0002	0.966907
paramedian lobule	0.0002	0.0002	0.991593	0.0002	0.0002	0.968125	0.0002	0.0002	0.998647	0.0002	0.0002	1	0.0002	0.0002	0.966907
paramedian lobule (lobule 7)	0.0043	0.0043	0.980626	0.0043	0.0044	0.968125	0.0042	0.0042	0.998647	0.0042	0.0042	1	0.0043	0.0043	0.971924
paramedian lobule (lobule 7)	0.0043	0.0043	0.980626	0.0043	0.0044	0.650321	0.0042	0.0042	0.998647	0.0044	0.0042	0.876071	0.0043	0.0043	0.994157
Parietal cortex: posterior area: rostral part	0.0001	0.0001	0.991593	0.0001	0.0001	0.650321	0.0001	0.0001	0.998647	0.0001	0.0001	1	0.0001	0.0001	0.891734
Parietal cortex: posterior area: rostral part	0.0001	0.0001	1	0.0001	0.0001	0.968125	0.0001	0.0001	1	0.0001	0.0001	1	0.0001	0.0001	0.966907
periaqueductal grey	0.0088	0.0087	0.980626	0.0089	0.0088	0.987822	0.009	0.0089	0.632514	0.0088	0.0086	0.876071	0.0089	0.0088	0.994645
Perirhinal cortex	0.0029	0.0029	1	0.0029	0.0029	1	0.0028	0.0029	0.998647	0.0029	0.0029	0.680162	0.0029	0.0029	0.966907
Perirhinal cortex	0.0027	0.0028	0.980626	0.0028	0.0028	0.968125	0.0028	0.0027	0.51184	0.0028	0.0028	0.930592	0.0029	0.0028	0.966907
Piriform cortex	0.0118	0.0119	0.980626	0.0117	0.0118	0.968125	0.0117	0.0118	0.998647	0.0117	0.0117	0.942901	0.0118	0.0118	0.966907
Piriform cortex	0.011	0.0111	0.980626	0.0111	0.0111	0.987822	0.0108	0.0111	0.51184	0.011	0.0109	0.876071	0.0113	0.011	0.891734
PoDG	0.0007	0.0007	0.980626	0.0008	0.0007	0.877664	0.0007	0.0007	0.972882	0.0007	0.0008	0.680162	0.0007	0.0007	0.966907
PoDG	0.0007	0.0007	0.980626	0.0007	0.0007	0.877664	0.0007	0.0007	0.998647	0.0007	0.0007	0.942901	0.0007	0.0007	0.994645
pons	0.0392	0.0391	0.980626	0.039	0.0391	0.968125	0.0388	0.0391	0.998647	0.0391	0.0389	0.876071	0.039	0.0391	0.994645
pontine nucleus	0.0009	0.0008	0.980626	0.0008	0.0009	0.968125	0.0008	0.0009	0.945163	0.0008	0.0008	0.974872	0.0008	0.0008	0.966907
pontine nucleus	0.0009	0.0009	0.980626	0.0009	0.0009	0.990982	0.0009	0.0009	0.998647	0.0009	0.0009	0.974872	0.0009	0.0009	0.966907
posterior commissure	0.0003	0.0003	0.980626	0.0003	0.0003	0.968125	0.0003	0.0003	1	0.0003	0.0003	0.987865	0.0003	0.0003	0.977129
Posterolateral cortical amygdaloid area	0.001	0.001	0.980626	0.0009	0.001	0.650321	0.001	0.001	0.998647	0.0009	0.0009	1	0.0009	0.001	0.891734
Posterolateral cortical amygdaloid area	0.0009	0.0009	0.980626	0.0009	0.0008	0.650321	0.0009	0.0009	0.998647	0.0009	0.0009	1	0.0009	0.0009	0.966907
Posteromedial cortical amygdaloid area	0.001	0.0011	0.991593	0.0011	0.0011	0.981496	0.001	0.001	0.998647	0.0011	0.0011	0.974872	0.001	0.0011	0.891734
Posteromedial cortical amygdaloid area	0.0013	0.0013	0.980626	0.0013	0.0013	0.723326	0.0013	0.0013	0.998647	0.0013	0.0013	0.942901	0.0013	0.0013	0.891734
pre-para subiculum	0.0027	0.0027	0.980626	0.0028	0.0027	0.761973	0.0027	0.0028	0.998647	0.0027	0.0027	0.987865	0.0027	0.0028	0.966907
pre-para subiculum	0.0029	0.003	0.980626	0.0029	0.0029	1	0.0029	0.003	0.998647	0.0029	0.0029	0.974872	0.0031	0.003	0.966907
Primary auditory cortex	0.0017	0.0017	0.980626	0.0018	0.0018	0.968125	0.0018	0.0018	0.998647	0.0018	0.0016	0.876071	0.0018	0.0017	0.966907
Primary auditory cortex	0.0016	0.0016	0.991593	0.0016	0.0016	1	0.0017	0.0016	0.998647	0.0016	0.0017	0.987865	0.0016	0.0016	0.966907
Primary motor cortex	0.0079	0.008	0.980626	0.0079	0.0079	0.968125	0.008	0.0079	1	0.0079	0.0081	0.680162	0.0078	0.0079	0.994645
Primary motor cortex	0.0091	0.0092	0.980626	0.0091	0.009	1	0.0091	0.009	0.998647	0.0091	0.0092	1	0.009	0.0091	0.966907
Primary somatosensory cortex	0.0051	0.005	0.980626	0.0049	0.0049	0.990982	0.005	0.0049	0.998647	0.005	0.005	0.942901	0.005	0.005	0.966907
Primary somatosensory cortex	0.0048	0.0047	0.980626	0.0049	0.0048	0.867437	0.0047	0.0047	0.998647	0.0048	0.0047	0.987865	0.0048	0.0047	0.966907
Primary somatosensory cortex: barrel field	0.0097	0.0095	0.980626	0.0096	0.0096	0.968125	0.0095	0.0096	0.998647	0.0097	0.0096	0.974872	0.0097	0.0096	0.966907
Primary somatosensory cortex: barrel field	0.01	0.0101	0.991593	0.0101	0.0101	0.968125	0.0102	0.0102	1	0.0101	0.01	1	0.0101	0.0101	0.971924
Primary somatosensory cortex: dysgranular zone	0.0004	0.0003	0.980626	0.0004	0.0004	0.990982	0.0004	0.0004	1	0.0004	0.0003	0.740822	0.0004	0.0004	1
Primary somatosensory cortex: dysgranular zone	0.0004	0.0004	0.980626	0.0004	0.0004	0.981496	0.0004	0.0004	1	0.0004	0.0004	1	0.0004	0.0004	0.966907
Primary somatosensory cortex: forelimb region	0.004	0.004	0.980626	0.004	0.004	0.968125	0.0041	0.004	0.998647	0.0041	0.0042	0.876071	0.0039	0.004	0.966907
Primary somatosensory cortex: forelimb region	0.0047	0.0046	0.980626	0.0045	0.0045	0.968125	0.0044	0.0044	1	0.0044	0.0045	0.876071	0.0045	0.0045	0.966907
Primary somatosensory cortex: hindlimb region	0.0025	0.0026	0.980626	0.0024	0.0025	0.650321	0.0025	0.0024	1	0.0024	0.0025	0.754774	0.0024	0.0025	0.966907
Primary somatosensory cortex: hindlimb region	0.0031	0.0031	0.980626	0.003	0.003	0.968125	0.0031	0.003	0.51184	0.003	0.003	1	0.003	0.003	0.966907
Primary somatosensory cortex: jaw region	0.0008	0.0007	0.991593	0.0008	0.0008	0.968125	0.0008	0.0008	0.998647	0.0008	0.0008	0.942901	0.0008	0.0008	0.966907
Primary somatosensory cortex: jaw region	0.0007	0.0007	0.980626	0.0006	0.0007	0.650321	0.0007	0.0007	1	0.0007	0.0007	0.974872	0.0007	0.0007	0.966907
Primary somatosensory cortex: shoulder region	0.0002	0.0002	0.980626	0.0002	0.0002	0.723326	0.0002	0.0002	1	0.0002	0.0002	1	0.0002	0.0002	0.966907
Primary somatosensory cortex: shoulder region	0.0002	0.0002	0.980626	0.0002	0.0002	1	0.0002	0.0002	0.51184	0.0002	0.0002	0.924571	0.0002	0.0002	0.977129
Primary somatosensory cortex: trunk region	0.0004	0.0004	1	0.0005	0.0004	0.968125	0.0005	0.0005	0.998647	0.0004	0.0005	0.942901	0.0005	0.0005	0.966907
Primary somatosensory cortex: trunk region	0.0007	0.0008	0.980626	0.0007	0.0007	0.968125	0.0007	0.0007	0.998647	0.0007	0.0007	0.740822	0.0007	0.0007	0.966907
Primary somatosensory cortex: upper lip region	0.0067	0.0068	0.980626	0.0067	0.0068	0.968125	0.0067	0.0067	0.998647	0.0068	0.0068	0.974872	0.0068	0.0067	0.966907
Primary somatosensory cortex: upper lip region	0.0056	0.0055	0.980626	0.0056	0.0056	0.968125	0.0057	0.0056	0.998647	0.0057	0.0056	0.754774	0.0056	0.0057	0.966907
Primary visual cortex	0.0028	0.0028	0.980626	0.0028	0.0028	0.987822	0.0028	0.0028	0.998647	0.0028	0.0027	0.974872	0.0028	0.0028	0.971924
Primary visual cortex	0.0029	0.0028	0.980626	0.0028	0.0028	0.968125	0.0028	0.0029	0.998647	0.0028	0.0028	0.974872	0.0028	0.0028	0.966907
Primary visual cortex: binocular area	0.0025	0.0025	0.991593	0.0026	0.0024	0.708169	0.0026	0.0025	0.998647	0.0025	0.0026	0.876071	0.0025	0.0025	0.994157
Primary visual cortex: binocular area	0.0025	0.0024	0.980626	0.0025	0.0025	0.968125	0.0025	0.0024	0.998647	0.0025	0.0024	0.942901	0.0025	0.0025	0.966907
Primary visual cortex: monocular area	0.0019	0.0018	0.980626	0.0019	0.0018	0.867437	0.0019	0.0019	0.998647	0.0019	0.0019	0.974872	0.0018	0.0018	0.966907
Primary visual cortex: monocular area	0.0028	0.0028	0.980626	0.0028	0.0027	0.723326	0.0027	0.0027	0.998647	0.0028	0.0028	0.974872	0.0028	0.0027	0.966907
Rostral amygdalopiriform area	0.0004	0.0004	0.980626	0.0004	0.0004	0.650321	0.0004	0.0004	0.998647	0.0004	0.0004	0.974872	0.0004	0.0004	0.994645
Rostral amygdalopiriform area	0.0005	0.0005	0.980626	0.0005	0.0005	0.904009	0.0005	0.0005	0.998647	0.0005	0.0005	0.987865	0.0005	0.0005	0.966907
Secondary auditory cortex: dorsal area	0.0016	0.0016	0.980626	0.0016	0.0016	0.867437	0.0016	0.0016	0.998647	0.0016	0.0016	0.876071	0.0016	0.0016	0.994157
Secondary auditory cortex: dorsal area	0.0016	0.0016	0.991593	0.0016	0.0016	0.968125	0.0016	0.0015	0.972882	0.0016	0.0016	0.974872	0.0015	0.0016	0.962594
Secondary auditory cortex: ventral area	0.0022	0.0022	0.980626	0.0022	0.0022	0.987822	0.0022	0.0022	1	0.0022	0.0021	0.876071	0.0022	0.0022	0.966907
Secondary auditory cortex: ventral area	0.0019	0.0019	0.980626	0.0018	0.0019	0.708169	0.0019	0.0019	0.998647	0.0018	0.0018	0.942901	0.0019	0.0019	0.966907
Secondary motor cortex	0.0067	0.0068	0.980626	0.0067	0.0068	0.761973	0.0068	0.0068	0.998647	0.0067	0.007	0.740822	0.0068	0.0067	0.966907
Secondary motor cortex	0.0072	0.0073	0.980626	0.0071	0.0071	0.80737	0.0072	0.0071	0.998647	0.0072	0.0072	0.974872	0.0073	0.0071	0.966907
Secondary somatosensory cortex	0.0081	0.0082	0.980626	0.0082	0.0082	0.987822	0.0082	0.0082	1	0.0081	0.0084	0.754774	0.0083	0.0083	1
Secondary somatosensory cortex	0.0074	0.0075	0.980626	0.0075	0.0076	0.968125	0.0075	0.0074	0.998647	0.0076	0.0075	0.930592	0.0075	0.0075	0.994645
Secondary visual cortex: lateral area	0.0034	0.0033	0.980626	0.0034	0.0033	0.968125	0.0033	0.0034	0.998647	0.0034	0.0034	0.974872	0.0033	0.0034	0.966907
Secondary visual cortex: lateral area	0.0029	0.0028	0.980626	0.0028	0.003	0.723326	0.0028	0.0029	0.998647	0.0029	0.0028	0.930592	0.0029	0.0028	0.966907
Secondary visual cortex: mediolateral area	0.0011	0.001	0.980626	0.001	0.001	0.757767	0.001	0.001	0.998647	0.001	0.001	0.876071	0.001	0.001	0.966907
Secondary visual cortex: mediolateral area	0.0015	0.0014	0.980626	0.0015	0.0015	0.968125	0.0015	0.0015	0.998647	0.0015	0.0015	0.942901	0.0015	0.0014	0.966907
Secondary visual cortex: mediomedial area	0.0018	0.0018	0.980626	0.0018	0.0017	0.968125	0.0019	0.0019	0.998647	0.0018	0.0019	0.876071	0.0019	0.0019	0.966907
Secondary visual cortex: mediomedial area	0.0023	0.0022	0.980626	0.0023	0.0023	0.968125	0.0022	0.0023	0.998647	0.0022	0.0023	0.974872	0.0023	0.0023	0.966907
simple lobule (lobule 6)	0.0053	0.0053	0.980626	0.0053	0.0052	0.650321	0.0053	0.0052	0.998647	0.0053	0.0054	0.974872	0.0053	0.0053	0.971924
simple lobule (lobule 6)	0.0052	0.0052	0.980626	0.0053	0.0052	0.968125	0.0053	0.0053	0.998647	0.0052	0.0053	0.740822	0.0053	0.0053	0.966907
simple lobule white matter	0.0004	0.0004	0.980626	0.0004	0.0004	0.761973	0.0004	0.0004	1	0.0004	0.0004	0.930592	0.0004	0.0004	0.994645
simple lobule white matter	0.0004	0.0005	0.980626	0.0005	0.0005	0.904009	0.0004	0.0004	1	0.0005	0.0005	0.974872	0.0005	0.0004	0.966907
SLu	0.0009	0.0009	0.980626	0.0009	0.0009	0.968125	0.0009	0.0009	0.998647	0.0009	0.0009	0.942901	0.0009	0.0009	0.966907
SLu	0.0009	0.0009	0.980626	0.0009	0.0009	0.968125	0.0009	0.0009	0.998647	0.0009	0.0009	1	0.0009	0.0009	0.966907
stria medullaris	0.0009	0.0008	0.980626	0.0009	0.0009	1	0.0009	0.0009	0.998647	0.0008	0.0009	0.942901	0.0008	0.0008	0.994157
stria medullaris	0.0008	0.0008	0.980626	0.0009	0.0009	0.990982	0.0009	0.0009	0.624427	0.0008	0.0008	0.876071	0.0009	0.0009	0.994645
stria terminalis	0.0009	0.0009	0.980626	0.0008	0.0008	0.968125	0.0008	0.0008	0.998647	0.0008	0.0008	1	0.0008	0.0008	0.966907
stria terminalis	0.001	0.001	0.991593	0.001	0.001	0.968125	0.001	0.001	0.998647	0.001	0.001	0.974872	0.001	0.001	0.977129
striatum	0.0246	0.0247	0.980626	0.0248	0.0248	0.968125	0.0248	0.0248	0.998647	0.0249	0.0248	1	0.0248	0.025	0.966907
striatum	0.0252	0.0254	0.980626	0.0254	0.0252	0.961433	0.0254	0.0252	0.972882	0.0254	0.0253	0.930592	0.0251	0.0254	0.177364
subependymale zone / rhinocele	0	0	0.980626	0	0	0.961433	0	0	0.998647	0	0	0.924571	0	0.0001	0.971924
subependymale zone / rhinocele	0.0001	0.0001	0.980626	0.0001	0.0001	0.968125	0.0001	0	0.998647	0.0001	0.0001	0.974872	0.0001	0.0001	0.966907
subiculum	0.0037	0.0038	0.980626	0.0037	0.0038	0.981496	0.0038	0.0039	0.998647	0.0038	0.0039	0.974872	0.0039	0.0038	0.891734
subiculum	0.0041	0.0041	0.980626	0.004	0.004	0.968125	0.004	0.0041	0.998647	0.004	0.004	0.974872	0.0041	0.0041	0.994645
superior olivary complex	0.0008	0.0009	0.980626	0.0008	0.0008	0.968125	0.0008	0.0008	0.998647	0.0008	0.0008	0.930592	0.0008	0.0008	0.994645
superior olivary complex	0.0008	0.0008	0.980626	0.0008	0.0008	0.987822	0.0008	0.0008	0.998647	0.0008	0.0008	0.974872	0.0008	0.0008	0.971924
Temporal association area	0.0033	0.0034	0.980626	0.0033	0.0033	0.987822	0.0034	0.0033	0.998647	0.0033	0.0033	0.974102	0.0033	0.0034	0.994645
Temporal association area	0.003	0.0029	0.980626	0.0029	0.0029	0.968125	0.003	0.003	0.998647	0.003	0.0029	0.876071	0.003	0.003	0.966907
thalamus	0.0204	0.0204	0.980626	0.0203	0.0203	0.990982	0.0203	0.0203	1	0.0203	0.0204	0.974872	0.0203	0.0205	0.966907
thalamus	0.0198	0.0198	0.980626	0.0197	0.0198	0.968125	0.0201	0.0197	0.59395	0.02	0.0201	1	0.0199	0.0199	0.994645
third ventricle	0.0032	0.0031	0.980626	0.0031	0.0031	0.968125	0.0031	0.0031	0.998647	0.0031	0.0031	0.974872	0.0031	0.0031	0.994157
trunk of arbor vita	0.009	0.0088	0.980626	0.009	0.0091	0.761973	0.0088	0.009	0.998647	0.009	0.0089	0.680162	0.0089	0.0089	0.966907
trunk of crus 2 and paramedian white matter	0.0004	0.0004	0.980626	0.0004	0.0004	0.968125	0.0004	0.0004	0.998647	0.0004	0.0004	0.942901	0.0004	0.0004	0.966907
trunk of crus 2 and paramedian white matter	0.0004	0.0004	0.980626	0.0004	0.0004	0.968125	0.0004	0.0004	0.998647	0.0004	0.0004	1	0.0004	0.0004	0.966907
trunk of lobules 1-3 white matter	0.0004	0.0004	0.980626	0.0004	0.0004	0.968125	0.0004	0.0004	0.998647	0.0003	0.0003	0.974872	0.0004	0.0004	0.977129
trunk of lobules 6-8 white matter	0.0002	0.0002	0.980626	0.0002	0.0002	0.968125	0.0002	0.0002	1	0.0002	0.0002	0.876071	0.0002	0.0002	0.966907
trunk of simple and crus 1 white matter	0.0002	0.0001	0.980626	0.0002	0.0001	0.968125	0.0002	0.0002	0.998647	0.0002	0.0001	0.160038	0.0002	0.0002	0.966907
trunk of simple and crus 1 white matter	0.0002	0.0001	0.980626	0.0002	0.0001	0.723326	0.0002	0.0002	0.998647	0.0001	0.0001	1	0.0001	0.0002	0.891734
Ventral intermediate entorhinal cortex	0.0011	0.0011	0.980626	0.0011	0.0011	0.968125	0.0012	0.0011	0.787299	0.0012	0.0011	0.680162	0.0011	0.0011	0.966907
Ventral intermediate entorhinal cortex	0.0012	0.0012	0.980626	0.0012	0.0012	0.968125	0.0012	0.0012	0.998647	0.0012	0.0012	0.974872	0.0012	0.0012	1
Ventral nucleus of the endopiriform claustrum	0.0005	0.0005	0.980626	0.0005	0.0005	0.968125	0.0005	0.0005	0.998647	0.0005	0.0005	0.974872	0.0005	0.0005	0.966907
Ventral nucleus of the endopiriform claustrum	0.0006	0.0006	0.980626	0.0006	0.0006	0.990982	0.0006	0.0006	0.998647	0.0006	0.0006	0.974872	0.0006	0.0006	0.966907
Ventral orbital cortex	0.0017	0.0017	0.980626	0.0016	0.0017	0.968125	0.0017	0.0017	0.998647	0.0017	0.0017	0.924571	0.0017	0.0017	0.966907
Ventral orbital cortex	0.0019	0.0018	0.980626	0.0019	0.0019	0.968125	0.0019	0.0019	0.998647	0.0019	0.0019	0.974872	0.0019	0.0019	0.966907
ventral tegmental decussation	0.0003	0.0003	0.980626	0.0003	0.0003	0.968125	0.0003	0.0003	0.998647	0.0003	0.0003	0.876071	0.0003	0.0003	0.966907
Ventral tenia tecta	0.0001	0.0001	0.980626	0.0001	0.0001	0.990982	0.0001	0.0001	0.998647	0.0001	0.0001	0.942901	0.0001	0.0001	0.966907
Ventral tenia tecta	0.0001	0.0001	0.980626	0.0001	0.0001	0.968125	0.0001	0.0001	0.998647	0.0001	0.0001	0.974872	0.0001	0.0001	0.966907
