# Supplementary material for: A murine model of hnRNPH2-related neurodevelopmental disorder reveals a mechanism for genetic compensation by Hnrnph1
Source: J Clin Invest. 2023 Jul 17;133(14):e160309. doi: 10.1172/JCI160309 (PMC10348767; doi:10.1172/JCI160309)
Supplement: Supplemental table 2 [file jci-133-160309-s141.xlsx]

## Sheet: comparison
Symbol	p-value(Day0 * KO vs. Day0 * WT)	log2R(Day0 * KO vs. Day0 * WT)	sig(Day0 * KO vs. Day0 * WT)	p-value(Day0 * PL vs. Day0 * WT)	log2R(Day0 * PL vs. Day0 * WT)	sig(Day0 * PL vs. Day0 * WT)	p-value(Day0 * RQ vs. Day0 * WT)	log2R(Day0 * RQ vs. Day0 * WT)	sig(Day0 * RQ vs. Day0 * WT)	p-value(Day0 * RW vs. Day0 * WT)	log2R(Day0 * RW vs. Day0 * WT)	sig(Day0 * RW vs. Day0 * WT)	p-value(Day21 * KO vs. Day0 * KO)	log2R(Day21 * KO vs. Day0 * KO)	sig(Day21 * KO vs. Day0 * KO)	p-value(Day21 * PL vs. Day0 * PL)	log2R(Day21 * PL vs. Day0 * PL)	sig(Day21 * PL vs. Day0 * PL)	p-value(Day21 * RQ vs. Day0 * RQ)	log2R(Day21 * RQ vs. Day0 * RQ)	sig(Day21 * RQ vs. Day0 * RQ)	p-value(Day21 * RW vs. Day0 * RW)	log2R(Day21 * RW vs. Day0 * RW)	sig(Day21 * RW vs. Day0 * RW)	p-value(Day21 * WT vs. Day0 * WT)	log2R(Day21 * WT vs. Day0 * WT)	sig(Day21 * WT vs. Day0 * WT)	p-value(KO_iNeuron vs. WT_iNeuron)	log2R(KO_iNeuron vs. WT_iNeuron)	sig(KO_iNeuron vs. WT_iNeuron)	p-value(PL_iNeuron vs. WT_iNeuron)	log2R(PL_iNeuron vs. WT_iNeuron)	sig(PL_iNeuron vs. WT_iNeuron)	p-value(RQ_iNeuron vs. WT_iNeuron)	log2R(RQ_iNeuron vs. WT_iNeuron)	sig(RQ_iNeuron vs. WT_iNeuron)	p-value(RW_iNeuron vs. WT_iNeuron)	log2R(RW_iNeuron vs. WT_iNeuron)	sig(RW_iNeuron vs. WT_iNeuron)
BARX2	0.797343	-0.0305397	0	0.277098	-0.131124	0	0.812623	-0.0281883	0	0.48814	0.0828933	0	0.120009	0.190602	0	0.806336	-0.0291537	0	0.0136034	0.317547	0	0.0151244	-0.311845	0	1.1e-05	0.681746	0	0.000147824	-0.521687	0	1.67e-07	-0.842022	0	0.00244439	-0.392393	0	4.34e-08	-0.910703	0
OR4D1	0.850335	-0.0278338	0	0.818795	0.0338071	0	0.973848	-0.0048339	0	0.896455	-0.0191923	0	0.153474	0.216039	0	0.00325184	0.48655	0	0.338066	0.142923	0	0.000923177	0.565519	0	0.715116	-0.053907	0	0.0825312	0.242121	0	0.000247881	0.574257	0	0.163686	0.191992	0	0.000151199	0.600232	0
FCRL5	0.93271	-0.0173411	0	0.808438	0.0498259	0	0.411787	-0.170003	0	0.624123	-0.100936	0	0.137295	-0.313945	0	0.0148983	-0.54031	0	0.146755	-0.306174	0	0.0603287	-0.403765	0	0.0278777	-0.480915	0	0.443112	0.149637	0	0.960633	-0.00957078	0	0.980504	0.00473868	0	0.902379	-0.0237845	0
CRYBA2	0.757376	0.0648277	0	0.0998342	-0.357169	0	0.412072	-0.173397	0	0.867945	0.0348637	0	0.563743	0.121506	0	0.0649483	0.404238	0	0.159871	0.302149	0	0.209789	0.268207	0	0.983122	0.00443667	0	0.405735	0.181891	0	0.844406	0.0426443	0	0.56836	0.124328	0	0.177445	0.298635	0
AK8	0.159775	0.169694	0	0.887482	-0.0166536	0	0.686404	-0.0476098	0	0.416849	-0.0963508	0	0.297129	-0.124412	0	0.00261525	0.399302	0	0.111369	0.19357	0	1.93e-05	0.646135	0	0.00300145	0.392361	0	0.00845935	-0.347085	0	0.936671	-0.00971456	0	0.0528745	-0.246401	0	0.205594	0.157419	0
PRAP1	0.385861	0.188287	0	0.175135	0.298553	0	0.0974941	0.369226	0	0.551739	0.128571	0	0.966953	0.00890276	0	0.0850265	-0.384834	0	0.972479	-0.00741862	0	0.891856	0.0292479	0	0.188009	0.289492	0	0.665818	-0.0922956	0	0.0876903	-0.375764	0	0.734871	0.0723116	0	0.538606	-0.131675	0
C22orf15	0.266717	-0.232874	0	0.964239	-0.00925276	0	0.970032	0.00775525	0	0.416852	-0.168981	0	0.117459	0.33347	0	0.415803	-0.169367	0	0.125729	-0.325697	0	0.272568	-0.229959	0	0.285904	0.223484	0	0.538698	-0.122886	0	0.0524075	-0.4021	0	0.0111986	-0.541425	0	0.00423945	-0.622419	0
TCAF2	0.703277	0.0480967	0	0.971957	0.00443667	0	0.887122	0.0178934	0	0.632317	0.0604763	0	0.00183195	0.446796	0	2.26e-05	0.683193	0	0.0356535	0.28041	0	0.00012367	0.590664	0	0.00018882	0.567983	0	0.529933	-0.0730897	0	0.307218	0.119635	0	0.0272369	-0.269676	0	0.475341	0.0831657	0
MAB21L3	0.961119	0.0046524	0	0.729666	-0.0329864	0	0.919702	-0.00960999	0	0.959238	-0.00487154	0	0.135639	0.146355	0	2.55e-07	0.71534	0	0.0278248	0.223287	0	0.00309165	0.316574	0	0.0233503	0.231113	0	0.362758	-0.0801047	0	2.35e-05	0.451235	0	0.841692	-0.0174331	0	0.359881	0.0805894	0
SUMO4	0.736405	0.056958	0	0.861284	0.0295306	0	0.170192	0.237405	0	0.871801	0.0272673	0	0.435103	0.132893	0	0.0274814	0.396795	0	0.691689	-0.067133	0	0.953428	-0.00986707	0	0.473149	0.121997	0	0.679079	0.0678452	0	0.0725071	0.304336	0	0.768296	0.048278	0	0.524654	-0.104592	0
KCNRG	0.133994	-0.240873	0	0.25421	-0.181041	0	0.0390363	-0.340607	0	0.214838	-0.197557	0	0.0874003	-0.277179	0	0.890422	-0.0215188	0	0.906279	0.018392	0	0.339662	-0.150854	0	0.00251187	-0.532572	0	0.927516	0.0145124	0	0.0474327	0.330008	0	0.195403	0.210351	0	0.255049	0.184166	0
GIMAP1	0.150447	0.0853431	0	0.622681	-0.0285223	0	0.804596	-0.0143087	0	0.875339	0.00907481	0	0.393193	0.049798	0	0.685353	0.0234683	0	0.805844	0.0142124	0	0.571809	-0.0328063	0	3.04e-13	0.956889	0	3.79e-13	-0.821748	0	1.21e-14	-0.961952	0	1.36e-14	-0.956986	0	7.91e-15	-0.980628	0
AMY1A	0.999792	4.32802e-05	0	0.821431	-0.0325362	0	0.706499	0.0543484	0	0.770563	-0.0420601	0	0.0912048	0.252464	0	0.00145987	0.524605	0	0.256271	0.166278	0	8.96e-06	0.839903	0	0.0703148	0.272023	0	0.883409	-0.0195198	0	0.107739	0.220045	0	0.699751	-0.0514006	0	0.000536667	0.525818	0
AC079594.2	0.438461	-0.136128	0	0.990414	-0.00209487	0	0.2275	-0.214382	0	0.511481	-0.1151	0	0.355749	0.162777	0	0.0721843	-0.32686	0	0.0252336	0.416472	0	0.12342	-0.276943	0	0.172476	-0.243627	0	0.116436	0.270278	0	0.611838	-0.0853253	0	0.0129192	0.445716	0	0.380023	-0.148415	0
LMLN2	0.191681	-0.212273	0	0.000548164	-0.645103	0	0.00120739	-0.592019	0	0.709806	0.0592999	0	0.0310217	-0.364463	0	0.773229	0.0458763	0	0.964003	-0.00717937	0	0.000184364	-0.718431	0	0.00088318	-0.613059	0	0.879609	0.0363275	0	0.953977	0.013841	0	0.953894	0.0138553	0	0.847643	-0.0460792	0
CD38	0.447838	0.138605	0	0.917522	0.0187766	0	0.411424	0.150183	0	0.964734	0.00801351	0	0.365072	0.165918	0	0.511391	0.119701	0	0.788479	-0.0486778	0	0.31017	-0.186415	0	0.0128367	0.489142	0	0.285533	-0.184611	0	0.0488847	-0.350673	0	0.030872	-0.387634	0	0.000598143	-0.667545	0
SGK2	0.438602	-0.118013	0	0.165671	-0.214843	0	0.302001	-0.158204	0	0.167417	-0.213917	0	0.0289245	0.351459	0	0.000900099	0.581544	0	0.201419	0.197249	0	0.00236629	0.519512	0	0.0182623	0.383796	0	0.312128	-0.150347	0	0.907508	-0.0170973	0	0.0263097	-0.344747	0	0.596216	-0.0781935	0
FCER2	0.971925	-0.00496998	0	0.588248	0.0767369	0	0.845304	0.0275646	0	0.750924	0.0448837	0	0.0082917	0.408538	0	0.698863	-0.0547354	0	0.0326057	0.32023	0	0.72449	-0.0498526	0	0.74362	0.0462536	0	0.0105335	0.357316	0	0.852246	-0.0242466	0	0.0278425	0.301553	0	0.694355	-0.0512198	0
ENDOU	0.476833	-0.113405	0	0.190473	-0.211968	0	0.85702	-0.0285473	0	0.253396	-0.183946	0	0.0982475	0.27127	0	0.0546021	0.31934	0	0.290284	0.169912	0	0.905741	-0.0187582	0	0.00239807	0.543298	0	0.0185195	-0.385428	0	0.0086799	-0.435924	0	0.0145106	-0.401936	0	5.49e-05	-0.746001	0
OPN5	0.975566	-0.00460232	0	0.827286	-0.0328019	0	0.950694	-0.00929051	0	0.767727	0.0444221	0	0.713993	0.055154	0	0.000366685	0.634872	0	0.440751	0.116711	0	0.03181	0.342475	0	0.876912	-0.0232786	0	0.593332	0.0738339	0	0.000119604	0.625355	0	0.347579	0.130694	0	0.0061073	0.410178	0
ILDR1	0.238309	0.221555	0	0.0377094	0.405644	0	0.0630346	0.358779	0	0.66578	0.0799071	0	0.968012	0.00739646	0	0.0170402	-0.474322	0	0.0716494	-0.346703	0	0.198699	-0.242297	0	0.0103597	0.515712	0	0.153296	-0.286753	0	0.00612753	-0.584388	0	0.0160624	-0.503632	0	0.00190139	-0.678097	0
COX7A1	0.912712	-0.0266018	0	0.990153	0.00299769	0	0.68852	-0.0974664	0	0.672287	-0.102874	0	0.721165	0.086743	0	0.526225	-0.154572	0	0.282137	-0.264868	0	0.291798	-0.259459	0	0.795359	-0.0629856	0	0.582251	0.123123	0	0.691786	-0.0885922	0	0.187784	-0.299349	0	0.187784	-0.299349	0
DCDC1	0.703755	0.0564171	0	0.538538	0.0915306	0	0.768311	0.0436805	0	0.973486	0.0049256	0	0.383031	0.13047	0	0.119257	0.238078	0	0.575979	0.0831657	0	0.222663	0.184103	0	0.0144225	0.391867	0	0.142865	-0.204981	0	0.649547	-0.0622654	0	0.0618775	-0.265026	0	0.146886	-0.202849	0
ITLN1	0.251756	-0.122238	0	0.17407	-0.145977	0	0.138572	-0.159784	0	0.546728	-0.0634996	0	0.332964	0.102766	0	0.00846949	0.302418	0	0.0167611	0.270326	0	0.0358471	0.233066	0	8.45e-07	0.725863	0	1.5e-07	-0.745338	0	9.55e-06	-0.569419	0	3.13e-06	-0.615322	0	1.32e-05	-0.556298	0
TMEM215	0.00242998	-0.243549	0	0.854052	-0.0130882	0	0.192378	-0.0947523	0	0.000715211	-0.280438	0	9.83e-09	0.65603	0	0.230849	0.0867974	0	0.0180727	0.180861	0	0.00756677	0.208605	0	6.61e-05	0.352363	0	0.547682	0.0601166	0	0.00932498	-0.278661	0	0.0124723	-0.266262	0	0.000244133	-0.424202	0
ENTPD8	0.896762	-0.0158161	0	0.13294	-0.188521	0	0.0347083	-0.272709	0	0.286072	-0.131914	0	0.966857	0.00506937	0	0.257029	0.140425	0	0.964206	0.00547185	0	0.014522	0.322055	0	0.0137785	0.324949	0	0.0152894	-0.335701	0	0.00781607	-0.373047	0	0.000112704	-0.592188	0	0.304697	-0.134808	0
C17orf67	0.893588	-0.0112346	0	0.953553	0.00489684	0	0.633488	-0.0401527	0	0.46917	-0.0611843	0	0.673769	0.0354268	0	0.865891	0.0141839	0	0.169611	0.118147	0	0.000651104	0.334431	0	0.614245	0.0424622	0	0.815529	-0.0182642	0	0.765277	-0.0233812	0	0.650341	0.0355395	0	0.0064983	0.230793	0
AC006978.2	0.508253	-0.114943	0	0.508253	-0.114943	0	0.0751265	0.320346	0	0.708307	-0.064756	0	1	0	0	0.334822	0.168629	0	0.019034	-0.435284	0	0.771694	-0.0501872	0	0.267779	0.194503	0	0.112844	-0.309451	0	0.461171	-0.140821	0	0.112844	-0.309451	0	0.112844	-0.309451	0
SMIM41	0.31698	0.105249	0	0.250582	0.121334	0	0.43044	0.0825255	0	0.75431	0.0325382	0	0.00299786	0.34627	0	0.921787	-0.0101954	0	0.000126318	0.485684	0	1.92e-08	0.919447	0	0.819289	0.0237379	0	0.000211083	0.427778	0	0.381787	0.0874085	0	1.04e-05	0.544475	0	1.43e-09	0.928245	0
ACADL	0.716791	0.0507176	0	0.649974	0.0635029	0	0.157254	0.202562	0	0.345168	0.133274	0	0.40247	0.117908	0	0.611782	0.0710762	0	0.00147661	0.507587	0	0.11822	-0.225027	0	0.00283646	0.468771	0	0.0344052	-0.300143	0	0.0197723	-0.334189	0	0.0838375	0.241376	0	0.000326787	-0.560522	0
BAAT	0.128538	0.242328	0	0.891245	0.021167	0	0.0476832	0.322447	0	0.348198	0.146825	0	0.411924	-0.128082	0	0.0444698	0.327745	0	0.668941	-0.0663307	0	0.000975767	0.589965	0	0.288194	0.166767	0	0.747034	-0.0525209	0	0.268977	0.182146	0	0.583973	0.089349	0	0.00166309	0.570026	0
ENKUR	0.15319	-0.236315	0	0.53856	-0.0995918	0	0.764486	0.0483338	0	0.224461	-0.199512	0	0.344342	0.154155	0	0.0179178	0.410482	0	0.152489	-0.236741	0	0.00124249	0.59787	0	0.609538	0.08258	0	0.318435	-0.164749	0	0.17081	0.228308	0	0.106747	-0.270988	0	0.0625971	0.315775	0
XDH	0.737492	0.0355817	0	0.64472	-0.0490106	0	0.0123189	0.28798	0	0.727339	0.0370167	0	0.00990472	0.298306	0	0.000505118	0.433558	0	0.00251287	-0.361492	0	0.220445	0.132419	0	0.668388	-0.0455118	0	0.00472704	0.379399	0	0.00171167	0.43006	0	0.820212	-0.0279956	0	0.0904379	0.214945	0
KRTAP4-4	0.000525247	-0.577733	0	0.000280125	-0.615411	0	0.000280125	-0.615411	0	0.000328317	-0.605888	0	0.790672	-0.0376775	0	1	0	0	0.946466	0.00951917	0	0.946466	-0.00952285	0	0.00030338	-0.610625	0	0.981277	-0.00478469	0	0.981277	-0.00478469	0	0.981461	0.00473868	0	0.981277	-0.00478469	0
HELT	0.982374	0.00270972	0	0.928023	0.0110662	0	0.000203757	0.548308	0	0.877192	0.0189475	0	0.916663	-0.0128247	0	0.561958	-0.0713742	0	0.000252168	-0.537234	0	0.892673	0.0165391	0	0.735598	-0.0414424	0	0.861759	0.0313246	0	0.916479	-0.0188605	0	0.770477	0.0525133	0	0.669434	0.0769284	0
POU3F4	0.721993	-0.0426871	0	0.0102333	0.335369	0	0.0560131	0.239985	0	0.13842	-0.182575	0	0.209749	0.153312	0	8.27e-05	-0.581985	0	0.000200737	-0.536706	0	0.901251	0.0148694	0	0.0884854	-0.211839	0	0.0601633	0.322459	0	0.833307	-0.0347794	0	0.608347	-0.0848784	0	0.789494	0.0441283	0
PRB3	0.22046	0.188274	0	0.604648	-0.0782971	0	0.616358	0.0757517	0	0.427426	-0.120577	0	0.00303443	-0.501825	0	0.808117	0.0366229	0	0.00155201	-0.544915	0	0.105304	-0.252513	0	0.000938755	-0.577007	0	0.0988806	0.263455	0	0.00189426	0.535336	0	0.488925	0.107849	0	0.196372	0.203915	0
GAGE2E	1	0	0	1	0	0	1	0	0	0.597768	0.0876801	0	0.704073	0.0630059	0	0.0518631	0.338122	0	1	0	0	0.597906	0.0876393	0	1	0	0	0.680155	0.0630059	0	0.0346667	0.338122	0	1	0	0	0.257001	0.175327	0
APOBEC3A	0.181867	0.220763	0	0.305741	0.167769	0	0.0260045	0.383762	0	0.953426	0.00943317	0	0.068734	-0.307048	0	0.00381206	-0.522263	0	0.000134524	-0.751621	0	0.0403395	-0.34994	0	0.150089	-0.238883	0	0.384942	0.152599	0	0.508933	-0.115613	0	0.46174	-0.128972	0	0.561142	-0.101617	0
PRAM1	0.774784	-0.0315347	0	0.581309	-0.060954	0	0.401202	-0.0932633	0	0.497457	-0.075143	0	0.00342338	0.360892	0	1.09e-05	0.632212	0	0.00453194	0.347564	0	9.45e-08	0.881743	0	0.617613	0.0551401	0	0.0124741	0.274208	0	3.36e-05	0.516116	0	0.0614766	0.19916	0	1.21e-07	0.751464	0
SPAG8	0.324849	0.150066	0	0.761798	0.0456806	0	0.565056	0.0869875	0	0.842409	0.0299405	0	0.493284	0.103759	0	0.0442356	0.319202	0	0.375034	0.134904	0	0.000194002	0.67671	0	0.0091551	0.428925	0	0.22248	-0.175102	0	0.651059	-0.0640349	0	0.151633	-0.207048	0	0.058515	0.277723	0
FXYD4	0.741531	-0.0560007	0	0.868976	-0.0279779	0	0.833469	0.0356661	0	0.789148	0.0453871	0	1	0	0	0.00433543	0.538498	0	0.310159	0.174355	0	0.700467	0.0653517	0	0.0466567	0.355073	0	0.0138555	-0.411075	0	0.325384	0.155438	0	0.358162	-0.145045	0	0.127597	-0.244345	0
HCRT	0.790294	-0.0331812	0	0.379709	-0.110593	0	0.343318	-0.119499	0	0.619237	-0.0621434	0	0.178064	0.171847	0	1.64e-05	0.693213	0	0.329015	0.123176	0	2.13e-06	0.808525	0	0.443888	-0.0961642	0	0.0544642	0.234832	0	5e-06	0.678784	0	0.398482	0.0998473	0	1.7e-07	0.842544	0
EN1	0.938905	-0.0112899	0	0.728736	-0.05116	0	0.615986	0.0741081	0	0.947589	0.00967681	0	0.0405511	0.318554	0	0.849933	-0.0278809	0	0.717579	-0.0533635	0	0.900877	-0.018349	0	0.032841	0.333492	0	0.847927	-0.0262374	0	0.00553564	-0.412537	0	0.0297558	-0.312749	0	0.0184628	-0.342162	0
KRT9	0.978211	0.00455173	0	0.994901	-0.00106655	0	0.999141	-0.000180348	0	0.803723	0.0415093	0	0.710726	0.0620112	0	0.0846557	0.299045	0	0.00958175	0.472155	0	0.697397	-0.0650216	0	0.0688963	0.316887	0	0.11002	-0.250318	0	0.901323	-0.0189014	0	0.314112	0.155089	0	0.033407	-0.340395	0
GALR2	0.229761	0.191664	0	0.00645946	0.470417	0	0.00024214	0.689505	0	0.421951	0.126854	0	0.181255	0.214311	0	0.029182	-0.363512	0	0.000228451	-0.693364	0	0.145513	0.234342	0	0.00277757	0.527571	0	0.575957	-0.121589	0	0.0614834	-0.420669	0	0.0206223	-0.531433	0	0.445383	-0.166378	0
GKN2	4.53e-05	-0.65826	0	1.17e-06	-0.870255	0	1.73e-06	-0.846791	0	0.0130311	-0.346221	0	0.144078	-0.193135	0	0.425049	0.103451	0	0.645904	0.0592584	0	0.00281016	-0.432523	0	0.000173627	-0.584267	0	0.282222	-0.267126	0	0.459528	-0.182542	0	0.410817	-0.203264	0	0.43106	-0.194478	0
PRG2	0.0325101	-0.445816	0	0.000516168	-0.801843	0	0.000488058	-0.806491	0	0.615136	-0.0990988	0	0.15987	-0.283258	0	0.150901	0.289811	0	0.728501	0.0682993	0	0.00265087	-0.665562	0	0.0126455	-0.53149	0	0.489549	-0.197585	0	0.945489	0.0194457	0	0.469964	-0.206693	0	0.415713	-0.233171	0
HSH2D	0.450466	-0.168275	0	0.447925	-0.169235	0	0.541919	-0.135661	0	0.501384	-0.149692	0	0.948022	-0.0144325	0	0.416549	-0.181372	0	0.358813	-0.205339	0	0.0947257	-0.383482	0	0.928033	-0.0199966	0	0.432346	-0.162712	0	0.117719	-0.33061	0	0.128225	-0.321001	0	0.0188488	-0.513179	0
TMEM26	0.306858	0.117908	0	0.000781757	0.444709	0	0.201317	0.14857	0	0.623529	0.0560563	0	0.997764	0.000317358	0	0.00397006	-0.36595	0	0.0745944	-0.211525	0	0.672921	-0.048175	0	1.37e-07	0.890299	0	1.53e-05	-0.772064	0	7.66e-06	-0.811533	0	6.83e-07	-0.953246	0	2.26e-06	-0.882411	0
NXPE2	0.640996	-0.0587089	0	0.443714	-0.0968892	0	0.422704	-0.101491	0	0.842997	-0.024879	0	0.188344	0.168873	0	0.000535051	0.510486	0	0.345915	0.119688	0	0.171424	0.175889	0	0.373204	0.11294	0	0.981125	-0.00277408	0	0.0160324	0.300651	0	0.422282	-0.0947431	0	0.74572	0.0380709	0
CSH2	0.010969	0.514148	0	0.0313057	0.424686	0	0.00603999	0.563021	0	0.222838	0.230719	0	0.805297	-0.0458082	0	0.201965	-0.241946	0	0.259464	-0.212842	0	0.173634	-0.258744	0	0.332312	0.182209	0	0.19425	0.286136	0	0.998041	0.000533698	0	0.440713	0.167974	0	0.336292	-0.210224	0
ZNF469	0.686581	0.0658067	0	0.112265	-0.267022	0	0.621834	0.0805349	0	0.871838	-0.0262653	0	0.576553	-0.0912516	0	0.225754	0.200906	0	0.971982	-0.00571717	0	0.802306	0.0407802	0	0.202218	0.211947	0	0.16938	-0.237386	0	0.110013	-0.278053	0	0.421151	-0.137127	0	0.250209	-0.197426	0
TAS2R31	0.956129	0.00844386	0	0.700467	-0.0591071	0	0.574808	-0.0863787	0	0.749648	-0.0490016	0	0.0481859	0.318728	0	0.00051298	0.62628	0	0.14212	0.231457	0	0.000125252	0.717903	0	0.934595	0.012583	0	0.0343449	0.314581	0	0.000589568	0.554589	0	0.354087	0.132498	0	9.34e-05	0.656313	0
AC098588.1	0.519267	-0.0906124	0	0.135926	-0.214602	0	0.0609026	-0.274315	0	0.501202	-0.0946121	0	0.240153	-0.167209	0	0.0534581	0.28346	0	0.911896	-0.0154763	0	0.717817	0.0506201	0	0.0083014	-0.404527	0	0.308266	0.146707	0	0.00260712	0.473392	0	0.423579	0.11474	0	0.017253	0.360544	0
ABCC9	0.539455	-0.0787968	0	0.26876	-0.143564	0	0.305492	-0.132728	0	0.738205	-0.0427733	0	0.0162554	0.331178	0	0.771275	-0.0371904	0	2.94e-06	0.809793	0	0.416302	-0.104759	0	0.06212	0.249373	0	0.980284	0.00301209	0	0.00153664	-0.430132	0	0.00161598	0.427692	0	0.00303242	-0.396909	0
LGALS13	1	0	0	0.216907	0.246615	0	0.723254	0.0694685	0	0.850181	0.0370167	0	0.0915244	0.342862	0	0.216907	-0.246616	0	0.723254	-0.069464	0	0.963393	-0.00898852	0	0.0304384	0.450528	0	0.568556	-0.107668	0	0.0235011	-0.450524	0	0.0235011	-0.450524	0	0.032563	-0.422503	0
JSRP1	0.647196	0.0766275	0	0.0271857	0.393032	0	0.900273	0.0209253	0	0.988179	0.0024793	0	0.973308	0.00558683	0	0.22098	-0.208344	0	0.158271	-0.24171	0	0.285514	0.180963	0	0.16241	-0.239208	0	0.0850101	0.32142	0	0.02621	0.42389	0	0.91882	0.0184348	0	0.0266103	0.422653	0
NLRP2	0.251706	0.178224	0	0.148778	0.226755	0	0.222427	0.190134	0	0.0363914	0.338647	0	0.593484	0.0819122	0	0.802751	-0.0382196	0	0.233096	-0.185663	0	0.0136724	-0.408196	0	1.53e-05	0.855041	0	0.000783098	-0.594918	0	0.000243013	-0.666514	0	1.2e-05	-0.850572	0	3.65e-06	-0.924591	0
APBB1IP	0.224346	-0.171128	0	0.00989198	-0.388996	0	0.0164414	-0.357419	0	0.557922	-0.0813283	0	0.579574	-0.0768615	0	0.717944	0.0500071	0	0.0150731	0.362879	0	0.0248527	-0.331086	0	0.000862799	0.534002	0	4.94e-05	-0.781988	0	1.16e-05	-0.872995	0	0.00277539	-0.528542	0	3.68e-06	-0.946413	0
KCNK2	0.43645	-0.126629	0	0.630518	-0.0778935	0	0.424753	0.129942	0	0.147023	-0.24057	0	0.417093	-0.132134	0	0.531796	0.101462	0	0.730751	-0.0556483	0	0.572954	0.0913952	0	0.191265	-0.215692	0	0.797672	-0.0430706	0	0.162773	0.239264	0	0.093726	0.289976	0	0.692468	0.0665094	0
HTR2A	0.752954	-0.0273191	0	0.210168	0.110844	0	0.667982	0.0372698	0	0.673094	-0.0366576	0	0.557729	0.0510379	0	0.213323	-0.11005	0	0.159165	0.125201	0	0.0275359	0.203514	0	4.8e-09	0.835035	0	1.34e-09	-0.811308	0	7.86e-10	-0.834239	0	4.21e-08	-0.672561	0	4.73e-08	-0.668171	0
DMRT1	0.660113	-0.0700757	0	0.170208	-0.223354	0	0.117956	0.256467	0	0.941311	0.0117103	0	0.405663	-0.133355	0	0.104194	0.267236	0	0.00460047	-0.500769	0	0.197611	-0.209213	0	0.0303913	-0.365775	0	0.362504	0.162339	0	0.0277867	0.409646	0	0.493975	0.12148	0	0.345575	0.16827	0
AGTR1	0.606232	-0.0679978	0	0.0695119	-0.24902	0	0.072121	-0.246529	0	0.267113	-0.14822	0	0.563566	0.0762581	0	0.00946873	0.372618	0	0.756067	0.0408924	0	0.312321	-0.134582	0	0.000489341	0.539511	0	0.000591985	-0.53125	0	0.00494141	-0.415905	0	1.05e-05	-0.745145	0	2.54e-06	-0.822309	0
SCN11A	0.415504	-0.112562	0	0.413913	-0.112952	0	0.379483	-0.121664	0	0.695329	-0.0537872	0	0.0624797	0.26708	0	0.00127278	0.50712	0	0.148263	0.203565	0	0.000241212	0.603492	0	0.468623	-0.100009	0	0.0568589	0.254534	0	0.000705346	0.49417	0	0.165631	0.181917	0	3.17e-05	0.649717	0
ADH6	0.89077	0.0267576	0	0.0971996	0.334843	0	0.0486022	0.404118	0	0.847799	0.0374103	0	0.309285	0.200743	0	0.157219	-0.282788	0	0.0221134	-0.477392	0	0.571386	-0.110735	0	0.790865	0.0517201	0	0.406214	0.175786	0	0.998717	0.000331782	0	0.553391	-0.124991	0	0.553242	-0.125038	0
VWA3A	0.987029	0.00230647	0	0.949927	-0.00890578	0	0.6508	-0.0643577	0	0.871583	-0.0229311	0	0.391482	0.122673	0	0.00639592	0.426415	0	0.398643	0.12079	0	0.202233	0.184648	0	0.401302	0.1201	0	0.97012	0.00488246	0	0.0298762	0.297414	0	0.62563	-0.0636655	0	0.749384	0.0416215	0
CEP295NL	0.997401	0.000418321	0	0.916195	-0.0137056	0	0.974452	0.00417776	0	0.915044	0.0138981	0	0.31698	0.131998	0	0.00130151	0.480565	0	0.00284802	0.437153	0	0.895089	0.0171808	0	0.0728529	0.243523	0	0.353999	-0.111098	0	0.0695144	0.223336	0	0.105396	0.197802	0	0.0832515	-0.212452	0
C9orf50	1	0	0	0.974149	-0.00473837	0	0.924052	0.013941	0	0.637363	0.0691247	0	0.313857	0.149181	0	0.000188362	0.659057	0	0.15301	0.214498	0	3.81e-06	0.908974	0	0.513732	0.0960054	0	0.692794	0.0531809	0	0.000319204	0.558317	0	0.329311	0.132432	0	7.35e-07	0.882087	0
HYPM	0.394604	0.147268	0	0.912388	-0.0188605	0	0.768063	0.0506062	0	0.815988	0.0399104	0	0.158873	0.247721	0	0.110513	0.282665	0	4.68e-05	0.874773	0	0.774011	0.0492683	0	0.00214001	0.596267	0	0.217527	-0.201278	0	0.0472125	-0.332468	0	0.0493103	0.329112	0	0.00392982	-0.507093	0
CORT	0.0941176	-0.273174	0	0.268793	-0.17679	0	0.358597	-0.146051	0	0.874102	-0.0249451	0	0.149887	0.232747	0	0.00620549	0.475324	0	0.471305	0.114127	0	0.0132561	0.422394	0	0.453504	-0.118821	0	0.620027	0.0783912	0	0.0132682	0.417358	0	0.582829	0.0868924	0	0.00295391	0.516267	0
AC244517.10	0.353127	0.234072	0	0.846991	-0.0481303	0	0.498451	0.169758	0	0.65656	-0.111142	0	0.66567	-0.107984	0	0.406349	0.208842	0	0.267404	-0.280899	0	0.0854537	0.445494	0	0.93775	-0.0194716	0	0.550274	0.14556	0	0.460506	0.180186	0	0.706126	-0.0916697	0	0.153791	0.35382	0
TMEM272	0.787433	0.0405278	0	0.924091	-0.0143087	0	0.924834	-0.0141674	0	0.901724	0.0185487	0	0.280298	0.164555	0	0.000355911	0.636358	0	0.132618	0.232477	0	5.41e-05	0.756912	0	0.758345	0.0462536	0	0.254489	0.158828	0	0.000292361	0.575796	0	0.218099	0.172065	0	1.67e-05	0.7292	0
DNAH1	0.682026	-0.0535611	0	0.339436	-0.126086	0	0.943537	-0.00923969	0	0.458231	-0.0974494	0	0.0994303	0.222607	0	0.000238551	0.574973	0	0.421857	0.105651	0	9.26e-05	0.627495	0	0.000108246	0.618793	0	0.00113869	-0.449753	0	0.175688	-0.169912	0	0.000252668	-0.522385	0	0.473137	-0.0887533	0
OTOF	6.3e-05	-0.594868	0	1.85e-06	-0.783142	0	4.05e-05	-0.617676	0	3.24e-05	-0.629253	0	0.279755	0.131181	0	0.000249399	0.524696	0	0.103332	0.201533	0	0.811268	-0.0285709	0	5.89e-05	-0.598335	0	0.518268	0.134642	0	0.11091	0.33989	0	0.383762	0.182196	0	0.774533	-0.0594889	0
SRGN	0.995131	-0.00125569	0	0.732504	-0.0704347	0	0.83832	-0.0420082	0	0.751669	-0.0651952	0	0.178532	0.283329	0	0.234198	0.249275	0	0.646926	0.0945063	0	0.962023	-0.00979735	0	0.060868	0.403649	0	0.52074	-0.121576	0	0.239854	-0.224818	0	0.0719361	-0.351159	0	0.0169541	-0.478648	0
UNC5CL	0.0175145	-0.273753	0	0.00163308	-0.384687	0	0.0134231	-0.286677	0	0.0259614	-0.254257	0	0.0577466	0.212818	0	0.0082311	0.310014	0	0.604456	-0.0556378	0	0.434164	-0.084372	0	0.00175819	-0.381331	0	0.0187486	0.320392	0	0.0238213	0.306647	0	0.761482	0.039012	0	0.739782	0.0427004	0
ESR2	0.917299	0.0161112	0	0.866401	0.0261202	0	0.286532	0.16782	0	0.908198	-0.0178975	0	0.178086	0.213913	0	0.0118431	0.424363	0	0.552686	-0.0925571	0	0.0240079	0.374299	0	0.868165	-0.0257688	0	0.0932143	0.255803	0	0.0033629	0.476247	0	0.496529	0.101031	0	0.0152898	0.382169	0
FSIP1	0.350368	-0.107589	0	0.648782	0.0520263	0	0.501542	0.0770105	0	0.40818	-0.0950574	0	0.299599	0.119821	0	0.0024711	0.389347	0	0.91166	0.0126402	0	0.000119976	0.535396	0	0.708563	0.0426583	0	0.791005	-0.0304321	0	0.00179305	0.398712	0	0.6827	0.0469939	0	0.00183378	0.397683	0
VGLL2	0.431941	0.148322	0	0.89232	0.0253549	0	0.0281891	0.437526	0	0.896967	0.0242487	0	0.445606	0.14389	0	0.17823	0.258012	0	0.0243361	-0.450435	0	0.0547982	0.377202	0	0.131018	0.291191	0	0.995956	0.00102395	0	0.969006	-0.00781892	0	0.13981	-0.304097	0	0.584889	0.11027	0
TMEM150B	0.975045	-0.00460232	0	0.975045	-0.00460232	0	0.582681	0.0811487	0	0.828461	0.0318892	0	0.732099	0.050439	0	0.00627103	0.443628	0	0.755664	-0.045835	0	0.829914	-0.0316202	0	0.948389	0.00951917	0	0.789242	0.0363134	0	0.00386698	0.429503	0	0.849386	0.0257942	0	0.945685	-0.0092484	0
SRARP	1.83e-06	-0.673861	0	1.17e-08	-0.938135	0	4.22e-08	-0.866642	0	4.94e-05	-0.522234	0	0.0189342	-0.259238	0	0.823787	0.0229004	0	0.0310781	0.235457	0	0.000139022	-0.476651	0	9.29e-09	-0.951594	0	0.93779	0.0184917	0	0.878077	0.0363697	0	0.184529	0.320415	0	0.841892	-0.0472907	0
SPANXA2	0.823411	-0.0343553	0	0.0211965	0.379976	0	0.00268619	0.520286	0	0.909763	0.0174374	0	0.202514	-0.200203	0	0.000916191	-0.590586	0	4.19e-05	-0.792544	0	0.0484326	-0.319362	0	0.048195	-0.319735	0	0.677552	0.0851799	0	0.594676	0.10912	0	0.816473	0.0474825	0	0.930583	0.0178079	0
MFSD2B	0.903605	0.0174231	0	0.908335	-0.0165675	0	0.360688	0.132919	0	0.332285	-0.141168	0	0.158824	-0.207953	0	0.355298	0.134444	0	0.00262147	-0.488018	0	0.27569	0.159229	0	0.00203909	-0.503442	0	0.0366909	0.312909	0	0.000194331	0.621318	0	0.304692	0.148335	0	0.00115608	0.521503	0
ARHGEF38	0.941155	0.0117103	0	0.73667	0.0534033	0	0.0077007	0.463894	0	0.92593	-0.014743	0	0.852713	0.0294458	0	0.930951	0.0137409	0	0.0613181	-0.31047	0	0.606442	-0.0819634	0	0.270831	0.177344	0	0.468808	-0.136184	0	0.556975	-0.110204	0	0.898225	-0.023915	0	0.151545	-0.274048	0
TCF24	0.987076	-0.00263966	0	0.861145	0.0285126	0	0.331127	0.160275	0	0.521741	-0.104935	0	0.132938	0.252052	0	0.0879809	-0.288641	0	0.689206	-0.0652963	0	0.044871	-0.34434	0	0.357908	-0.151426	0	0.0173417	0.400844	0	0.49486	-0.108705	0	0.129224	0.246408	0	0.0696135	-0.29785	0
AC003002.2	1	0	0	1	0	0	1	0	0	1	0	0	0.0641677	0.274578	0	1	0	0	1	0	0	0.00139345	0.519552	0	0.557265	0.0836559	0	0.148623	0.190931	0	0.519404	-0.0836533	0	0.519404	-0.0836533	0	0.00231612	0.435895	0
AC008764.4	0.254514	-0.187296	0	0.243055	0.192043	0	0.415346	-0.132796	0	0.00759179	0.473953	0	1	0	0	0.0276019	-0.379342	0	0.11882	0.260182	0	0.00704512	-0.479261	0	0.254514	-0.187296	0	1	0	0	1	0	0	0.152854	0.314673	0	0.401647	0.181993	0
CALR3	0.868878	-0.024317	0	0.65034	0.0669227	0	0.825399	0.03251	0	0.955539	-0.00820916	0	0.891788	-0.0200376	0	0.180774	0.201671	0	0.200626	-0.192455	0	0.337688	-0.142849	0	0.272179	-0.16421	0	0.38138	0.119861	0	0.00365784	0.432799	0	0.974981	0.00426407	0	0.922862	0.0131549	0
NOS1	0.537111	0.0859413	0	0.0150469	0.363956	0	0.00203187	0.485107	0	0.943651	-0.00979445	0	0.119656	-0.222475	0	0.00109202	-0.521622	0	7.76e-05	-0.676987	0	0.249904	-0.162162	0	0.0546362	-0.279342	0	0.436819	0.142806	0	0.506889	0.121679	0	0.632538	0.0874628	0	0.557645	0.10738	0
NKX3-2	0.840469	0.0375931	0	0.476348	-0.133818	0	0.121459	0.298189	0	0.499901	0.126682	0	0.348707	0.176923	0	0.336602	0.181522	0	0.454707	-0.140563	0	0.0929296	-0.325295	0	0.0591078	0.368981	0	0.429121	-0.154463	0	0.10733	-0.321279	0	0.282016	-0.211353	0	0.00689606	-0.567594	0
AQP4	0.526139	0.111525	0	0.0436417	0.372306	0	0.914426	-0.0188122	0	0.320468	0.176118	0	0.862093	0.0304208	0	0.011448	-0.481306	0	0.257752	0.201383	0	0.115246	-0.284655	0	0.505834	-0.117121	0	0.168266	0.259074	0	0.964863	0.00811394	0	0.11333	0.29969	0	0.96286	0.00858728	0
CD164L2	0.281564	-0.188391	0	0.341804	0.165764	0	0.960941	0.00844386	0	0.188978	-0.231505	0	0.841604	0.0344693	0	0.0929704	-0.300315	0	0.143217	-0.259394	0	0.355682	-0.160953	0	0.0292077	-0.399881	0	0.187478	0.245958	0	0.156265	0.265329	0	0.419425	0.148921	0	0.96768	0.00742517	0
GLDN	0.881483	0.0229146	0	0.407262	-0.128434	0	0.424923	-0.123579	0	0.592833	-0.0824476	0	0.0678036	0.292935	0	0.0100274	0.431495	0	0.39521	0.131827	0	0.308584	0.158505	0	0.000884448	0.592005	0	0.0676374	-0.276157	0	0.0566567	-0.288944	0	0.000469522	-0.583757	0	0.00152743	-0.51594	0
HIST2H3C	0.223485	0.177701	0	0.0447307	0.302898	0	0.0215978	0.352487	0	0.196738	0.188882	0	0.00731092	-0.422279	0	9.81e-05	-0.685392	0	0.00843561	-0.413254	0	0.00015935	-0.655767	0	0.0275702	-0.33616	0	0.550482	0.0915848	0	0.761971	-0.0463295	0	0.0810878	0.275389	0	0.39593	-0.130718	0
AC010619.1	0.118179	-0.282474	0	0.194438	-0.232286	0	0.388634	-0.152471	0	0.511639	-0.115607	0	1	0	0	0.848565	0.0334688	0	0.684939	-0.0712287	0	0.0122732	0.476247	0	0.149989	-0.25901	0	0.891427	-0.0234633	0	0.726504	0.0601858	0	0.83728	0.0353142	0	0.00129061	0.619648	0
Z84488.2	0.779599	-0.05994	0	0.580515	-0.118714	0	0.580515	-0.118714	0	0.122643	0.340642	0	0.783771	-0.058775	0	1	0	0	0.1134	0.349875	0	0.064475	-0.413521	0	0.00726708	0.631468	0	0.00252686	-0.750178	0	0.00252686	-0.750178	0	0.0845743	-0.400301	0	0.00417216	-0.704345	0
DNAH5	0.102567	0.229083	0	0.00591886	0.412283	0	0.000293867	0.585597	0	0.557897	0.0797979	0	0.222278	-0.168672	0	0.0271699	-0.319157	0	0.00189856	-0.478583	0	0.240481	-0.161983	0	0.211748	0.172731	0	0.548879	-0.112322	0	0.670344	-0.0796122	0	0.72512	-0.065722	0	0.180319	-0.254923	0
OPRK1	0.749605	0.050843	0	0.819104	-0.036406	0	0.0464869	0.333435	0	0.998896	0.000216388	0	0.469019	0.115965	0	0.0122275	0.432735	0	0.972393	-0.00550572	0	0.0376442	0.349784	0	0.714184	-0.0583618	0	0.192074	0.225164	0	0.0122084	0.454692	0	0.0302674	0.386292	0	0.0227292	0.408364	0
SLC2A9	0.660078	0.078924	0	0.710265	-0.0666207	0	0.86276	-0.0309567	0	0.830133	0.0384221	0	0.454434	-0.134873	0	0.316432	0.181662	0	0.136916	0.273957	0	0.993945	0.0013555	0	0.200145	0.234232	0	0.0908599	-0.290177	0	0.4763	-0.119191	0	0.957979	0.00877371	0	0.249376	-0.194445	0
ATP10B	0.863904	0.027975	0	0.886112	0.0233689	0	0.756518	0.050648	0	0.84284	0.0323548	0	0.0725683	0.305399	0	0.642444	0.075957	0	0.76404	0.0490313	0	0.720032	0.0585659	0	0.672999	0.0690147	0	0.0856103	0.264368	0	0.838837	0.030322	0	0.837013	0.030661	0	0.883061	0.0219203	0
SCGB3A1	0.990117	0.00204717	0	0.677686	0.0687533	0	0.871141	-0.0267826	0	0.727455	-0.0576124	0	0.396204	0.141328	0	0.0882527	0.292122	0	0.685589	0.066964	0	0.937481	0.0129405	0	0.00796603	0.48041	0	0.0354583	-0.337036	0	0.437013	-0.119534	0	0.00765784	-0.44023	0	0.00197372	-0.525075	0
SLC1A7	0.866594	-0.0316202	0	0.731902	-0.0645599	0	0.846103	-0.0365377	0	0.983055	-0.00399602	0	0.241624	0.224238	0	0.08004	0.342669	0	0.283592	0.204754	0	0.728952	-0.0653008	0	0.00680664	0.560676	0	0.04089	-0.368056	0	0.11012	-0.28256	0	0.0301709	-0.392451	0	0.00112352	-0.62997	0
ZSWIM2	0.898971	-0.0190929	0	0.95073	0.00928984	0	0.974862	-0.00473837	0	0.924195	-0.0143087	0	0.340953	0.144856	0	0.00109766	0.565685	0	0.11261	0.24642	0	0.00649952	0.451066	0	0.875807	0.0235109	0	0.458482	0.102255	0	0.000448593	0.551462	0	0.120981	0.218174	0	0.00557339	0.413247	0
OR2K2	0.921272	-0.0142154	0	0.921272	-0.0142154	0	1	0	0	0.973975	-0.00469205	0	0.206389	0.185473	0	0.00116441	0.537465	0	0.0137262	0.383718	0	1.51e-06	0.955692	0	0.973201	0.00482495	0	0.211728	0.166433	0	0.000531536	0.518424	0	0.00748424	0.378878	0	1.56e-07	0.946169	0
TTC36	0.287295	0.153987	0	0.0555076	0.286396	0	0.288058	0.153728	0	0.661446	0.0626053	0	0.446632	-0.109349	0	0.876528	0.0221618	0	0.410822	-0.11832	0	0.000388787	0.599137	0	0.972965	0.00483933	0	0.783175	0.0397982	0	0.0441877	0.303728	0	0.832503	0.0305762	0	0.000116768	0.656908	0
C2orf66	0.638066	0.0536952	0	0.739043	-0.0379723	0	0.672101	0.048292	0	0.440622	0.0884537	0	0.344378	0.108866	0	3.31e-05	0.598098	0	0.143608	0.171117	0	1.09e-06	0.774039	0	0.327988	0.112713	0	0.644072	0.0498538	0	0.000317896	0.447399	0	0.326593	0.106697	0	2.82e-07	0.749766	0
GIMAP5	0.142936	-0.27248	0	0.000217551	-0.804506	0	0.00343556	-0.592782	0	0.249228	-0.212054	0	0.47671	-0.129587	0	0.916986	-0.0188605	0	0.780158	-0.0505502	0	0.00271847	-0.610949	0	0.755006	-0.0565287	0	0.173702	-0.345539	0	0.00475424	-0.766838	0	0.0255485	-0.586805	0	0.00477108	-0.766475	0
GAGE10	0.884659	-0.0233343	0	0.888756	0.0225028	0	0.840366	-0.0324079	0	0.728667	-0.0558717	0	0.204733	0.208193	0	0.00465327	0.50582	0	0.652689	0.0725586	0	0.273341	0.178887	0	0.910156	-0.0181488	0	0.177195	0.203013	0	0.00100741	0.546472	0	0.693237	0.0583026	0	0.343311	0.141158	0
BGLAP	0.748739	0.0600059	0	0.146601	-0.279054	0	0.973194	-0.00628652	0	0.369257	-0.169724	0	0.281495	-0.204507	0	0.849469	0.0355254	0	0.0813647	-0.339115	0	0.674135	0.0788421	0	0.0420804	-0.401256	0	0.182875	0.256757	0	0.407772	0.157729	0	0.767984	0.0558481	0	0.110317	0.310375	0
AC011462.1	0.827231	-0.054644	0	0.44376	-0.193072	0	0.953217	0.0146838	0	0.815242	0.0585105	0	0.518392	-0.162459	0	0.54016	0.154013	0	0.306591	-0.259271	0	0.404677	-0.210364	0	0.54254	-0.153098	0	0.785414	-0.0640048	0	0.628181	0.114034	0	0.697363	-0.0914914	0	0.995779	0.00124018	0
AC004805.1	0.00425971	-0.498091	0	0.0013536	-0.574738	0	6.99e-05	-0.771382	0	0.136863	-0.239466	0	0.236288	-0.188657	0	0.485593	-0.109782	0	0.0623048	0.305072	0	0.000264129	-0.682814	0	9.79e-05	-0.748837	0	0.783856	0.0620941	0	0.77631	0.0643172	0	0.218992	0.282523	0	0.445971	-0.173443	0
HIST1H4B	0.384123	0.145391	0	0.057506	0.329273	0	0.000618755	0.662506	0	0.00740992	0.486797	0	0.584187	-0.0908874	0	0.057506	-0.329274	0	0.00161625	-0.595293	0	0.0204595	-0.411295	0	0.865548	0.0280174	0	0.90215	0.0264743	0	0.89648	-0.0280221	0	0.855633	0.0391946	0	0.825565	0.0474825	0
TNFSF13B	0.670897	-0.0511973	0	0.230682	-0.146764	0	0.703214	-0.0458826	0	0.545762	-0.0729607	0	0.288686	0.129402	0	1.44e-05	0.675608	0	0.0460053	0.252573	0	0.0665627	0.230351	0	0.0754825	0.222582	0	0.212441	-0.144383	0	0.0120243	0.306262	0	0.889041	-0.0158934	0	0.568408	-0.0651891	0
ALDH3A1	0.286111	-0.171173	0	0.607021	-0.0816153	0	0.529047	0.100049	0	0.522413	-0.101686	0	0.111502	-0.260045	0	0.886331	-0.0226131	0	0.000714048	-0.623741	0	0.403929	-0.133176	0	0.00820778	-0.458225	0	0.862897	0.0270125	0	0.0312553	0.354001	0	0.676011	-0.0654624	0	0.161786	0.223361	0
CRTAM	0.0910187	-0.363698	0	0.00629945	-0.625048	0	0.00607059	-0.628401	0	0.160477	-0.298559	0	0.354793	0.194037	0	0.0279667	0.485417	0	0.00236845	0.712569	0	0.604742	0.107715	0	0.00641212	-0.623441	0	0.0710491	0.453776	0	0.0553641	0.483808	0	0.00706139	0.707613	0	0.0843251	0.432607	0
TNFSF18	0.692993	0.0667987	0	0.981581	0.00390442	0	0.934618	-0.0138527	0	0.955691	0.00937584	0	0.0797216	0.307848	0	0.564293	0.0977456	0	0.00169145	0.604299	0	0.91521	0.0179789	0	0.00487399	0.527701	0	0.327975	-0.153058	0	0.0104111	-0.426054	0	0.685912	0.0627434	0	0.0032863	-0.500342	0
C9orf43	0.650349	0.0771609	0	0.786053	0.0461278	0	0.830728	0.0363134	0	0.379822	-0.150584	0	0.530309	-0.107079	0	0.461558	0.125876	0	0.13073	-0.264235	0	0.831773	-0.0360865	0	0.871569	-0.0274559	0	0.987958	-0.00246334	0	0.228917	0.199462	0	0.22665	-0.200465	0	0.334202	-0.159212	0
C11orf65	0.159439	-0.203351	0	0.191183	-0.188254	0	0.604481	0.0732307	0	0.288965	-0.151577	0	0.200256	0.184306	0	0.312482	-0.144182	0	0.0424874	-0.301527	0	0.30088	0.147776	0	0.644414	-0.0652057	0	0.754024	0.0461697	0	0.0789769	-0.267231	0	0.273919	-0.16309	0	0.677063	0.0614029	0
ARL14	0.162854	0.260507	0	0.253166	-0.211546	0	0.882516	0.0269133	0	0.454949	0.137005	0	0.0172831	-0.46671	0	0.182697	-0.248188	0	0.0440321	-0.386431	0	0.00731133	-0.536765	0	0.0846423	-0.326223	0	0.539576	0.12002	0	0.495391	-0.133513	0	0.864376	-0.0332964	0	0.70632	-0.073539	0
MPPED1	0.493026	-0.0674595	0	0.956082	-0.00538697	0	0.730078	0.0338071	0	0.553855	-0.058168	0	0.000933777	0.374711	0	0.0215341	0.240876	0	0.0011841	0.364886	0	2.61e-08	0.849727	0	0.661096	0.0429945	0	0.0081019	0.26426	0	0.0461305	0.192497	0	0.000702487	0.355693	0	2.13e-08	0.748573	0
SMTNL1	0.10069	-0.278304	0	0.0308129	-0.375723	0	0.116517	-0.265303	0	0.114151	-0.267147	0	0.0635832	0.317605	0	0.401509	0.138618	0	0.0338686	0.368344	0	0.0996433	-0.279222	0	0.40491	-0.137597	0	0.303998	0.176897	0	0.560115	-0.0995115	0	0.165917	0.240644	0	0.0230865	-0.408773	0
NKX1-1	0.9267	-0.0142154	0	0.928798	0.0138124	0	1	0	0	0.975774	-0.00469205	0	0.762456	0.0467565	0	0.00100098	0.587279	0	0.164816	0.219996	0	0.00210532	0.538548	0	0.9267	-0.0142154	0	0.740263	0.0467565	0	0.000184434	0.615303	0	0.105916	0.234207	0	0.000626406	0.548072	0
AC233723.1	0.89851	-0.0256572	0	0.434658	-0.15836	0	0.315854	-0.204349	0	0.59409	-0.107573	0	0.152754	0.295253	0	0.150735	0.296792	0	0.00609074	0.609084	0	0.141925	0.303705	0	0.144594	0.301576	0	0.8664	-0.0319786	0	0.394259	-0.163145	0	0.588394	0.103155	0	0.580215	-0.105442	0
WRB-SH3BGR	0.195778	-0.229565	0	0.0689113	-0.329734	0	0.141013	-0.26289	0	0.478693	-0.123825	0	0.00285579	0.582787	0	9.51e-05	0.833457	0	0.0929121	0.302652	0	0.0466876	0.363653	0	0.0338963	0.390613	0	0.831148	-0.0373918	0	0.520563	0.1131	0	0.0543853	-0.350857	0	0.393312	-0.150784	0
CDHR2	0.938758	0.013598	0	0.736211	0.0597291	0	0.722806	-0.0628982	0	0.850404	0.0334124	0	0.357475	0.164683	0	0.00502285	0.550999	0	0.149226	0.262265	0	0.00273497	0.597355	0	0.522922	0.113687	0	0.693244	0.0645932	0	0.00522741	0.497025	0	0.601298	0.085683	0	0.00388006	0.517064	0
TNNI2	0.706672	-0.041285	0	0.905043	-0.0130663	0	0.723391	0.0388154	0	0.759459	-0.0335695	0	0.832457	0.0231844	0	0.536944	0.0679415	0	0.611301	0.0558342	0	0.927386	0.00997772	0	8.3e-08	0.884324	0	3.79e-09	-0.902432	0	1.78e-08	-0.829449	0	4.26e-08	-0.789671	0	3.38e-09	-0.907917	0
TRIM63	0.850302	0.0241353	0	0.221094	-0.159489	0	0.590861	-0.0689902	0	0.242569	0.152054	0	0.0107137	0.355355	0	0.0609534	0.250731	0	8.4e-07	0.885317	0	0.0210175	-0.316284	0	1.19e-06	0.863883	0	0.00130971	-0.48438	0	5.55e-06	-0.772641	0	0.724105	-0.0475591	0	5.89e-08	-1.02811	0
AKR7A3	0.884718	-0.020677	0	0.822999	-0.0319107	0	0.545204	0.0866479	0	0.731913	-0.0489151	0	0.268501	0.160249	0	0.0195433	0.357451	0	0.885403	-0.0205526	0	0.0297359	0.329537	0	0.446921	0.10924	0	0.820357	0.0303361	0	0.114705	0.2163	0	0.746923	-0.043136	0	0.206979	0.171386	0
ALB	0.934147	0.0147409	0	0.917726	-0.0184293	0	0.812088	-0.0424375	0	0.87546	0.0279608	0	0.70473	0.0677213	0	0.0108468	0.494784	0	0.922514	-0.0173528	0	0.0140315	0.474171	0	0.00527905	0.551314	0	0.00783952	-0.468851	0	0.646993	-0.07495	0	0.000913881	-0.611101	0	0.763565	-0.0491688	0
TXLNB	0.915728	-0.0139401	0	0.832464	-0.0278794	0	0.749872	-0.0420483	0	0.777206	-0.0373103	0	0.0201921	0.328274	0	1.25e-05	0.748539	0	0.000601587	0.529041	0	2.13e-06	0.854155	0	0.0494966	0.272011	0	0.725602	0.0423221	0	0.000952496	0.448647	0	0.0837904	0.214983	0	0.00012333	0.544832	0
UGT1A6	0.99477	-0.00102179	0	0.582264	-0.0860724	0	0.909825	-0.0176565	0	0.582868	-0.085933	0	0.831272	0.0332292	0	0.102031	0.263804	0	0.991362	-0.0016875	0	0.99929	-0.000138505	0	3.18e-05	0.82158	0	1.1e-05	-0.789374	0	0.00014514	-0.643849	0	4.49e-06	-0.840926	0	1.43e-06	-0.907655	0
SHISAL2A	0.251852	0.176361	0	0.55236	-0.0903359	0	0.201922	0.197199	0	0.235218	0.182921	0	0.210166	-0.193506	0	0.20021	-0.197987	0	0.191139	-0.202223	0	0.353221	0.14206	0	0.00371614	-0.490714	0	0.00566506	0.473569	0	0.206454	0.202386	0	0.00470215	0.485695	0	2.3e-05	0.81569	0
CLPSL2	0.443968	0.202324	0	0.436261	0.205805	0	0.935704	0.021167	0	0.574991	-0.147678	0	0.588052	-0.142622	0	0.0911472	-0.459794	0	0.921955	0.0257092	0	0.90719	-0.0305868	0	0.619606	-0.130628	0	0.457083	0.190324	0	0.628655	-0.123355	0	0.487651	0.177497	0	0.851533	-0.0476381	0
CNGA1	0.42228	0.128346	0	0.060753	0.31134	0	0.208484	0.203615	0	0.944273	-0.0110892	0	0.446187	0.121745	0	0.0895504	0.279531	0	0.847292	-0.0305632	0	0.211115	0.202399	0	0.000145936	0.732252	0	0.00697986	-0.482156	0	0.395548	-0.141376	0	0.00223431	-0.559201	0	0.0029383	-0.540946	0
VCX3B	0.80484	-0.051305	0	0.292154	-0.221685	0	0.797023	0.0534033	0	0.438159	-0.162097	0	0.124329	-0.32871	0	0.390166	0.179982	0	0.0206619	-0.51486	0	0.569097	-0.118622	0	0.0144498	-0.548759	0	0.403071	0.168745	0	0.0172732	0.507049	0	0.663583	0.0873135	0	0.188953	0.268039	0
SLC23A3	0.897967	-0.00942701	0	0.451132	-0.0557847	0	0.420522	-0.0596964	0	0.561463	-0.042861	0	2.59e-07	0.551068	0	1.19e-08	0.670061	0	0.00177474	0.261543	0	0.00235422	0.252694	0	5.69e-09	0.70083	0	0.0280876	-0.159186	0	0.215918	-0.0865579	0	1.44e-07	-0.498986	0	1.89e-07	-0.490997	0
LY6L	0.569373	-0.0717199	0	0.771919	0.036426	0	0.820494	-0.0285032	0	0.479899	0.0892541	0	5.02e-05	0.63685	0	1.97e-05	0.688127	0	0.0987264	0.214684	0	0.0426485	0.26841	0	3.47e-05	0.656945	0	0.446397	-0.0918204	0	0.573981	0.0676112	0	0.000569601	-0.470767	0	0.0186574	-0.299285	0
MYLK2	0.821739	-0.0353071	0	0.058319	-0.310585	0	0.970407	0.00581675	0	0.0747746	-0.290736	0	0.132657	-0.242444	0	0.676113	-0.0655696	0	0.0129762	-0.421807	0	0.0275233	0.367684	0	0.0166654	-0.404061	0	0.461526	0.126312	0	0.870063	0.0279042	0	0.944214	-0.0119356	0	0.00884113	0.48102	0
APOA4	0.646746	-0.0758134	0	0.0568692	-0.329294	0	0.056336	-0.330073	0	0.571779	-0.0936697	0	0.386556	-0.144233	0	0.0869923	0.293253	0	0.000322789	0.70604	0	0.165139	-0.234744	0	0.000778114	0.644715	0	4.23e-05	-0.864765	0	0.00062807	-0.680757	0	0.133831	-0.268751	0	8.77e-06	-0.973129	0
HBZ	0.284145	0.206306	0	0.77424	-0.0545002	0	0.929386	-0.0168214	0	0.832012	-0.0402847	0	0.344557	-0.181468	0	0.00987225	0.53444	0	0.393357	0.163524	0	0.514587	0.124368	0	0.976674	0.00554371	0	0.916442	0.0192891	0	0.0154195	0.474389	0	0.44531	0.141158	0	0.669755	0.0785415	0
STX11	0.557409	0.129428	0	0.250968	-0.256442	0	0.615016	0.110818	0	0.152036	0.323024	0	0.386227	-0.192147	0	0.502819	0.148023	0	0.367098	0.200165	0	0.00341663	-0.720115	0	0.102777	0.370867	0	0.0749151	-0.433588	0	0.0505969	-0.479293	0	0.799272	-0.0598799	0	0.00302916	-0.767961	0
TNFRSF13C	0.0417556	-0.141494	0	0.435482	-0.0517595	0	0.0161888	-0.170793	0	0.262003	-0.0750716	0	1.67e-05	0.365659	0	0.177159	0.0909889	0	0.0246079	0.158078	0	0.836091	-0.0136328	0	4.67e-08	0.551629	0	0.000119624	-0.327471	0	2.06e-07	-0.512409	0	3.94e-08	-0.564342	0	3.98e-09	-0.640337	0
OXER1	0.354778	0.128307	0	0.75457	-0.0429279	0	0.59234	0.0736969	0	0.533904	0.0857374	0	0.0857721	0.24479	0	0.754547	-0.0429308	0	0.184075	0.186348	0	0.0145285	-0.362403	0	3.64e-05	0.714892	0	0.0146441	-0.341793	0	2.28e-06	-0.800749	0	0.00183784	-0.45484	0	7.18e-08	-0.991559	0
AC008758.1	0.155113	0.278806	0	0.864833	0.0325382	0	0.160672	0.274912	0	0.66229	0.0836559	0	0.155113	-0.278802	0	0.00628323	0.576029	0	0.160672	-0.27491	0	0.737173	0.0642207	0	1	0	0	1	0	0	0.00362709	0.608573	0	1	0	0	0.441131	0.147867	0
EXOC3L4	0.776146	-0.041003	0	0.478587	-0.10273	0	0.968481	-0.00569255	0	0.547335	-0.0870881	0	0.00756817	0.422534	0	0.391274	0.124672	0	0.728557	-0.0500707	0	0.00980519	0.406047	0	0.834629	-0.0300903	0	0.00484314	0.411621	0	0.698305	0.0520263	0	0.848139	-0.0256719	0	0.0146064	0.349059	0
AP002373.1	0.324423	-0.201415	0	0.0182799	-0.512328	0	0.0341644	-0.453269	0	0.547315	-0.122047	0	0.0649032	-0.38944	0	0.392736	-0.174153	0	0.711275	-0.0748513	0	0.0179044	-0.514248	0	0.0126531	-0.546024	0	0.841285	-0.0448301	0	0.531924	-0.140457	0	0.936233	0.0179077	0	0.687165	-0.0902699	0
CCDC194	0.943961	0.00933284	0	0.836158	0.0274938	0	0.74982	0.0424202	0	0.971826	0.00469554	0	5.22e-05	0.671674	0	0.0484938	0.275663	0	7.85e-05	0.648364	0	1	0	0	3.25e-07	0.981129	0	0.0197873	-0.300121	0	8.29e-06	-0.67798	0	0.0236825	-0.290349	0	2.4e-08	-0.976441	0
TBC1D3F	0.833873	-0.0233797	0	0.271433	-0.124442	0	0.95238	0.0066499	0	0.281752	-0.121717	0	0.00111656	0.418352	0	0.00524625	0.344635	0	0.128982	0.17424	0	5.63e-06	0.672878	0	0.244001	0.132077	0	0.0219408	0.26289	0	0.419574	0.0881145	0	0.653255	0.0488081	0	0.000667711	0.419086	0
AC098582.1	0.189535	0.181039	0	0.195127	0.178683	0	0.546458	0.0817759	0	0.0290332	0.313501	0	0.559257	0.0791562	0	0.139974	-0.204873	0	0.000133431	0.628186	0	0.000830421	0.523733	0	0.0535005	0.273516	0	0.924727	-0.0133138	0	0.0419097	-0.299709	0	0.00454927	0.43645	0	0.000473208	0.563724	0
ALX4	0.101436	-0.304553	0	0.000815243	-0.698337	0	0.00302009	-0.598396	0	0.765966	0.0535284	0	0.347228	-0.170751	0	0.348229	0.170387	0	0.461438	0.133195	0	0.000360379	-0.760267	0	0.320264	-0.180791	0	0.258466	-0.294512	0	0.185107	-0.347155	0	0.274736	-0.284404	0	0.0496745	-0.525953	0
ATP6V1B1	0.528529	-0.0828096	0	0.896405	0.017024	0	0.891354	0.0178649	0	0.649255	-0.0596107	0	0.145638	0.195474	0	0.0118025	0.357676	0	0.00142744	0.477284	0	1	0	0	3.28e-06	0.821661	0	4.76e-06	-0.708995	0	0.0011282	-0.446966	0	0.0124808	-0.326521	0	1.57e-07	-0.881274	0
AVPR2	0.746419	-0.0475755	0	0.292891	-0.156748	0	0.292891	-0.156748	0	0.95068	-0.00908869	0	0.00626623	0.443129	0	0.0941352	0.255017	0	0.00271397	0.496237	0	0.418335	-0.119912	0	6.93e-06	0.873561	0	0.00225321	-0.478003	0	1.05e-05	-0.775288	0	0.000830692	-0.534065	0	2.07e-07	-1.00256	0
C22orf23	0.322095	-0.141394	0	0.640296	0.0660823	0	0.112943	0.230879	0	0.314689	-0.143631	0	0.96307	-0.00652997	0	0.0472061	0.2945	0	0.0356946	-0.313667	0	0.000871426	0.544307	0	0.652502	-0.0636625	0	0.594197	-0.0842604	0	0.0119819	0.424245	0	0.903507	-0.0191192	0	0.00657558	0.464344	0
BCL2L10	0.934594	-0.0174755	0	0.206797	0.274351	0	0.6944	0.0838193	0	0.898082	-0.0272765	0	0.709506	-0.0794567	0	0.343381	-0.204073	0	0.264731	-0.241281	0	0.790459	0.0566251	0	0.130461	-0.331619	0	0.264283	0.234685	0	0.0620181	0.401893	0	0.404681	0.174163	0	0.091473	0.360971	0
SMIM2	1	0	0	0.422625	0.21349	0	0.576996	-0.147868	0	0.494632	0.181421	0	0.610887	0.134799	0	0.181096	-0.361355	0	0.643726	0.122461	0	0.871696	0.0426583	0	0.699375	0.102161	0	0.898443	0.0326369	0	0.332903	-0.25003	0	0.618703	-0.127573	0	0.634277	0.121917	0
ALDH1L1	0.866957	-0.0322072	0	0.132255	0.297849	0	0.433012	0.151872	0	0.240015	0.229846	0	0.109897	0.317524	0	0.666717	-0.0829609	0	0.292077	-0.20538	0	0.12723	-0.302016	0	0.594009	0.102806	0	0.351129	0.182514	0	0.564696	0.112086	0	0.423383	-0.156323	0	0.370981	-0.174989	0
SLAMF9	0.925044	-0.0195462	0	0.380308	0.184064	0	0.0323671	0.471801	0	0.983243	-0.00436353	0	0.455237	0.156228	0	0.586404	0.113447	0	0.253371	0.241279	0	0.499296	-0.141169	0	0.923339	0.0199865	0	0.605925	0.116697	0	0.225781	0.277521	0	0.00482872	0.693097	0	0.465559	-0.165525	0
FCMR	0.962389	-0.00768982	0	0.266307	0.184179	0	0.00302244	0.543278	0	0.963623	0.00743952	0	0.492349	0.112647	0	0.32844	-0.161337	0	0.303102	-0.170241	0	0.629991	-0.0787968	0	0.424708	0.131247	0	0.896792	-0.0262962	0	0.593864	-0.108408	0	0.239802	0.241791	0	0.322528	-0.20261	0
C19orf18	0.892583	0.0219629	0	0.948382	-0.0105253	0	0.80711	0.039728	0	0.888585	0.0227868	0	0.0694651	0.307976	0	0.135371	0.249834	0	0.309882	0.167281	0	0.528657	0.102954	0	0.00922049	0.462681	0	0.375556	-0.132738	0	0.141731	-0.223372	0	0.0948295	-0.255674	0	0.0309826	-0.336947	0
KCTD4	0.624077	0.0640275	0	0.970692	0.00478181	0	0.798588	0.0332574	0	0.884882	0.018862	0	0.32442	0.129942	0	0.000457888	0.538101	0	0.536236	0.0809441	0	2.42e-07	0.980939	0	0.664952	0.0565419	0	0.256993	0.137425	0	0.000399618	0.486344	0	0.630487	0.0576651	0	3.37e-08	0.943261	0
ODF3L1	0.620911	-0.0630459	0	0.0834611	-0.228652	0	0.287901	-0.137023	0	0.880474	0.0191183	0	0.109138	0.210451	0	0.0533859	0.257662	0	0.222271	0.158104	0	0.647596	0.0582472	0	5.67e-06	0.767045	0	6.77e-05	-0.61965	0	6.71e-06	-0.738043	0	5.76e-06	-0.745974	0	1.71e-05	-0.68969	0
SPATA12	0.778235	0.0417757	0	0.638987	0.0697159	0	0.0363044	0.328457	0	0.534325	-0.0925555	0	0.0444802	-0.313854	0	0.00086093	-0.572829	0	0.000567143	-0.598962	0	0.0457172	-0.311861	0	0.00403805	-0.475262	0	0.220569	0.203189	0	0.86459	-0.0278456	0	0.21713	0.204754	0	0.664911	0.0708427	0
DMBT1	0.476326	-0.128287	0	0.319121	-0.180571	0	0.71783	-0.0647756	0	0.877292	-0.0276397	0	0.844516	0.0351171	0	0.00362393	0.582209	0	0.536952	-0.111033	0	0.325075	0.178313	0	0.25406	-0.207544	0	0.49968	0.114367	0	0.0012677	0.609178	0	0.850775	0.0317339	0	0.0421447	0.358216	0
STK31	0.208406	-0.14649	0	0.133858	-0.176078	0	0.196076	-0.150723	0	0.263925	-0.129533	0	0.000309276	0.490385	0	0.000168152	0.519854	0	0.000121929	0.535456	0	5.63e-07	0.812096	0	0.132038	-0.176955	0	8.51e-05	0.52085	0	8.54e-05	0.520729	0	3.33e-05	0.561693	0	5.09e-08	0.859516	0
UBD	0.379625	-0.169847	0	0.303517	-0.199645	0	0.118585	-0.308284	0	0.370606	-0.173152	0	0.829742	0.0411869	0	0.322321	0.191841	0	0.657145	0.0851799	0	0.773638	0.0551123	0	0.000899595	0.736284	0	8.89e-05	-0.864943	0	0.000471525	-0.744086	0	2.42e-05	-0.959388	0	0.000102934	-0.85432	0
TTN	0.562813	0.0878023	0	0.990463	-0.00180594	0	0.0713231	-0.284161	0	0.787234	0.0408083	0	0.605156	0.0783776	0	0.922693	0.0146695	0	0.00289901	0.505982	0	0.0907634	-0.265147	0	0.0744235	-0.280846	0	0.0101337	0.447018	0	0.0790992	0.2937	0	0.00445334	0.502667	0	0.727264	0.0565142	0
PLAC8L1	0.267034	0.103289	0	0.383115	0.0806849	0	0.800357	-0.0231847	0	0.442212	-0.0709302	0	0.163451	0.130891	0	0.00915408	0.261013	0	0.56979	-0.0522815	0	0.00403554	0.293782	0	0.0195779	-0.229604	0	4.09e-05	0.46379	0	2.26e-06	0.571288	0	0.109139	0.154142	0	5.58e-05	0.452458	0
SERINC4	0.941934	0.0101926	0	0.871064	0.0227158	0	0.568784	0.0800573	0	0.995795	0.000735587	0	0.600049	0.0736146	0	0.000129073	0.653088	0	0.523063	-0.0898108	0	0.0377704	0.30737	0	0.732614	-0.0478678	0	0.312346	0.131668	0	7.67e-06	0.723672	0	0.767742	0.038113	0	0.0101581	0.355975	0
ARL9	0.0955944	-0.368603	0	0.0658642	-0.410049	0	0.316035	-0.216719	0	0.392841	-0.184041	0	0.855726	0.0388154	0	0.113926	-0.348357	0	0.16679	-0.302363	0	0.0735348	-0.397992	0	0.006621	-0.638409	0	0.162616	0.308617	0	0.580577	-0.119996	0	0.582679	0.11933	0	0.794671	0.0563754	0
AC004832.3	0.651747	0.090054	0	0.984449	0.00387564	0	0.94673	-0.0132978	0	0.888056	0.0280174	0	0.538259	0.123083	0	0.0705939	0.375379	0	0.104859	0.333893	0	0.15122	0.293312	0	0.609079	0.102121	0	0.545345	0.111018	0	0.138748	0.27714	0	0.239107	0.218484	0	0.237573	0.219215	0
TBC1D3D	0.483767	0.0618453	0	0.236662	0.105745	0	0.03217	0.199588	0	0.761943	-0.026618	0	0.00148255	0.319017	0	0.000863596	0.339103	0	0.530135	0.0553762	0	6.37e-08	0.720839	0	0.429956	0.0698259	0	0.00311198	0.311038	0	0.000579099	0.375023	0	0.0621731	0.185131	0	7.99e-07	0.6244	0
ABCC3	0.674887	-0.0973491	0	0.858371	0.0413411	0	0.184942	0.314	0	0.617673	-0.115954	0	0.264379	0.262614	0	0.750819	-0.0736301	0	0.143351	-0.348352	0	0.458775	0.172769	0	0.768576	0.0682168	0	0.678552	0.0970579	0	0.667846	-0.100501	0	0.661473	-0.102564	0	0.961111	-0.0113975	0
CATSPER3	0.837179	-0.0311395	0	0.377577	-0.134968	0	0.0868251	-0.269342	0	0.67372	-0.0639098	0	0.321179	-0.152144	0	0.0369941	0.334259	0	0.8108	0.0362853	0	0.748682	-0.0485823	0	0.0458565	-0.318443	0	0.376192	0.135154	0	0.00206468	0.517729	0	0.574245	0.0853839	0	0.182161	0.205955	0
CD8B	0.247082	-0.170534	0	0.487996	-0.101053	0	0.247447	-0.170397	0	0.470204	0.105276	0	3.08e-05	0.765475	0	0.726501	-0.0507355	0	2.53e-05	0.777872	0	0.424277	-0.116665	0	0.274745	-0.160613	0	3.07e-05	0.755554	0	0.952811	0.00883106	0	2.47e-05	0.768087	0	0.32196	0.149233	0
LRRC63	0.885875	-0.0141251	0	0.667802	-0.0423246	0	0.633401	-0.0470626	0	0.774625	-0.0282015	0	0.000785094	0.384105	0	4.97e-09	0.945817	0	7.24e-07	0.688252	0	0.00149223	0.357361	0	5.06e-05	0.498833	0	0.162497	-0.128852	0	0.000138779	0.404663	0	0.124466	0.142348	0	0.069852	-0.169672	0
AL109811.3	0.472766	-0.128596	0	0.370076	-0.161134	0	0.935515	-0.0143976	0	0.982253	0.00396197	0	0.216792	0.224114	0	0.000134631	0.827445	0	0.687775	0.0716529	0	0.0332435	0.401838	0	0.874781	0.0280457	0	0.689281	0.0674597	0	0.000811374	0.638259	0	0.862386	0.0292055	0	0.0327525	0.377746	0
DUXB	2.97e-06	-0.767032	0	3.31e-06	-0.760888	0	7.59e-06	-0.715213	0	0.000287783	-0.524268	0	0.238832	-0.145248	0	0.840205	0.0244332	0	0.17389	-0.168682	0	0.00901612	-0.345953	0	2.62e-07	-0.907495	0	0.98259	-0.00478469	0	0.438292	0.17104	0	0.914305	0.023596	0	0.865058	0.0372698	0
DLEC1	0.017649	-0.349897	0	0.000237465	-0.604086	0	0.00076766	-0.536147	0	0.000531775	-0.557389	0	0.279971	-0.150246	0	0.14409	-0.205695	0	0.538486	-0.084678	0	0.145406	-0.204985	0	1.03e-05	-0.790088	0	0.138708	0.289941	0	0.918018	-0.0196924	0	0.380156	0.169258	0	0.884836	0.0277203	0
MAOB	0.0924176	-0.343172	0	0.036891	-0.434208	0	0.0143002	-0.52095	0	0.075114	-0.364548	0	0.926617	0.0181071	0	0.679564	0.0813942	0	0.327101	0.195058	0	0.201875	0.256226	0	0.011991	-0.536539	0	0.326358	0.211473	0	0.392681	0.183722	0	0.328225	0.210651	0	0.0537071	0.428217	0
CCRL2	0.769784	-0.0394883	0	0.273935	-0.14974	0	0.336911	-0.130967	0	0.429176	-0.107415	0	0.411055	0.111752	0	0.112847	0.220739	0	0.70808	0.0505644	0	0.806291	-0.0330764	0	4.27e-06	0.830921	0	3.6e-06	-0.758653	0	3.51e-06	-0.75992	0	2.02e-07	-0.911332	0	6.84e-08	-0.971414	0
ATOH7	0.377566	0.154752	0	0.468671	0.126669	0	0.101625	0.294253	0	0.901012	0.0216076	0	0.331465	-0.170683	0	0.139316	0.264032	0	0.191439	-0.231862	0	0.00181786	0.616132	0	0.501249	-0.117454	0	0.557633	0.101529	0	0.00656228	0.508155	0	0.302634	0.179842	0	0.000179963	0.755187	0
OR2L2	0.980686	-0.00478469	0	0.962509	0.00928984	0	0.981253	0.00463801	0	0.99981	-4.76097e-05	0	0.0295854	0.457332	0	0.00319697	0.653684	0	0.0175315	0.505413	0	4.38e-05	1.01436	0	0.924722	0.0186769	0	0.022722	0.433867	0	0.00138421	0.644299	0	0.0109651	0.491381	0	9.49e-06	0.995636	0
LST1	0.824099	0.0516644	0	0.952603	0.0138124	0	0.083363	0.418104	0	0.225773	0.286727	0	0.0305317	0.534012	0	0.380227	0.205855	0	0.89609	0.0303502	0	0.873498	-0.0369965	0	0.0217092	0.571133	0	0.951332	0.014541	0	0.149176	-0.351477	0	0.607677	-0.122692	0	0.18561	-0.321402	0
TMX2-CTNND1	0.408582	-0.212297	0	0.0486021	-0.528186	0	0.307767	-0.263219	0	0.468207	-0.185978	0	0.531854	-0.160005	0	0.53168	0.160068	0	0.242673	-0.302787	0	0.664006	0.110884	0	0.198486	-0.334493	0	0.883151	-0.0378079	0	0.896017	-0.0336183	0	0.372078	-0.231512	0	0.318279	0.259399	0
HIST1H3F	0.792108	0.0502161	0	0.803012	0.0475244	0	0.691991	0.07556	0	0.439502	0.148283	0	0.0213998	-0.469306	0	0.0043797	-0.603753	0	0.191272	-0.254289	0	0.00126882	-0.704514	0	0.03793	-0.417858	0	0.994443	-0.00122826	0	0.435464	-0.13837	0	0.183143	0.239129	0	0.435464	-0.13837	0
VSIG1	0.72184	-0.0758393	0	0.262314	-0.242282	0	0.414204	-0.175149	0	0.857	-0.0383411	0	0.928909	0.0189759	0	0.0844079	0.381416	0	0.666553	-0.0918604	0	0.87545	0.0333419	0	0.87013	-0.0347839	0	0.913135	-0.0220768	0	0.393737	0.173921	0	0.257619	-0.232225	0	0.882988	0.029785	0
POF1B	0.957038	-0.00938489	0	0.892261	-0.0235997	0	0.958282	0.00911781	0	0.934968	-0.0142154	0	0.232153	0.211984	0	0.0545279	0.351346	0	0.00705505	0.516318	0	0.97872	-0.00464574	0	0.0279296	0.407799	0	0.204199	-0.205194	0	0.615277	-0.0800498	0	0.461559	0.117642	0	0.0121148	-0.426655	0
NKX2-4	0.755671	0.0505505	0	0.87643	0.0252415	0	0.0106939	0.45114	0	0.875448	-0.0254428	0	0.168505	0.228973	0	0.885684	-0.0233358	0	0.042831	0.346634	0	0.354724	-0.151835	0	0.491703	-0.112256	0	0.0455131	0.39179	0	0.544537	0.114167	0	5.36e-05	0.910034	0	0.729312	-0.0650216	0
CAPN11	0.953276	0.0108658	0	0.155456	0.270469	0	0.999398	0.000144262	0	0.44388	-0.143115	0	0.504512	0.124527	0	0.236218	-0.223741	0	0.625945	0.0907044	0	0.5705	0.105678	0	0.134018	-0.286149	0	0.0347383	0.421544	0	0.0898512	0.332874	0	0.0567328	0.37699	0	0.199069	0.248717	0
KCNJ10	0.555914	0.111031	0	0.157202	-0.272444	0	0.841702	0.0375087	0	0.769967	0.0549457	0	0.469969	-0.136531	0	0.880831	-0.0281486	0	0.0812746	-0.340342	0	0.00333151	-0.617461	0	0.0239236	-0.45304	0	0.0339593	0.427542	0	0.430461	0.152443	0	0.437191	0.150209	0	0.570073	-0.109472	0
TDRD6	0.648427	0.0325382	0	1	0	0	0.841268	0.0142553	0	0.999471	-4.76097e-05	0	0.142381	0.10734	0	2.31e-11	0.931418	0	0.0428727	0.152002	0	9.27e-09	0.658902	0	0.436022	0.0558759	0	0.20646	0.0840098	0	9.98e-13	0.875552	0	0.100874	0.11039	0	1.91e-09	0.602979	0
HRH1	0.612584	-0.0697774	0	0.0255453	-0.327278	0	0.213066	-0.174455	0	0.0686133	-0.261058	0	0.042057	0.294606	0	0.0260202	0.326089	0	0.638997	0.064607	0	0.000432112	0.570822	0	0.000281605	0.595685	0	0.0179929	-0.370857	0	0.000422594	-0.596865	0	6.38e-05	-0.705528	0	0.0619642	-0.285919	0
FBXL22	0.229118	-0.182388	0	0.732099	0.0510379	0	0.909581	0.0169099	0	0.180117	-0.204203	0	0.430932	0.118187	0	0.0125959	0.402962	0	0.349511	0.140844	0	0.000479655	0.612154	0	0.164795	-0.211993	0	0.337554	0.147789	0	0.00018626	0.665993	0	0.0220425	0.36974	0	0.000404001	0.619939	0
PRR23D1	0.66073	-0.0662204	0	0.0938821	-0.26144	0	0.128442	-0.235725	0	0.723711	0.0532921	0	0.526452	-0.095825	0	0.00102731	0.570463	0	0.975863	-0.00455311	0	0.792555	0.0396157	0	0.0576566	-0.299356	0	0.393781	0.137307	0	0.00077387	0.608374	0	0.711968	0.0590783	0	0.0205128	0.392262	0
GJA3	0.568699	0.0977187	0	0.570642	0.0972197	0	0.0258486	0.405883	0	0.761668	0.0518454	0	0.217014	0.214933	0	0.166419	-0.242142	0	0.0638751	-0.330741	0	0.0474734	-0.356075	0	0.0947942	-0.295684	0	0.00239289	0.608327	0	0.408584	0.150755	0	0.0494898	0.370823	0	0.962339	-0.00855162	0
PTPN7	0.423753	-0.112726	0	0.000184721	-0.631187	0	0.00569066	-0.427417	0	0.0077856	-0.408233	0	0.0273484	-0.328589	0	0.937295	0.0109946	0	0.318078	0.141341	0	0.118307	-0.225285	0	0.0031096	-0.463913	0	0.908267	0.0226022	0	0.428584	-0.156277	0	0.368598	0.177841	0	0.390825	-0.169605	0
GJB7	0.395408	0.0900946	0	0.043363	-0.223751	0	0.432534	-0.0830969	0	0.729227	-0.0364164	0	5.04e-06	-0.639672	0	0.000189574	-0.473208	0	2.86e-06	-0.666956	0	2.05e-06	-0.683161	0	0.000322965	-0.449503	0	0.396492	-0.100068	0	0.0431769	-0.247455	0	0.015954	-0.30055	0	0.028536	-0.270076	0
METTL27	0.63905	0.0829342	0	0.554692	0.104618	0	0.0446696	0.373008	0	0.52689	-0.112138	0	0.787923	0.0474686	0	0.0509688	-0.361542	0	0.0076394	-0.516442	0	0.195173	-0.233383	0	0.495873	0.12079	0	0.960009	0.00961949	0	0.058159	-0.377703	0	0.17677	-0.264218	0	0.0216605	-0.466303	0
TLR6	0.436764	0.153702	0	0.853414	0.0362571	0	0.575063	0.11039	0	0.257901	0.225546	0	0.189523	0.263058	0	0.119549	0.314975	0	0.999051	-0.000233736	0	0.209601	-0.251085	0	0.00288133	0.657338	0	0.204247	-0.240583	0	0.109817	-0.306115	0	0.0066913	-0.547185	0	0.00110838	-0.682872	0
RGS9BP	0.90352	0.0139839	0	0.751337	0.0366088	0	0.464757	0.0849079	0	0.902269	-0.0141688	0	0.0194616	0.289457	0	4.79e-06	0.705191	0	0.162162	0.165365	0	2.14e-05	0.628027	0	0.0579351	0.229182	0	0.491791	0.0742725	0	6.58e-05	0.512621	0	0.844462	0.0210959	0	0.00138119	0.38468	0
LCE2A	0.918103	0.0183208	0	0.936414	-0.0142154	0	0.802663	0.044562	0	0.958603	0.00924683	0	0.468499	0.130021	0	0.0469506	0.372562	0	0.912064	0.0196735	0	0.89525	-0.0234633	0	0.202957	0.231604	0	0.610066	-0.0832589	0	0.43921	0.126735	0	0.309266	-0.167371	0	0.140162	-0.245824	0
AC105052.1	0.975916	-0.00427092	0	0.598907	-0.074672	0	0.32291	-0.141604	0	0.422634	-0.114376	0	0.664207	0.061555	0	0.00157349	0.510658	0	0.26205	0.161243	0	0.000278537	0.614229	0	0.268617	0.15897	0	0.451166	-0.101685	0	0.0477216	0.277009	0	0.304383	-0.139333	0	0.0168894	0.340881	0
AL807752.6	1	0	0	0.823976	-0.0234633	0	0.823976	-0.0234633	0	0.823976	-0.0234633	0	0.0116234	0.28915	0	0.00514704	0.326963	0	0.115537	0.171284	0	2.42e-08	0.920194	0	0.930097	-0.0092484	0	0.00454472	0.2984	0	0.00315577	0.312758	0	0.112438	0.15707	0	1.32e-09	0.905982	0
TFAP2B	0.281113	-0.221605	0	0.639555	-0.0951314	0	0.984154	-0.00402351	0	0.294008	-0.215586	0	0.974506	0.00647756	0	0.784804	-0.0553664	0	0.170689	-0.284291	0	0.00674131	0.604451	0	0.164996	-0.288315	0	0.707984	0.0731896	0	0.482222	0.137818	0	1	0	0	0.00180892	0.677179	0
MLN	0.783955	0.0465609	0	0.602802	0.088603	0	0.864943	0.0288661	0	0.558849	-0.0996197	0	0.294001	0.180593	0	0.0263018	0.402013	0	0.627423	0.0826072	0	1.26e-05	0.963363	0	5.81e-05	0.850143	0	0.000620509	-0.62299	0	0.0324002	-0.359531	0	9.71e-05	-0.738671	0	0.932268	0.013598	0
FGF5	0.728094	-0.0659803	0	0.243785	0.224744	0	0.0168622	0.487898	0	0.655859	-0.0846581	0	0.383006	0.166921	0	0.00386403	0.611238	0	0.199369	-0.248382	0	0.000115901	0.893292	0	0.758392	0.0583581	0	0.848942	0.0425883	0	0.00177242	0.777628	0	0.420827	0.181166	0	0.00240443	0.750281	0
ASCL1	0.776186	-0.0487554	0	0.337305	0.16633	0	0.00393207	0.551344	0	0.809978	-0.0412256	0	0.644233	-0.0793286	0	0.0143022	-0.453931	0	0.000159452	-0.784369	0	0.430723	-0.136069	0	0.147509	-0.25493	0	0.556622	0.126841	0	0.879251	-0.0326676	0	0.918867	0.0219061	0	0.718376	0.0776395	0
SH2D6	0.219244	0.252622	0	0.593841	-0.107942	0	0.486958	-0.141067	0	0.52954	-0.127439	0	0.423192	-0.162854	0	0.00970859	0.569365	0	0.581614	0.111566	0	0.00534005	0.622312	0	0.725061	-0.0710423	0	0.440886	0.160804	0	0.0158836	0.532467	0	0.841281	0.0415374	0	0.0109443	0.565919	0
ALX3	0.951418	-0.0111328	0	0.804738	-0.0452051	0	0.183047	0.248875	0	0.9261	-0.0169484	0	0.00666097	0.546166	0	0.156045	0.265977	0	0.153216	0.267895	0	0.577698	-0.102128	0	0.00615819	0.552436	0	0.923291	-0.0174025	0	0.0759945	-0.331667	0	0.843641	-0.035659	0	0.000976858	-0.67151	0
PROK2	0.835344	-0.03484	0	0.32979	0.165262	0	0.689902	0.0669778	0	0.382612	-0.147699	0	0.030301	-0.385724	0	0.000120667	-0.786868	0	0.000562156	-0.677645	0	0.0342121	-0.376038	0	0.00187865	-0.592088	0	0.309887	0.171527	0	0.859788	-0.0295218	0	0.911454	-0.0185813	0	0.682981	0.0683544	0
HNF4G	0.527876	0.122514	0	0.100386	0.328503	0	0.242144	0.229859	0	0.944672	-0.0134012	0	0.198235	-0.253782	0	0.00211564	-0.67271	0	0.0412245	-0.416077	0	0.0401883	-0.418466	0	0.521591	0.124408	0	0.199436	-0.255672	0	0.023533	-0.468611	0	0.121976	-0.310627	0	0.00841404	-0.556275	0
CXorf58	0.962267	0.00808525	0	0.992453	-0.00161672	0	0.907116	-0.0199381	0	0.799285	0.0434845	0	0.504297	0.11474	0	0.000821708	0.663727	0	0.652657	0.0770926	0	0.098914	0.292016	0	0.66243	0.0747657	0	0.758651	0.0480548	0	0.000875083	0.587336	0	0.91026	-0.0176113	0	0.104704	0.260724	0
MOBP	0.0834543	-0.29539	0	0.000731342	-0.645828	0	0.00736507	-0.483501	0	0.0628005	-0.319452	0	0.00271894	-0.554335	0	0.274613	-0.18212	0	0.0818919	-0.297015	0	0.00382582	-0.53026	0	1.05e-05	-0.945271	0	0.642157	0.0955464	0	0.568722	0.117323	0	0.425042	0.164761	0	0.642113	0.0955599	0
HSPB9	0.596872	-0.0800315	0	0.230162	-0.184297	0	0.4298	-0.119995	0	0.636046	-0.0715561	0	0.639633	0.0707877	0	0.000826028	0.585386	0	0.918009	-0.0155229	0	0.0685663	0.286645	0	0.110568	-0.248615	0	0.103497	0.239374	0	0.0001167	0.649698	0	0.431764	0.1131	0	0.00317354	0.463696	0
CPHXL	0.221502	-0.209648	0	0.100477	-0.286109	0	0.17187	-0.235418	0	0.673035	-0.0711499	0	0.732443	-0.0575989	0	0.000635675	0.671755	0	0.976969	-0.00485706	0	0.757595	-0.0519838	0	0.111541	-0.276585	0	0.955798	0.00933284	0	0.000565515	0.662233	0	0.829431	0.0363134	0	0.366531	0.153455	0
SLC39A5	0.412544	-0.150082	0	0.412808	-0.149996	0	0.785085	0.0495611	0	0.319379	-0.183127	0	0.407104	0.151872	0	0.0147996	0.47833	0	0.621717	-0.0898783	0	0.0480966	0.377568	0	0.0650946	0.350045	0	0.0573085	-0.348258	0	0.901981	-0.0217077	0	0.0347517	-0.390355	0	0.38116	-0.155601	0
C1QTNF2	0.432271	0.112113	0	0.331212	0.139299	0	0.0703314	0.267428	0	0.436017	0.111192	0	0.115605	0.230092	0	0.158298	0.205005	0	0.590347	-0.0765313	0	0.879761	0.0214371	0	0.0943927	0.24563	0	0.4941	0.0965857	0	0.484835	0.098689	0	0.697406	-0.0547324	0	0.424477	-0.113008	0
SLC5A12	0.0151378	-0.300008	0	4.96e-06	-0.69706	0	1.83e-06	-0.749703	0	0.429559	-0.0910442	0	0.0373858	-0.251776	0	0.43003	-0.0909489	0	0.590395	-0.0617714	0	2.03e-06	-0.744023	0	0.207243	0.147176	0	0.00454257	-0.69896	0	0.000326942	-0.935186	0	0.000250371	-0.95865	0	0.00019139	-0.982243	0
CCDC173	0.844505	-0.0338472	0	0.222221	0.21461	0	0.908015	0.0199296	0	0.0396548	-0.374909	0	0.905937	-0.0203858	0	0.00474141	-0.541131	0	0.18443	-0.234172	0	0.212882	0.21919	0	0.102145	-0.291822	0	0.242746	0.237588	0	0.862614	-0.0346996	0	0.699183	0.0775848	0	0.499256	0.136099	0
GSG1L	0.238946	-0.18166	0	0.728118	-0.0527603	0	0.214706	-0.191771	0	0.562705	-0.0880906	0	0.00240172	0.519723	0	0.450443	0.115193	0	0.0160323	0.393669	0	0.00112031	0.56882	0	0.117951	-0.244504	0	0.000494705	0.582566	0	0.0444787	0.306939	0	0.0050766	0.446394	0	4.05e-05	0.725235	0
CD300LB	0.827349	0.0284277	0	0.622129	0.0644	0	7.56e-05	0.637916	0	0.941729	0.00951917	0	0.827349	-0.0284296	0	0.622129	-0.0644015	0	7.56e-05	-0.63792	0	0.942858	0.00933284	0	1	0	0	1	0	0	1	0	0	1	0	0	0.924697	0.018862	0
MYMK	0.0563156	0.302781	0	0.460274	0.112527	0	0.993612	-0.00121093	0	0.90083	-0.0188605	0	0.59278	-0.0812291	0	0.285748	-0.163921	0	0.218593	0.189831	0	0.829859	-0.0325362	0	2.17e-06	0.980172	0	6.5e-05	-0.758616	0	8.76e-07	-1.03157	0	3.82e-05	-0.79155	0	8.76e-07	-1.03157	0
BCL2L15	0.536977	-0.123662	0	0.735394	-0.0674625	0	0.649379	-0.0908567	0	0.418996	-0.162438	0	0.531497	0.125347	0	0.0675868	0.380408	0	0.763214	0.0601166	0	0.0899576	0.350769	0	0.383819	-0.175281	0	0.343532	0.176961	0	0.0135216	0.488227	0	0.437694	0.144542	0	0.0586387	0.363608	0
NPIPB9	0.302775	0.142701	0	0.804859	0.0337789	0	0.152953	0.200442	0	0.592136	0.0734638	0	0.278614	0.150248	0	0.000217053	0.607569	0	0.513315	0.0897829	0	0.000588534	0.549955	0	0.494003	0.0939928	0	0.144269	0.198959	0	0.000358462	0.547351	0	0.149611	0.196229	0	0.00050591	0.529411	0
ACSL5	0.867629	-0.0412197	0	0.557899	-0.145503	0	0.428441	-0.197347	0	0.604199	-0.128596	0	0.83809	0.0505505	0	0.728733	0.0858733	0	0.559189	0.145025	0	0.378176	-0.220049	0	0.745365	-0.0803975	0	0.696978	0.0897151	0	0.928076	0.0207689	0	0.902885	0.028074	0	0.250222	-0.26825	0
HIST1H3D	0.00464851	0.690676	0	0.454926	0.165237	0	0.503081	0.147867	0	0.175144	0.304803	0	0.00513746	-0.681157	0	0.94974	-0.0138396	0	0.829486	0.047315	0	0.175144	-0.304804	0	0.814727	0.0514835	0	0.867829	-0.0419621	0	0.692336	0.0999011	0	0.569962	0.143694	0	0.838232	-0.0514844	0
FOXB2	0.352252	0.140792	0	0.929839	-0.0131813	0	0.00055303	0.606528	0	0.585287	-0.0819924	0	0.0141456	-0.397357	0	0.064525	-0.289214	0	5.24e-06	-0.908922	0	0.151581	-0.220402	0	0.0541762	-0.302395	0	0.828892	0.0458343	0	1	0	0	1	0	0	1	0	0
IGFL2	0.572604	0.101166	0	0.589135	-0.0967997	0	0.794229	-0.0466141	0	0.634936	0.0850303	0	0.968045	0.00715244	0	1	0	0	0.881068	-0.0267238	0	0.0200821	0.445462	0	1.8e-05	0.985872	0	2.4e-05	-0.877563	0	1.18e-06	-1.08268	0	1.65e-06	-1.05921	0	0.0123091	-0.45539	0
CYP21A2	0.675314	-0.0597656	0	0.823665	-0.0317441	0	0.999012	0.000173113	0	0.823165	-0.0318355	0	0.0374637	0.31335	0	7.59e-05	0.696893	0	0.123378	0.226163	0	6.91e-06	0.846626	0	0.997093	0.000519277	0	0.0618151	0.25307	0	2.88e-05	0.664638	0	0.0932171	0.225818	0	1.62e-06	0.814271	0
KLHL41	0.336529	0.224522	0	0.478213	-0.164784	0	0.461017	-0.171378	0	0.418031	0.18854	0	0.338585	-0.223542	0	0.0089516	0.660089	0	0.199282	0.302688	0	0.211764	0.294124	0	0.787325	0.0623428	0	0.795981	-0.0613679	0	0.0774824	0.432959	0	0.771432	0.0689597	0	0.0859617	0.420326	0
SMLR1	0.834907	0.0362712	0	0.999784	-4.76097e-05	0	0.978265	0.00473868	0	0.913655	0.018862	0	0.0681642	0.331143	0	0.834696	0.0363134	0	0.979113	0.00455173	0	0.91344	-0.0189058	0	0.320392	0.175007	0	0.232398	0.192409	0	0.38576	-0.138739	0	0.30184	-0.165711	0	0.276032	-0.17505	0
AC011530.1	0.291225	-0.225121	0	0.971579	0.00749693	0	0.980473	-0.00514661	0	0.683373	0.0859413	0	0.549496	0.126431	0	0.424186	0.169425	0	0.755095	-0.0656722	0	0.0460878	0.441622	0	0.591615	0.11322	0	0.302636	-0.211919	0	0.754288	0.0636962	0	0.369364	-0.184044	0	0.050437	0.414341	0
HIST1H2AL	0.0808266	-0.335033	0	0.124629	0.29204	0	0.449419	0.140569	0	0.635589	-0.0876736	0	0.75035	-0.058775	0	0.00121969	-0.685846	0	0.00822415	-0.534372	0	0.108456	-0.306134	0	0.0612813	-0.36127	0	0.88121	-0.0325362	0	0.88121	-0.0325362	0	0.88121	-0.0325362	0	0.88121	-0.0325362	0
PCDHA6	0.843295	-0.0273632	0	0.713566	-0.050873	0	0.998024	0.000346205	0	0.817659	-0.0319196	0	0.0415741	0.297544	0	7.64e-05	0.676863	0	0.403497	0.116618	0	0.010509	0.385718	0	0.896365	-0.0180246	0	0.0305338	0.288205	0	2.94e-05	0.644022	0	0.292356	0.134983	0	0.00673325	0.371815	0
PADI3	0.771545	-0.0509253	0	0.885455	0.0252415	0	0.00926145	0.498292	0	0.249659	-0.205149	0	0.278071	-0.192925	0	0.01342	-0.469256	0	4.91e-05	-0.890573	0	0.177583	-0.241801	0	0.0236369	-0.423851	0	0.420471	0.179995	0	0.927619	-0.020159	0	0.886887	0.0315646	0	0.917097	-0.0230997	0
IL15	0.784875	-0.0511002	0	0.0621833	-0.364864	0	0.945954	0.0126831	0	0.200872	-0.244299	0	0.467476	-0.136812	0	0.862752	-0.032343	0	0.93162	-0.0160495	0	0.624587	0.0918014	0	0.627737	0.0909618	0	0.164033	-0.278876	0	0.0190952	-0.488172	0	0.631652	-0.0943349	0	0.222186	-0.24346	0
GSTM5	0.542882	-0.119382	0	0.174693	0.271402	0	0.623539	-0.0961442	0	0.704587	0.0741766	0	0.399384	0.16606	0	0.935372	-0.0158365	0	0.998325	0.000403898	0	0.63408	-0.0932187	0	0.379448	0.173332	0	0.528776	-0.126651	0	0.681862	0.0822257	0	0.187132	-0.269071	0	0.341296	-0.192383	0
SLC24A4	0.78568	0.0529445	0	0.389023	-0.169161	0	0.98624	0.00335757	0	0.277809	-0.214321	0	0.947364	-0.0128422	0	0.0322319	0.442184	0	0.945065	-0.0134041	0	0.0309899	0.445822	0	0.184921	-0.263785	0	0.119438	0.303892	0	0.00878834	0.536809	0	0.190166	0.253735	0	0.014615	0.495276	0
CLEC18C	0.437954	-0.153082	0	0.698961	-0.0758834	0	0.116417	0.317408	0	0.151151	-0.288688	0	0.299089	0.206193	0	0.0757931	0.362217	0	0.130862	-0.304694	0	0.00990571	0.551157	0	0.704271	0.074478	0	0.923365	-0.0213592	0	0.344549	0.211859	0	0.781049	-0.0617624	0	0.400692	0.187996	0
EFCAB13	0.387417	0.162184	0	0.737678	-0.0623392	0	0.695601	-0.0728621	0	0.93332	0.0155547	0	0.0131734	0.499343	0	0.0129162	0.500996	0	0.0378583	0.408147	0	0.897507	0.0239508	0	0.251003	0.216982	0	0.018636	0.44454	0	0.220313	0.221667	0	0.508242	0.118293	0	0.323656	-0.17749	0
GLTPD2	0.563754	0.0847718	0	0.980851	-0.00351002	0	0.920718	0.0145553	0	0.669827	0.0624948	0	0.795736	0.0378882	0	0.00158182	0.527471	0	0.255231	0.169143	0	0.0738716	0.27237	0	0.214873	0.184966	0	0.645588	-0.0623181	0	0.0182337	0.338989	0	0.992498	-0.00127158	0	0.273667	0.149897	0
KLHL34	0.19322	0.215728	0	0.246232	0.191398	0	0.000869114	0.626392	0	0.108117	0.269488	0	0.690785	0.0646622	0	0.449449	0.1236	0	0.597927	-0.0858657	0	0.0573018	-0.323191	0	0.418788	-0.132273	0	0.0468386	0.412673	0	0.0323757	0.447272	0	0.00226265	0.672805	0	0.693402	0.0785688	0
OTOG	0.566876	-0.113665	0	0.552299	-0.118003	0	0.738184	0.066165	0	0.491729	-0.136724	0	0.00404091	0.633766	0	0.223511	0.245216	0	0.00393619	0.636005	0	0.836554	0.0407943	0	0.568504	0.11318	0	0.038136	0.406918	0	0.940317	0.0140267	0	0.00406995	0.588987	0	0.270636	-0.20911	0
AC055811.2	0.77751	-0.0503082	0	0.882784	0.0262335	0	0.642284	-0.0828448	0	0.839846	-0.0359622	0	0.401883	0.150443	0	0.904258	-0.0213973	0	0.0806339	0.32322	0	0.00566139	0.544288	0	0.662038	0.0779266	0	0.8923	0.0222044	0	0.65633	-0.0730988	0	0.326651	0.162442	0	0.013925	0.430392	0
AC006059.2	0.696752	-0.108788	0	0.501453	-0.188368	0	0.930349	-0.0243537	0	0.321972	-0.279429	0	0.814005	0.0655861	0	0.0448836	0.588766	0	0.861441	0.0486408	0	0.148539	0.413475	0	0.215838	-0.351678	0	0.246945	0.308489	0	0.00798596	0.752072	0	0.16101	0.375968	0	0.0739368	0.485726	0
AC019257.8	0.630013	-0.107946	0	0.605398	-0.115829	0	0.182176	-0.304968	0	0.432102	0.17691	0	0.931429	0.0192322	0	0.207945	0.287141	0	0.570739	0.127197	0	0.0229163	-0.543728	0	0.406407	-0.187139	0	0.666738	0.0984196	0	0.125399	0.358441	0	0.967245	0.00936151	0	0.433866	-0.179675	0
AC053503.7	0.741913	-0.0325362	0	0.741913	-0.0325362	0	0.741913	-0.0325362	0	0.741913	-0.0325362	0	0.358036	0.091666	0	1	0	0	0.885472	0.0142124	0	1.3e-07	0.774098	0	0.823955	0.0219629	0	0.681088	0.0371713	0	0.547598	-0.0545002	0	0.656113	-0.0402847	0	2.8e-08	0.719595	0
ANO2	0.441545	-0.154355	0	0.991579	-0.00210065	0	0.361251	-0.183684	0	0.45147	-0.150973	0	0.191438	-0.265799	0	0.244647	-0.235649	0	0.994211	0.00144197	0	0.0654012	-0.383234	0	0.0137689	-0.530835	0	0.558982	0.110684	0	0.129677	0.293088	0	0.0742391	0.348595	0	0.985741	-0.00337263	0
AANAT	0.410433	-0.164726	0	0.246426	-0.233949	0	0.214521	-0.251171	0	0.606489	-0.102537	0	0.888785	0.0277486	0	0.0636409	0.384713	0	0.416348	0.162623	0	0.0760731	0.366554	0	0.807694	-0.0483257	0	0.642296	-0.088649	0	0.301271	0.199085	0	0.832756	-0.0402284	0	0.110441	0.31234	0
GPD1	0.92854	0.016425	0	0.360573	-0.169238	0	0.737156	0.061555	0	0.522176	-0.117822	0	0.0605427	-0.359755	0	0.293134	0.195272	0	0.00827955	-0.529929	0	0.156271	0.266445	0	0.0163771	-0.473979	0	0.461028	0.130654	0	0.008489	0.500017	0	0.974625	0.0056012	0	0.00154845	0.622602	0
CFAP57	0.612256	0.0826072	0	0.778705	0.0456946	0	0.833161	0.0342439	0	0.812611	-0.0385397	0	0.0734446	0.303109	0	0.0401042	0.352227	0	0.36687	0.148127	0	0.228257	0.199424	0	0.095761	0.280481	0	0.486383	0.105236	0	0.437872	0.117442	0	0.516102	-0.0981133	0	0.429589	-0.119603	0
DCLK3	0.720788	-0.0716077	0	0.422648	-0.161715	0	0.137508	-0.30563	0	0.683934	0.0815987	0	0.0892835	-0.3528	0	0.0199452	-0.499643	0	0.424954	-0.1609	0	0.00236369	-0.687395	0	0.000661881	-0.795333	0	0.0759065	0.370923	0	0.509216	0.133971	0	0.113121	0.328802	0	0.352595	0.18954	0
NAALADL1	0.0104199	0.554412	0	0.555317	0.117655	0	0.0705516	0.374644	0	0.649726	0.0904334	0	0.208004	-0.255186	0	0.261687	-0.226534	0	0.0102622	-0.555757	0	0.73898	-0.0662657	0	0.211459	-0.25318	0	0.0205864	0.552407	0	0.523384	0.144294	0	0.749179	0.0720646	0	0.225264	0.277342	0
KY	0.806986	-0.0325746	0	0.649128	-0.0607749	0	0.727394	-0.0465142	0	0.947789	0.00873069	0	0.754873	0.0416495	0	2.06e-05	0.727581	0	0.0848486	0.238555	0	6.27e-07	0.941242	0	0.861077	-0.023324	0	0.791741	0.0323971	0	7.38e-06	0.690131	0	0.0885871	0.215368	0	3.01e-08	0.973288	0
CXorf65	0.561041	0.165674	0	0.0864543	-0.505339	0	0.0864543	-0.505339	0	0.719644	-0.102025	0	0.0842452	-0.509202	0	0.232323	0.345203	0	0.540426	0.17456	0	0.891124	0.0388575	0	0.229409	-0.347452	0	0.990013	0.0039188	0	0.551584	0.187324	0	0.95759	0.0166675	0	0.368543	0.284277	0
APOL6	0.7704	0.00933284	0	0.383821	0.0281023	0	0.158394	0.0462536	0	0.995384	-0.000184677	0	4.35e-08	0.268937	0	3.08e-13	0.528811	0	4.67e-09	0.308407	0	4.81e-11	0.401565	0	3.6e-19	1.07308	0	6.3e-19	-0.794808	0	1.15e-14	-0.516169	0	6.5e-18	-0.718429	0	3.04e-17	-0.671697	0
AC117457.1	1	0	0	1	0	0	1	0	0	1	0	0	0.920374	0.018862	0	0.0516116	0.385685	0	0.418088	0.154052	0	0.0219271	0.462984	0	1	0	0	0.912622	0.018862	0	0.0326389	0.385685	0	0.374072	0.154052	0	0.0118877	0.462984	0
KCNQ1	0.618343	-0.0644512	0	0.844121	0.025369	0	0.288858	-0.138764	0	0.827672	0.0280882	0	0.00215204	0.44832	0	0.000275349	0.560539	0	0.00280401	0.43375	0	0.00341926	0.422771	0	0.00015108	0.593382	0	0.102323	-0.209507	0	0.952233	-0.00746648	0	0.0234943	-0.298398	0	0.259266	-0.142519	0
ADTRP	0.512519	0.126497	0	0.301253	-0.201324	0	0.285918	-0.208011	0	0.154384	0.280826	0	0.33336	-0.188074	0	0.531546	0.12079	0	0.0159867	0.499292	0	0.331776	-0.188707	0	0.49369	-0.132274	0	0.74148	0.0707053	0	0.80913	0.051734	0	0.0570228	0.423557	0	0.30005	0.224398	0
PCDHB6	0.811011	0.0360883	0	0.832493	-0.0319196	0	0.789188	0.0403594	0	0.929567	-0.0133328	0	0.337325	0.146434	0	0.000977717	0.574847	0	0.22175	0.187869	0	4.46e-05	0.772899	0	0.926635	0.0138838	0	0.23087	0.168642	0	0.000756461	0.529041	0	0.131267	0.214336	0	1.38e-05	0.745676	0
GNRH2	0.192801	0.197765	0	0.956319	-0.00813807	0	0.686494	-0.0600949	0	0.299963	0.156138	0	0.668182	-0.0638389	0	0.921767	0.0145981	0	0.00533881	0.458497	0	0.604211	0.077284	0	7.24e-05	0.73041	0	0.000520258	-0.596477	0	5.92e-05	-0.723954	0	0.0354145	-0.332012	0	0.00275181	-0.496981	0
SMCP	0.736908	-0.0469255	0	0.736908	-0.0469255	0	0.814707	-0.0327118	0	0.736908	-0.0469255	0	0.696556	0.0545012	0	0.000208023	0.622846	0	0.740047	0.0463374	0	0.207879	0.179282	0	0.788765	-0.0374036	0	0.724859	0.0449816	0	5.99e-05	0.613324	0	0.68972	0.0510379	0	0.191472	0.169758	0
CCDC38	0.64069	-0.0640953	0	0.528249	-0.0868092	0	0.97202	0.00481057	0	0.596368	-0.0727907	0	0.0889614	0.241804	0	1.74e-05	0.758073	0	0.751019	0.0435125	0	0.00999393	0.384857	0	0.637418	0.0647311	0	0.37855	0.11298	0	6.62e-05	0.606537	0	0.897369	-0.0164157	0	0.0612009	0.247332	0
GIMAP8	0.176437	0.169733	0	0.600659	-0.0644241	0	0.793955	-0.0320597	0	0.969497	0.00469554	0	0.812325	0.0291348	0	0.0620605	0.239386	0	0.631204	0.0590506	0	0.999211	0.000115411	0	3.98e-08	1.03764	0	4.3e-07	-0.838762	0	2.72e-07	-0.86267	0	1.77e-08	-1.01065	0	1.2e-08	-1.03283	0
EBLN2	0.948034	0.00745387	0	0.276555	-0.126308	0	0.752484	-0.0361027	0	0.511864	-0.075409	0	0.0710135	0.215306	0	0.40827	0.0953844	0	0.0556737	0.229416	0	0.109079	0.189375	0	0.692231	-0.0453466	0	0.0204008	0.268099	0	0.894887	0.0144124	0	0.0368495	0.238665	0	0.153068	0.159306	0
SULT2B1	0.314387	-0.138335	0	0.193614	0.180313	0	0.250282	0.158712	0	0.879775	-0.0205351	0	0.00110042	0.510506	0	0.000798551	0.528911	0	0.353889	0.127224	0	0.0329817	0.307044	0	6.84e-05	0.670541	0	0.0498583	-0.298366	0	0.791141	0.038689	0	0.013635	-0.384604	0	0.0137587	-0.384032	0
SLC6A4	0.927364	-0.0137697	0	0.464971	-0.111112	0	0.681096	0.0622046	0	0.685963	-0.0611948	0	0.531143	0.0950602	0	0.0767176	0.278389	0	0.00171934	0.539481	0	0.950337	-0.00940667	0	2.15e-06	0.97895	0	1.44e-06	-0.897656	0	6.4e-06	-0.811675	0	0.013392	-0.377259	0	1.14e-07	-1.04955	0
GJB6	0.020279	0.391339	0	0.504868	0.105396	0	0.0001446	0.726029	0	0.217079	0.197815	0	0.188114	-0.211496	0	0.0894646	-0.277006	0	0.000905746	-0.604023	0	0.0198502	-0.392885	0	0.512265	0.103545	0	0.728849	0.0762854	0	0.218012	-0.275163	0	0.933072	0.0184633	0	0.182482	-0.298627	0
ACOT4	0.319676	-0.141984	0	0.806095	-0.034608	0	0.423806	-0.113607	0	0.600266	-0.0740826	0	0.346681	0.134089	0	0.847839	-0.0270442	0	0.148048	0.209341	0	0.0239244	-0.340022	0	0.0451362	0.297321	0	0.028845	-0.305221	0	0.0115502	-0.358978	0	0.137695	-0.201591	0	1.44e-05	-0.711431	0
SRRM5	0.831196	0.0335816	0	0.964797	-0.00694886	0	0.110724	0.259483	0	0.937839	-0.0122789	0	0.120694	0.252028	0	7.14e-05	0.774831	0	0.313947	-0.16061	0	0.00392583	0.506775	0	0.894306	0.0209253	0	0.104566	0.264681	0	7.63e-05	0.746958	0	0.623842	0.0779539	0	0.00594135	0.473569	0
RBBP8NL	0.95935	-0.0102855	0	0.925958	-0.0187538	0	0.73045	-0.0696275	0	0.967243	0.00828608	0	0.0418765	0.433259	0	0.103818	0.339628	0	2.65e-05	1.0798	0	0.859176	-0.0358158	0	0.00248132	0.689254	0	0.158109	-0.26628	0	0.055184	-0.368378	0	0.0918717	0.320924	0	0.000642045	-0.716785	0
FBLN7	0.0102992	-0.653646	0	0.00898192	-0.667843	0	0.0446645	-0.494432	0	0.080354	-0.425137	0	0.523593	0.149832	0	0.686994	0.0943577	0	0.2139	-0.296295	0	0.495638	-0.160187	0	0.108589	-0.387657	0	0.662072	-0.116151	0	0.485784	-0.185822	0	0.137701	-0.403069	0	0.458717	-0.197666	0
CNTD1	0.774602	0.0529027	0	0.938609	0.0142124	0	0.782692	0.0509544	0	0.938207	-0.0143087	0	0.113395	0.301763	0	0.00224754	0.638167	0	0.286989	0.199374	0	0.00593319	0.560989	0	0.316588	0.18721	0	0.326839	0.167448	0	0.0103859	0.46517	0	0.7093	0.0631163	0	0.0419502	0.359465	0
LRRN4CL	0.874985	0.0306892	0	0.987452	-0.0030661	0	0.711781	0.0721607	0	0.945285	-0.0133808	0	0.177872	0.268877	0	0.00173693	0.695557	0	0.379244	0.173127	0	0.000607129	0.782291	0	0.534055	0.121838	0	0.325087	0.177726	0	0.00360838	0.570657	0	0.491975	0.123454	0	0.00124512	0.647075	0
KRT5	0.3682	0.19638	0	0.590523	-0.11665	0	0.667521	0.0929922	0	0.926058	-0.0200478	0	0.896019	-0.0282339	0	0.68281	-0.088448	0	0.517875	0.140412	0	0.39594	-0.185051	0	0.864831	-0.0367804	0	0.330837	0.204929	0	0.422967	-0.168317	0	0.203058	0.270194	0	0.422967	-0.168317	0
PSORS1C1	0.520441	0.136782	0	0.635187	-0.100732	0	0.138955	0.322228	0	0.734996	0.0717627	0	0.422508	-0.171211	0	0.657779	0.0940198	0	0.107604	-0.352219	0	0.143171	-0.318633	0	0.555946	0.125228	0	0.458167	-0.159655	0	0.539084	-0.131938	0	0.470608	-0.155221	0	0.091613	-0.372091	0
KRTAP7-1	0.815292	-0.0234633	0	0.815292	-0.0234633	0	0.815292	-0.0234633	0	0.927974	0.00907481	0	0.0383458	0.219797	0	0.505506	0.0672119	0	1	0	0	0.826896	0.0219629	0	2.25e-09	1.01145	0	3.98e-09	-0.815126	0	1.44e-10	-0.967704	0	3.71e-11	-1.03492	0	1.11e-10	-0.980418	0
H2AFB3	0.504676	-0.14839	0	0.335378	-0.215602	0	0.85522	-0.0403708	0	0.658964	-0.0978508	0	0.135747	0.339525	0	0.00532102	0.682771	0	0.908948	-0.0252974	0	0.0172301	0.567273	0	0.52559	-0.141107	0	0.118845	0.332244	0	0.00680213	0.608279	0	0.716642	0.0754368	0	0.006628	0.61053	0
ADGRF5	0.67969	0.0845269	0	0.810501	-0.0490195	0	0.728643	-0.0709817	0	0.815007	-0.0478305	0	0.300288	0.214535	0	0.0949133	0.353673	0	0.0191054	0.514319	0	0.858651	0.0363978	0	5.96e-05	1.02128	0	0.000771207	-0.722215	0	0.000831159	-0.716626	0	0.00512719	-0.577941	0	1.17e-05	-1.03271	0
GHRH	0.254449	0.154415	0	0.887477	-0.0188605	0	0.0913184	0.233446	0	0.32784	0.131998	0	0.979851	-0.0033654	0	0.253055	0.154894	0	0.0154091	0.348595	0	3.58e-06	0.832274	0	0.887477	-0.0188605	0	0.220709	0.169912	0	0.263012	0.154894	0	0.00016958	0.600907	0	1.62e-07	0.983138	0
MAT1A	0.668475	-0.0802145	0	0.737924	0.0626191	0	0.534301	0.116711	0	0.394266	-0.160685	0	0.267063	0.210701	0	0.240685	0.223163	0	0.108144	-0.310395	0	0.482438	0.13209	0	0.901131	0.023227	0	0.557213	0.107273	0	0.158049	0.262565	0	0.240429	-0.216907	0	0.77615	-0.0518178	0
KCNS2	0.872726	0.0267859	0	0.999117	-0.000184677	0	0.590426	0.0903115	0	0.999554	-9.37782e-05	0	0.0207832	0.414385	0	0.000257286	0.731427	0	0.00733398	0.492643	0	2.78e-06	1.06361	0	1	0	0	0.00795479	0.441175	0	6.94e-05	0.731244	0	0.000818492	0.582951	0	3.24e-07	1.06352	0
ATOH1	0.0450834	0.366644	0	0.444619	0.133761	0	0.0481558	0.361005	0	0.27521	0.192421	0	0.00117659	-0.648315	0	0.00547092	-0.534078	0	0.00041854	-0.72417	0	0.00171033	-0.620763	0	0.0303271	-0.399818	0	0.519411	0.118147	0	0.997808	-0.000502145	0	0.840935	0.036651	0	0.875885	-0.0285223	0
C12orf56	0.273844	-0.237937	0	0.379336	-0.190116	0	0.557443	-0.126171	0	0.125868	-0.337789	0	0.113216	-0.350309	0	0.150636	-0.316057	0	0.0118896	-0.585161	0	0.0274536	-0.50301	0	0.00144491	-0.780678	0	0.360276	0.192434	0	0.195871	0.274506	0	0.739707	0.0693447	0	0.773251	-0.060122	0
ATP10A	0.584027	-0.0678133	0	0.00372965	0.399882	0	0.0153652	0.322909	0	0.920898	0.012254	0	0.215858	-0.155736	0	1.03e-06	-0.84254	0	6.26e-06	-0.739232	0	0.00018694	-0.556565	0	0.00349413	-0.403347	0	0.287872	0.179804	0	0.814193	-0.0393074	0	0.93815	-0.0129717	0	0.402553	-0.140964	0
AKR1B15	0.0616908	0.365502	0	0.800574	-0.0472669	0	0.408707	0.155827	0	0.0273506	0.439538	0	0.160992	-0.268791	0	0.811122	-0.044714	0	0.142251	-0.282083	0	0.588202	-0.101612	0	0.96607	-0.00795382	0	0.622104	0.104672	0	0.692078	-0.0840279	0	0.577741	-0.118306	0	0.111973	0.345885	0
OR2A7	0.591952	-0.0739079	0	0.881415	-0.0204999	0	0.617617	-0.0688026	0	0.747175	-0.044345	0	0.541131	0.0843501	0	0.000111622	0.649845	0	0.117106	0.222211	0	0.00198607	0.482301	0	0.0753204	0.254534	0	0.0629686	-0.244085	0	0.00629198	0.374811	0	0.427097	-0.101131	0	0.155833	0.183417	0
STIMATE-MUSTN1	0.0621021	0.324972	0	0.97704	0.00479619	0	0.3179	-0.168458	0	0.51791	0.10825	0	0.253485	-0.193364	0	0.674952	0.0699908	0	0.149967	0.246213	0	0.184566	-0.226004	0	0.306064	-0.172742	0	0.109199	0.304359	0	0.188677	0.247527	0	0.18361	0.250501	0	0.766353	0.0549874	0
FAM184B	0.712421	-0.0650337	0	0.137618	0.269021	0	0.121866	0.280992	0	0.742619	-0.0579172	0	0.332357	0.172795	0	0.214084	0.2232	0	0.357753	-0.163737	0	0.00694415	0.523261	0	0.961456	-0.00851099	0	0.542478	0.116272	0	0.0136787	0.500741	0	0.510302	0.12577	0	0.0188814	0.47386	0
PRSS33	0.729023	-0.0536973	0	0.639345	-0.0727301	0	0.95554	0.0086303	0	0.601015	-0.0812169	0	0.112253	0.253917	0	4.08e-05	0.799112	0	0.487828	0.108036	0	0.000334361	0.660007	0	0.0212883	0.381926	0	0.211598	-0.181707	0	0.0228002	0.344454	0	0.0732129	-0.265263	0	0.177139	0.196871	0
SLC6A2	0.972349	0.00650629	0	0.625578	0.0919097	0	0.759743	0.0574988	0	0.904576	-0.0225178	0	0.56281	0.109133	0	0.205985	0.242426	0	0.000555671	0.760562	0	0.00120207	0.699312	0	0.808665	0.0455129	0	0.686086	0.070142	0	0.104998	0.288843	0	0.00014579	0.772553	0	0.00117116	0.631291	0
CSH1	0.0589394	0.502646	0	0.16689	0.360016	0	0.224813	0.31436	0	0.460093	0.189034	0	0.803678	0.0632268	0	0.79659	-0.0655605	0	0.613172	0.1289	0	0.260022	-0.29093	0	0.0778702	0.466444	0	0.698789	0.0994299	0	0.504593	-0.171994	0	0.927969	-0.0231935	0	0.0347202	-0.568339	0
SLC16A12	0.396157	0.181968	0	0.266857	0.239691	0	0.162845	0.304055	0	0.379235	0.188692	0	0.214552	0.268985	0	0.178928	-0.2923	0	0.467761	-0.155333	0	0.168067	-0.300141	0	0.00172227	0.75884	0	0.141339	-0.307885	0	0.000515629	-0.811452	0	0.00600326	-0.610114	0	0.000246813	-0.870284	0
RGPD4	0.113841	-0.156698	0	0.289839	-0.10304	0	0.612322	-0.0487882	0	0.172683	-0.134019	0	0.374198	0.0861451	0	2.05e-05	0.524244	0	0.200844	0.12536	0	0.00119914	0.357439	0	0.195498	-0.126921	0	0.554613	0.0563616	0	5.21e-06	0.548131	0	0.0406775	0.203489	0	0.00105277	0.350339	0
GOLGA8N	0.818517	-0.0469032	0	0.279392	-0.224306	0	0.803361	0.0509126	0	0.959498	0.0103788	0	0.415524	0.167743	0	0.0721789	0.382977	0	0.552788	-0.121805	0	0.0179934	0.519924	0	0.00310906	0.678036	0	0.00850138	-0.5572	0	0.0133355	-0.519373	0	0.000763333	-0.748939	0	0.454604	-0.147745	0
TLR9	0.875183	0.031621	0	0.94369	-0.0142154	0	0.945304	0.0138124	0	0.909825	0.022801	0	0.322804	0.201471	0	0.000798546	0.784177	0	0.104206	0.338293	0	0.00040235	0.84244	0	0.501039	0.136191	0	0.598773	0.0969095	0	0.00190009	0.633775	0	0.246408	0.215915	0	0.000511451	0.729044	0
ALDH3B1	0.922109	0.0163109	0	0.765681	-0.0497511	0	0.896314	0.0217356	0	0.391725	0.144164	0	0.411587	0.138094	0	0.111958	0.273814	0	0.129599	0.260327	0	0.372892	-0.150098	0	4.98e-06	1.01635	0	1.1e-05	-0.861943	0	3.38e-05	-0.792292	0	8.68e-05	-0.734292	0	8.8e-07	-1.02228	0
COL4A4	0.487783	0.160649	0	0.355567	0.214933	0	0.651078	0.10435	0	0.795471	0.0597014	0	0.063481	0.446521	0	0.646377	0.105866	0	0.570326	-0.131146	0	0.973716	0.00758304	0	0.00269688	0.777822	0	0.430999	-0.170649	0	0.0422666	-0.457031	0	0.000924581	-0.80462	0	0.00276445	-0.710536	0
HOXD12	0.291351	0.214784	0	0.301087	-0.210384	0	0.913304	-0.0218512	0	0.947807	0.0131406	0	0.0423485	-0.429774	0	0.963936	0.00907481	0	0.330217	-0.19778	0	0.227077	-0.246984	0	0.954988	0.0113239	0	0.270843	-0.226312	0	0.300145	-0.212638	0	0.261377	-0.23096	0	0.233933	-0.245174	0
PTCRA	0.905167	0.0234683	0	0.848145	0.0377196	0	1	0	0	0.574006	0.111138	0	0.409381	0.163859	0	0.0783977	0.360724	0	0.942454	0.0142124	0	0.574006	-0.111142	0	0.0746664	0.365704	0	0.330191	-0.17838	0	0.856782	0.0327356	0	0.0618982	-0.351494	0	0.0527545	-0.365708	0
WDR49	0.799475	-0.0621027	0	0.377647	0.217665	0	0.460626	-0.181488	0	0.779772	-0.0683714	0	0.894559	0.032383	0	0.433292	-0.192914	0	0.839016	0.0496447	0	0.154785	0.35673	0	0.234306	-0.295847	0	0.270853	0.266121	0	0.187166	0.3206	0	0.493975	0.164014	0	0.0208136	0.584212	0
NKPD1	0.905674	-0.0167513	0	0.802735	-0.0353367	0	0.652285	0.063848	0	0.899731	0.0178079	0	0.0281128	0.330455	0	9.74e-05	0.676818	0	0.548464	0.0852071	0	4.31e-05	0.726378	0	0.671932	0.059992	0	0.0614283	0.253699	0	0.000149072	0.581486	0	0.497521	0.0890642	0	1.99e-05	0.684199	0
BHLHE22	0.105425	0.32863	0	0.0244338	-0.471663	0	0.0880791	-0.347494	0	0.928099	0.0177082	0	0.163842	-0.280091	0	0.0222343	0.480275	0	0.277504	0.216337	0	0.171713	0.274697	0	0.0127696	-0.529935	0	0.0327813	0.578475	0	0.0455472	0.538548	0	0.131431	0.398777	0	0.00365312	0.822347	0
VCX	0.91704	0.0213518	0	0.502302	0.138264	0	0.53017	0.129283	0	0.611336	-0.104471	0	0.499991	-0.139017	0	0.415841	0.168141	0	0.278241	-0.225552	0	0.375266	0.183518	0	0.36325	-0.188282	0	0.718547	0.0706091	0	0.0173874	0.494682	0	0.638952	0.0920044	0	0.180115	0.267332	0
ZCWPW2	0.262742	-0.139323	0	0.970179	-0.00457627	0	0.275782	-0.135464	0	0.134021	-0.188817	0	0.0144339	0.323854	0	0.000691981	0.484448	0	0.0443014	0.259483	0	2.87e-05	0.650755	0	0.00483428	0.383032	0	0.114008	-0.1985	0	0.431452	0.0968421	0	0.0427079	-0.259012	0	0.520591	0.0789104	0
CORO7-PAM16	0.953138	-0.00915983	0	0.88038	0.0234683	0	0.460131	0.115939	0	0.954013	0.00898878	0	0.00507471	0.484417	0	0.085379	0.278591	0	0.00884074	0.44651	0	2.87e-06	0.989357	0	0.541338	0.0956544	0	0.0141951	0.379588	0	0.163368	0.206393	0	0.00338514	0.466789	0	1.68e-06	0.902691	0
F2RL3	0.239004	0.157962	0	0.747611	-0.0424627	0	0.914934	-0.0140785	0	0.679271	0.0546123	0	0.485554	0.0924781	0	0.568303	0.0755052	0	0.999715	4.32802e-05	0	0.486463	-0.0922848	0	5.26e-08	1.09561	0	7.23e-07	-0.845168	0	1.48e-08	-1.06257	0	6.68e-09	-1.10964	0	4.52e-09	-1.13328	0
XAF1	0.998997	0.000201963	0	0.26915	-0.174301	0	0.367011	-0.141546	0	0.890065	0.0214655	0	0.0645706	0.299971	0	0.547336	0.0938711	0	0.00219021	0.538677	0	0.195599	-0.20534	0	4.93e-06	0.947142	0	0.000232198	-0.646975	0	4.22e-07	-1.02757	0	0.00119171	-0.550011	0	8.51e-08	-1.13101	0
SLCO2B1	0.12378	0.28449	0	0.601162	-0.0940438	0	0.963218	-0.0082672	0	0.582414	0.0989585	0	0.999719	5.77066e-05	0	0.26593	0.202637	0	0.303155	0.187134	0	0.643352	0.0832338	0	2.56e-05	0.962038	0	0.00105689	-0.67749	0	9.13e-05	-0.853444	0	0.000243735	-0.783176	0	0.000255362	-0.779841	0
LCN1	0.677452	-0.077385	0	0.0817403	-0.336038	0	0.0608564	-0.364182	0	0.619251	-0.0925371	0	0.779188	-0.0521005	0	0.490675	0.128729	0	0.145626	0.277592	0	0.140327	-0.281509	0	0.00262834	0.62952	0	0.000609348	-0.759004	0	0.000218754	-0.836831	0	0.00106672	-0.716107	0	2.43e-05	-1.00356	0
KCNV1	0.935427	-0.0213475	0	0.0511985	-0.539662	0	0.777796	-0.0744243	0	0.83413	-0.055203	0	0.264527	-0.298696	0	0.529356	0.166561	0	0.558869	-0.154676	0	0.0241274	-0.634852	0	0.0971354	-0.45287	0	0.628606	0.132827	0	0.771111	0.0797706	0	0.417253	0.223769	0	0.390286	-0.237185	0
VCX3A	0.764142	0.0638066	0	0.223485	0.263515	0	0.140269	0.322136	0	0.811698	0.050634	0	0.125518	-0.335382	0	0.864779	0.0361868	0	0.026793	-0.501367	0	0.734562	0.0721195	0	0.176189	-0.294118	0	0.914835	0.0225312	0	0.00888519	0.593813	0	0.586777	0.114887	0	0.0570374	0.416872	0
CIDEA	0.567392	0.121732	0	0.0495207	0.437665	0	0.0028575	0.711204	0	0.570358	0.12079	0	0.344199	0.2028	0	0.931518	-0.018216	0	0.00641831	-0.637047	0	0.860786	0.0371854	0	0.742805	0.0696472	0	0.326732	0.254884	0	0.182142	0.349796	0	0.986004	0.00450858	0	0.731656	0.0883316	0
NCR1	0.169401	0.327699	0	0.058702	0.460837	0	0.363629	0.213689	0	0.236342	0.280624	0	0.871776	-0.0375798	0	0.345686	-0.221997	0	0.589445	0.126074	0	0.068662	-0.442324	0	0.277894	0.256395	0	0.885425	0.0337225	0	0.940225	-0.0175456	0	0.72195	0.08337	0	0.0835396	-0.418092	0
LTC4S	0.462467	0.180097	0	0.0924619	0.424804	0	0.113513	0.397869	0	0.242793	0.289339	0	0.598373	0.128676	0	0.691721	0.0967071	0	0.335377	-0.237292	0	0.212489	0.309595	0	0.067932	0.463915	0	0.526385	-0.155148	0	0.81339	0.0575958	0	0.220863	-0.30334	0	0.581033	0.135009	0
FAM237A	0.924855	-0.0188605	0	1	0	0	0.651994	0.0904063	0	0.981461	-0.00464574	0	0.943328	0.0142124	0	0.296823	0.211536	0	0.755481	-0.0623453	0	0.0560438	0.400549	0	0.567985	0.114647	0	0.51844	-0.119297	0	0.599451	0.0968825	0	0.638594	-0.086587	0	0.1354	0.281241	0
NR2E1	0.943806	-0.00954609	0	0.67256	0.0573602	0	3.14e-05	0.71454	0	0.918024	0.013941	0	0.84158	-0.0270809	0	0.666462	-0.0585075	0	4.96e-05	-0.687748	0	0.903505	-0.0164215	0	0.789794	-0.0361338	0	0.998215	-0.000493486	0	0.87406	0.0349904	0	0.775742	0.062923	0	0.87884	0.0336521	0
GCNT3	0.849655	0.0376493	0	0.998003	0.000490433	0	0.962931	-0.00922662	0	0.934031	0.0164393	0	0.0962126	0.34227	0	0.569047	0.113527	0	0.801971	-0.0498302	0	0.847059	-0.0383085	0	0.0426922	0.424395	0	0.806174	-0.0444819	0	0.0962782	-0.310379	0	0.0126111	-0.483456	0	0.0201413	-0.446274	0
PKLR	0.566347	0.14227	0	0.145095	0.369952	0	0.900677	-0.0308403	0	0.922965	-0.023893	0	0.765808	-0.0736726	0	0.0123019	-0.671366	0	0.256883	-0.284766	0	0.232327	-0.300532	0	0.262204	-0.2815	0	0.163571	0.350101	0	0.935533	-0.0199103	0	0.889822	-0.0341057	0	0.861605	-0.0429249	0
DSCAML1	0.804982	-0.0304881	0	0.720831	-0.044165	0	0.90425	0.0148409	0	0.51011	0.0817214	0	0.322285	0.123666	0	8.57e-05	0.597584	0	9.44e-08	0.988194	0	6.3e-05	0.613937	0	0.855127	-0.0225384	0	0.323546	0.115712	0	3.98e-05	0.575961	0	4.24e-09	1.02558	0	1.82e-06	0.718193	0
FAM240C	0.359076	0.23282	0	0.0898857	0.442057	0	0.0402939	0.543931	0	0.265978	0.283827	0	0.806723	-0.0614899	0	0.824954	-0.0555808	0	0.086737	-0.446787	0	0.199548	0.329055	0	0.835931	-0.0520392	0	0.392494	0.223373	0	0.100259	0.438516	0	0.566282	0.149181	0	0.0159851	0.664929	0
LRRC46	0.755502	-0.0553754	0	0.80903	-0.0429561	0	0.233172	0.215654	0	0.8228	0.0397982	0	0.565795	-0.102423	0	0.248211	0.20863	0	0.00387203	-0.572759	0	0.604923	0.0921939	0	0.188325	-0.238911	0	0.641822	0.0811078	0	0.0273426	0.404576	0	0.498981	-0.118198	0	0.0414735	0.370912	0
UBXN10	0.00621546	-0.388779	0	0.00010903	-0.610341	0	0.000288741	-0.557075	0	0.427966	-0.102885	0	0.222304	-0.160171	0	0.0539334	0.260399	0	0.369556	-0.116731	0	0.193191	-0.171222	0	1.49e-05	-0.721625	0	0.384389	0.17268	0	0.0685339	0.371682	0	0.808251	0.0478175	0	0.0306916	0.447516	0
ERICH3	0.159078	0.34071	0	0.576925	-0.132105	0	0.55039	-0.141492	0	0.918246	-0.0242128	0	0.477833	-0.168492	0	0.0426599	0.504285	0	0.280793	0.258205	0	0.105253	0.395227	0	0.730722	-0.0812978	0	0.303087	0.253517	0	0.0719486	0.45347	0	0.419173	0.198016	0	0.0726342	0.452311	0
SMCO3	0.225151	0.116298	0	0.803178	-0.0234677	0	0.957556	-0.00500762	0	0.121544	0.150248	0	0.876049	-0.0146803	0	0.549001	0.056639	0	0.886014	-0.0134915	0	0.0628361	-0.183055	0	9.17e-11	1.14007	0	1.14e-10	-1.03845	0	3.14e-11	-1.1069	0	1.23e-11	-1.15857	0	9.53e-12	-1.17288	0
PRSS1	0.999679	0.000100985	0	0.0376767	-0.530189	0	0.125965	-0.38036	0	0.454167	-0.181817	0	0.111079	-0.397076	0	0.97289	-0.00819611	0	0.365314	-0.220639	0	0.0124313	-0.654263	0	0.698555	0.0935872	0	0.0674971	-0.49056	0	0.0211535	-0.631967	0	0.0121867	-0.69458	0	0.00133768	-0.92966	0
SBK3	0.712928	0.0771199	0	0.0119111	0.571638	0	0.0192879	0.525878	0	0.945758	0.014241	0	0.646334	0.0962753	0	0.0342275	-0.469632	0	0.143346	-0.314774	0	0.516232	-0.136566	0	0.723559	-0.0741282	0	0.333213	0.247514	0	0.488975	0.176131	0	0.26633	0.285236	0	0.849112	-0.0482004	0
AC023055.1	0.604034	-0.0809117	0	0.752693	-0.0490539	0	0.789676	0.0415093	0	0.12058	-0.248977	0	0.802578	0.0388997	0	0.183246	0.211685	0	0.0582372	-0.308475	0	0.369655	0.140936	0	0.088368	-0.275081	0	0.143952	0.233066	0	0.009112	0.437718	0	0.958487	0.00811394	0	0.289753	0.167037	0
AC010325.1	0.792446	0.047664	0	0.486823	-0.126639	0	0.044554	-0.383136	0	0.113896	0.295511	0	0.242369	-0.215342	0	0.128321	-0.283573	0	0.730124	0.0625362	0	0.000273298	-0.787299	0	0.163333	-0.258682	0	0.679007	0.0910024	0	0.492205	-0.151529	0	0.778071	-0.061922	0	0.293951	-0.233106	0
AL096814.2	0.660655	-0.0840279	0	0.5372	0.118386	0	0.95083	-0.0117741	0	0.740403	-0.0633489	0	0.674625	0.0803302	0	0.121759	0.304721	0	0.771354	-0.0555463	0	0.588061	0.103813	0	0.979975	0.00479619	0	0.96239	-0.00848487	0	0.0273721	0.41832	0	0.689068	-0.0721126	0	0.84293	0.0356661	0
CYP24A1	0.615783	-0.110469	0	0.801563	0.0551957	0	0.364047	0.201283	0	0.512798	-0.144396	0	0.67273	0.0928975	0	0.374617	-0.196791	0	0.220417	-0.274118	0	0.29882	-0.231147	0	0.0971631	-0.377128	0	0.104885	0.359555	0	0.280548	0.235531	0	0.166669	0.304289	0	0.994141	0.00158609	0
CHRNE	0.301867	-0.114766	0	0.224569	-0.135714	0	0.0454425	-0.231054	0	0.311117	-0.112534	0	0.00068046	0.4347	0	6.07e-07	0.776348	0	0.00238182	0.376457	0	0.00733741	0.323128	0	2.47e-06	0.703685	0	0.00184611	-0.383746	0	0.570695	-0.0630504	0	3.3e-05	-0.558281	0	0.00014952	-0.493095	0
EDAR	0.00337652	-0.532207	0	0.000346052	-0.688813	0	0.000425591	-0.674644	0	0.00444123	-0.513055	0	0.11777	0.261639	0	0.542176	0.0992548	0	8.54e-07	1.12093	0	0.72304	-0.0575298	0	0.000956068	-0.619233	0	0.123317	0.348663	0	0.892998	0.029672	0	5.62e-05	1.06552	0	0.825544	0.0486408	0
CIB4	0.648527	-0.0995501	0	0.028927	-0.506328	0	0.028927	-0.506328	0	0.0347015	-0.487466	0	0.380762	-0.19281	0	1	0	0	0.632556	0.104457	0	0.723592	0.0771609	0	0.165665	-0.309522	0	0.944385	0.0171665	0	0.426812	-0.196804	0	0.707775	-0.0923509	0	0.68257	-0.100784	0
CARNS1	0.742645	-0.0336463	0	0.679081	-0.0424271	0	0.604375	0.0531948	0	0.678278	-0.04254	0	0.0402092	0.221729	0	0.294313	0.108839	0	0.720435	-0.0366813	0	0.131369	0.158983	0	8.33e-09	0.953489	0	2.91e-08	-0.765403	0	1.93e-09	-0.887078	0	6.75e-10	-0.936969	0	5.74e-09	-0.83705	0
PABPN1L	0.188129	0.290766	0	0.636015	-0.10255	0	0.534505	-0.134868	0	0.492797	-0.149084	0	0.43029	-0.171768	0	0.221742	0.269117	0	0.243541	0.256407	0	0.0199417	0.53971	0	0.730094	-0.0746553	0	0.390707	0.193658	0	0.287032	0.241218	0	0.384632	0.196192	0	0.0464008	0.465274	0
PITX3	0.780618	-0.0616856	0	0.449192	-0.168676	0	0.941587	-0.0162143	0	0.84016	-0.04465	0	0.107787	0.367908	0	0.287013	0.239031	0	0.151029	0.326261	0	0.191708	-0.295266	0	0.0247827	0.53039	0	0.28068	-0.224166	0	0.0328226	-0.46004	0	0.288755	-0.220349	0	0.000255922	-0.870308	0
CCDC62	0.861095	-0.0193678	0	0.173131	-0.154353	0	0.945855	0.00751128	0	0.785748	-0.0301036	0	0.0649246	0.213416	0	6.41e-07	0.780486	0	0.00918327	0.315079	0	3.13e-06	0.697863	0	0.442525	-0.0856069	0	0.0150485	0.279661	0	6.8e-07	0.711742	0	0.000824039	0.408201	0	2.71e-07	0.753365	0
SLC37A2	0.0954061	-0.398056	0	0.0415893	-0.495229	0	0.0401218	-0.499249	0	0.179964	-0.316009	0	0.292211	0.246031	0	0.691686	-0.0915099	0	0.0384395	0.50402	0	0.0303306	-0.530137	0	0.00260983	-0.78164	0	0.0145764	0.629622	0	0.423071	0.194907	0	0.00309706	0.786421	0	0.789661	-0.0645056	0
DENND2D	0.264031	0.2672	0	0.600767	0.12364	0	0.484889	0.165468	0	0.719329	0.0847446	0	0.634175	-0.112359	0	0.449714	-0.179271	0	0.340316	0.227125	0	0.152153	-0.346157	0	0.00611641	0.712561	0	0.018076	-0.557714	0	0.00186463	-0.768194	0	0.158422	-0.319955	0	0.000176357	-0.973968	0
GPT	0.584342	-0.073284	0	0.297381	-0.141012	0	0.363614	0.122527	0	0.711156	-0.0495032	0	1.57e-05	0.744652	0	4.4e-06	0.820877	0	0.469069	0.0972602	0	0.00517354	0.413616	0	0.0906646	0.234281	0	0.00312266	0.437089	0	0.00267137	0.445578	0	0.914164	-0.0144923	0	0.338897	0.129824	0
LVRN	0.88983	-0.0317072	0	0.778748	-0.0643607	0	0.34775	0.217318	0	0.481719	-0.162028	0	0.568364	-0.131094	0	0.229327	0.280256	0	0.159417	-0.330307	0	0.77038	-0.0668685	0	0.454525	-0.172384	0	0.965863	0.0095765	0	0.0924711	0.388278	0	0.790925	0.0593968	0	0.80085	-0.0565122	0
AC008736.1	0.556746	-0.0893778	0	0.77647	0.0430365	0	0.643074	-0.070359	0	0.528376	-0.0959514	0	0.742862	0.0497423	0	0.028483	0.353064	0	0.101582	0.256624	0	9.98e-06	0.875466	0	0.27383	-0.168256	0	0.370723	0.128623	0	0.000523437	0.564359	0	0.0190328	0.35452	0	5.94e-07	0.947771	0
NKX2-6	0.938911	-0.0163384	0	0.922909	-0.0206302	0	0.00750746	0.626019	0	0.812093	-0.0507116	0	0.0796622	0.388741	0	0.415318	0.175122	0	0.468842	-0.15545	0	0.435055	-0.167693	0	0.00898024	0.609169	0	0.362411	-0.236772	0	0.0872454	-0.454682	0	0.591784	-0.138605	0	0.00344168	-0.827576	0
CCR3	0.851034	0.0370729	0	0.794341	-0.0514844	0	0.832723	-0.0417022	0	0.934697	0.0161682	0	0.933004	0.0165962	0	0.0740131	0.367393	0	0.81747	0.0455688	0	0.733438	-0.0673023	0	0.00236406	0.678108	0	0.00191675	-0.624443	0	0.0545876	-0.362201	0	0.000959738	-0.674236	0	0.000442884	-0.729241	0
CERKL	0.757437	-0.0502753	0	0.299712	-0.170951	0	0.312564	-0.166349	0	0.597369	-0.0861827	0	0.00366765	0.528111	0	0.185861	0.219983	0	0.203673	0.211012	0	0.663995	0.0708015	0	0.802966	0.0405979	0	0.00856292	0.437238	0	0.956415	0.00842952	0	0.979008	0.00406267	0	0.7171	-0.0559827	0
LINGO3	0.899343	0.0140267	0	0.80168	0.0278759	0	0.647729	0.0508151	0	0.832567	0.0234683	0	0.0573785	0.220887	0	0.00432458	0.352408	0	0.0085018	0.319664	0	1.59e-08	0.99345	0	0.349032	0.105048	0	0.208917	0.129876	0	0.0115017	0.275245	0	0.0143767	0.265437	0	3.22e-09	0.911868	0
SLC26A4	0.657862	-0.069626	0	0.486593	-0.109785	0	0.649549	-0.071447	0	0.602316	-0.0820001	0	0.996736	-0.000642142	0	0.00310309	0.520659	0	0.493356	-0.108068	0	0.355705	0.146434	0	0.173357	0.21867	0	0.055103	-0.288933	0	0.192402	0.192207	0	0.0104358	-0.39818	0	0.292504	-0.154236	0
SLC22A2	0.127066	0.276759	0	0.671009	0.0749438	0	0.277304	-0.194158	0	0.130055	0.274482	0	0.102037	-0.297926	0	0.0261552	-0.417527	0	0.318896	0.177701	0	0.00143324	-0.642394	0	0.404479	-0.14806	0	0.523111	0.126894	0	0.330439	-0.194523	0	0.50795	0.131603	0	0.272658	-0.219855	0
JAML	0.892061	-0.0219421	0	0.0626204	0.314824	0	0.502846	0.108946	0	0.466064	0.118639	0	0.0653753	0.311282	0	0.0479739	0.336341	0	0.000350572	0.6862	0	0.167749	0.228542	0	0.729639	-0.0559587	0	0.0469905	0.345294	0	0.000253655	0.707118	0	2.76e-05	0.851095	0	0.0222077	0.403137	0
C3orf49	0.490436	-0.0679328	0	0.124137	-0.155211	0	0.256764	-0.112887	0	0.61555	-0.049327	0	0.561851	0.0570412	0	1	0	0	2.42e-09	0.982473	0	0.610681	-0.0500124	0	0.204988	-0.126688	0	0.233423	0.115792	0	0.76593	-0.0285223	0	1.82e-10	0.996273	0	0.775285	0.0273522	0
CXCL10	0.244601	0.0639723	0	0.6001	-0.0284296	0	0.79269	-0.0142154	0	0.619368	0.0269275	0	0.325794	0.0537647	0	1	0	0	0.79269	-0.0142154	0	0.735356	0.0182923	0	4.97e-15	1.11151	0	8.06e-16	-0.993764	0	3.58e-17	-1.13993	0	3.58e-17	-1.13993	0	1.64e-16	-1.06628	0
IL1RAPL1	0.0875925	-0.293313	0	0.00863617	-0.475393	0	0.0221683	-0.404953	0	0.0580655	-0.328303	0	0.753066	0.052082	0	0.000966339	0.63102	0	0.0223256	0.404413	0	8.15e-05	0.804376	0	0.317738	-0.167335	0	0.689003	-0.0738928	0	0.0893448	0.322966	0	0.36962	0.166793	0	0.00172244	0.643404	0
GLIS1	0.0312068	-0.363932	0	0.000643733	-0.634166	0	0.00121477	-0.591473	0	0.115849	-0.258158	0	0.0221997	0.389347	0	0.0462708	0.333676	0	2.95e-06	1.00745	0	0.472719	-0.114946	0	0.527869	0.100897	0	0.718759	-0.075482	0	0.0645176	-0.401385	0	0.141326	0.315079	0	0.0312299	-0.474001	0
FAM3B	0.288579	-0.298868	0	0.733787	0.0945469	0	0.974645	0.00881672	0	0.383531	-0.244251	0	0.510794	0.183556	0	0.099572	-0.473448	0	0.340437	-0.267719	0	0.107683	-0.461706	0	0.314344	-0.282937	0	0.539659	0.167615	0	0.724771	-0.0959668	0	0.929631	0.0240359	0	0.129435	-0.423019	0
NKAIN3	0.840816	0.0428824	0	0.529722	0.13476	0	0.855167	-0.038962	0	0.739119	0.0711586	0	0.0668041	0.408473	0	0.0780446	0.391383	0	0.0260983	0.506287	0	0.0034674	0.698201	0	0.814312	-0.0501469	0	0.0173228	0.501495	0	0.00719178	0.57629	0	0.0144106	0.517477	0	0.00033611	0.819505	0
ARHGEF28	0.822078	0.0462675	0	0.500314	0.139404	0	0.0840972	0.369159	0	0.864831	0.0350186	0	0.0170642	0.528331	0	0.467769	0.150313	0	0.376324	-0.183748	0	0.655074	0.0920992	0	0.00406527	0.658783	0	0.684259	-0.0841824	0	0.0836896	-0.369069	0	0.0295004	-0.473374	0	0.0157117	-0.531677	0
AC093827.5	0.617896	-0.0944165	0	0.188311	-0.253801	0	0.705249	-0.0714955	0	0.392365	-0.162898	0	0.323191	0.188743	0	0.409033	0.157134	0	0.428354	0.150638	0	0.558674	-0.110821	0	0.0611985	0.369606	0	0.137054	-0.275282	0	0.0155068	-0.466273	0	0.11762	-0.290464	0	0.00145567	-0.643324	0
SLC12A1	0.717672	-0.0718154	0	0.46263	0.146655	0	0.724167	-0.0700863	0	0.84342	-0.0391858	0	0.619936	0.0986486	0	0.0821319	0.358441	0	0.425586	0.15928	0	0.00231335	0.683238	0	0.345698	-0.189123	0	0.257711	0.215952	0	0.00104722	0.694221	0	0.14817	0.278318	0	0.000158665	0.833173	0
NEUROG3	0.948197	-0.0107796	0	0.678055	-0.069025	0	0.07857	0.303752	0	0.292562	-0.177123	0	0.271291	-0.185372	0	0.60237	0.086743	0	0.00471343	-0.520933	0	0.905543	-0.0196909	0	0.340591	-0.159963	0	0.843877	-0.03619	0	0.33812	0.177675	0	0.755677	-0.057216	0	0.841069	-0.03685	0
ODF1	1	0	0	1	0	0	1	0	0	0.95717	0.00951917	0	1	0	0	0.0113226	0.488433	0	1	0	0	0.200563	0.231776	0	1	0	0	1	0	0	0.00544194	0.488433	0	1	0	0	0.144266	0.241303	0
HTR5A	0.864176	-0.0322249	0	0.901213	-0.0233797	0	0.825236	-0.0416087	0	0.766962	-0.0558702	0	0.128809	0.294641	0	0.000547051	0.763913	0	0.0186921	0.475998	0	0.000735618	0.740358	0	0.747704	-0.0606546	0	0.069763	0.32307	0	8.74e-05	0.801183	0	0.00770301	0.49505	0	0.000202003	0.745143	0
FEV	0.0973765	0.280849	0	0.00801831	-0.475477	0	0.0400826	-0.354573	0	0.890991	0.0224175	0	0.00236567	-0.561873	0	0.00758774	0.479448	0	0.664038	0.0711998	0	0.592455	0.0878566	0	0.0326207	-0.370769	0	0.700185	0.0897558	0	0.116759	0.374745	0	0.707679	0.0873949	0	0.0475152	0.48103	0
COL4A3	0.541972	0.112433	0	0.206751	0.23645	0	0.696005	0.0718313	0	0.888675	0.025695	0	0.00913608	0.52295	0	0.957212	-0.00984529	0	0.45186	-0.139042	0	0.896821	-0.0237992	0	0.00164648	0.658792	0	0.894044	-0.0234076	0	0.020307	-0.432182	0	0.000338352	-0.726	0	0.000922573	-0.656897	0
RSPH10B2	0.75606	0.0402191	0	0.449552	-0.098504	0	0.978077	-0.0035534	0	0.364585	-0.118489	0	0.808896	0.0312964	0	1.86e-05	0.711997	0	0.270959	0.144595	0	2.61e-07	0.969233	0	0.668432	-0.0555178	0	0.31253	0.127039	0	1.4e-05	0.669018	0	0.123545	0.196557	0	1.34e-07	0.90626	0
AHSP	0.385717	-0.277085	0	0.380131	-0.280421	0	0.939174	0.0241494	0	0.763369	-0.0953579	0	0.825332	0.0698671	0	0.795199	0.0821848	0	0.715985	-0.115302	0	0.622617	-0.156185	0	0.183743	-0.430227	0	0.460815	0.223015	0	0.443157	0.231998	0	0.265688	0.339069	0	0.553759	0.178683	0
AC017083.3	0.382531	-0.18097	0	0.757927	-0.0633278	0	0.395733	-0.175908	0	0.170526	-0.288144	0	0.225137	-0.253682	0	0.585023	-0.112493	0	0.243451	0.243596	0	0.409938	-0.170582	0	0.0661974	-0.39385	0	0.836873	-0.0408041	0	0.277079	0.218025	0	0.0270763	0.461539	0	0.743559	-0.0648767	0
ACTL8	0.849038	-0.0482347	0	0.486418	0.177395	0	0.811073	-0.0605914	0	0.387317	-0.221072	0	0.0114031	-0.696917	0	0.246404	-0.298701	0	0.0195608	-0.634948	0	0.934029	0.0209679	0	0.00510424	-0.786537	0	0.866083	0.0413832	0	0.0114124	0.665229	0	0.711112	0.0910024	0	0.0237005	0.586433	0
LCN10	0.0962699	-0.388308	0	0.280129	-0.246976	0	0.421256	-0.182686	0	0.0275211	-0.528946	0	0.91607	-0.0237449	0	0.0194075	-0.565547	0	0.106229	-0.376369	0	0.124212	-0.35704	0	0.00138683	-0.825254	0	0.0901507	0.413204	0	0.957064	0.012726	0	0.266522	0.266193	0	0.797432	-0.0607328	0
ALG1L	0.359674	-0.202765	0	0.816156	-0.0509492	0	0.212789	-0.278349	0	0.415538	-0.179822	0	0.223471	-0.271717	0	0.395255	-0.187904	0	0.293166	-0.233493	0	0.446784	0.167846	0	0.0123762	-0.594524	0	0.569508	0.120047	0	0.100409	0.35567	0	0.694722	0.0826753	0	0.00995972	0.582546	0
GVQW2	0.419037	-0.139717	0	0.5724	-0.097187	0	0.0752716	0.317732	0	0.813382	-0.0405043	0	0.0193569	0.430639	0	0.350323	0.161939	0	0.874945	-0.0269927	0	0.469536	-0.124836	0	0.929114	0.0152549	0	0.152649	0.275675	0	0.793119	0.0494914	0	0.152917	0.275484	0	0.342855	-0.180595	0
LHX6	0.618932	-0.0929648	0	0.431196	0.147828	0	0.874042	0.0295448	0	0.366548	-0.170011	0	0.239228	0.223225	0	0.294124	-0.198255	0	0.565006	-0.107671	0	0.868791	0.0307881	0	0.0193035	-0.468218	0	0.0030965	0.59848	0	0.0307259	0.41779	0	0.0424081	0.390095	0	0.0831791	0.328997	0
NDP	0.589464	0.110724	0	0.135366	-0.314153	0	0.287684	-0.220518	0	0.1848	-0.277287	0	0.0362174	-0.453277	0	0.293711	0.217702	0	0.5699	-0.116633	0	0.283471	0.222508	0	0.977023	-0.0058881	0	0.12748	-0.33667	0	0.674849	-0.0905633	0	0.13341	-0.331265	0	0.820618	-0.0488867	0
ESPNL	0.0129351	-0.470501	0	0.00506113	-0.542788	0	0.0154071	-0.456704	0	0.00305292	-0.580854	0	0.0605728	0.342919	0	0.595613	0.0929922	0	0.311652	0.178976	0	0.506479	0.116644	0	0.31107	-0.179194	0	0.805932	0.0516088	0	0.205149	-0.270603	0	0.639621	-0.0985349	0	0.182826	-0.28502	0
RIBC1	0.0454882	0.275126	0	0.223688	0.161952	0	0.080812	0.237184	0	0.793624	-0.0341943	0	0.0273992	-0.306907	0	0.0573481	-0.260109	0	0.0160006	-0.339382	0	0.886586	-0.018631	0	0.889624	0.0181356	0	0.729237	-0.0499124	0	0.422596	-0.116281	0	0.406857	-0.120327	0	0.623124	-0.0709544	0
XIRP1	0.115104	-0.243091	0	0.000457998	-0.617335	0	0.0022998	-0.515218	0	0.00584518	-0.455174	0	0.18996	-0.200215	0	0.374467	0.13405	0	2.56e-06	0.956406	0	0.238589	-0.17926	0	0.0118481	-0.408556	0	0.860653	-0.0347484	0	0.70612	-0.0747282	0	0.000222964	0.849743	0	0.260094	-0.225875	0
ZNF648	0.740516	-0.0624929	0	0.762661	-0.0569729	0	0.985344	-0.00346229	0	0.608216	-0.0969232	0	0.858595	0.0335816	0	0.00265774	0.638129	0	0.931296	-0.0162479	0	0.00833124	0.544762	0	0.296473	-0.199506	0	0.329971	0.170605	0	0.000130359	0.780663	0	0.305097	0.179791	0	0.000932932	0.647342	0
CFAP65	0.341777	-0.147514	0	0.750367	0.0488639	0	0.421311	0.124368	0	0.141876	-0.231642	0	0.359325	0.142126	0	0.00744647	0.450992	0	0.595951	-0.0816214	0	0.00349014	0.501485	0	0.073047	-0.28661	0	0.0950657	0.281218	0	5.93e-05	0.786471	0	0.053011	0.329353	0	0.00214374	0.556454	0
PTPN20	0.201428	0.318022	0	0.398043	-0.207914	0	0.37845	-0.216852	0	0.0310698	0.558405	0	0.114449	-0.39737	0	0.0982803	0.417499	0	0.325454	0.242694	0	0.537917	-0.150889	0	0.63227	-0.116999	0	0.899391	0.0376493	0	0.278729	0.326583	0	0.632251	0.142845	0	0.087751	0.524515	0
SERPINB5	0.0505225	0.419787	0	0.846784	-0.0394913	0	0.188985	0.274363	0	0.0896105	0.359903	0	0.0110038	-0.565332	0	0.255871	0.235984	0	0.144002	-0.306784	0	0.0459699	-0.4293	0	0.359748	-0.189113	0	0.845081	0.0435685	0	0.0931881	0.385608	0	0.484283	0.156694	0	0.592264	0.119715	0
AC020922.1	0.314401	0.0702519	0	0.845648	0.0134265	0	0.506218	0.0460859	0	0.472109	0.0498956	0	8.63e-07	0.476444	0	7.95e-05	0.336089	0	1.24e-06	0.464491	0	2.68e-05	0.368534	0	2.29e-13	1.15872	0	1.28e-09	-0.612031	0	4.65e-12	-0.809211	0	4.21e-10	-0.648152	0	2.94e-11	-0.740292	0
AC092718.8	0.841235	0.0328908	0	0.932398	-0.0139226	0	0.624323	0.0806167	0	0.742265	-0.0540463	0	0.897596	-0.0211264	0	0.000952765	0.627299	0	0.510259	-0.108663	0	0.128273	0.257168	0	0.294546	-0.174472	0	0.22887	0.186234	0	2.36e-05	0.78785	0	0.341311	0.146434	0	0.0195021	0.377601	0
CHRNA6	0.783924	0.0489336	0	1	0	0	0.706694	0.0672119	0	0.916366	0.0187196	0	0.972092	0.00623338	0	0.00416678	0.569306	0	0.788144	0.0479571	0	0.000230845	0.788276	0	0.855254	0.0325382	0	0.889819	0.0226306	0	0.0028674	0.536769	0	0.613956	0.0826345	0	7.08e-05	0.774469	0
HIST1H1B	0.319522	0.173486	0	0.873595	0.0273806	0	0.0447869	0.363844	0	0.12829	0.269644	0	0.0162235	-0.446121	0	0.0397367	-0.373873	0	0.000769151	-0.673318	0	0.00168607	-0.616127	0	0.0877986	-0.305043	0	0.858016	0.0324112	0	0.819111	-0.0414424	0	0.980477	-0.00443299	0	0.819111	-0.0414424	0
FAM183A	0.878838	0.0263468	0	0.386516	0.151066	0	0.172356	0.241499	0	0.227496	-0.212452	0	0.0148452	-0.454884	0	0.00812508	-0.501394	0	0.0050331	-0.537581	0	0.134957	-0.265818	0	0.248796	-0.202693	0	0.233425	-0.225843	0	0.43206	-0.14764	0	0.617842	-0.0933864	0	0.148833	-0.275578	0
LY6G6F-LY6G6D	0.259298	-0.242262	0	0.0007547	-0.82837	0	0.00262608	-0.716567	0	0.498207	-0.143947	0	0.248036	-0.248274	0	0.459501	0.15738	0	0.00332192	0.695281	0	0.00307101	-0.702402	0	0.835815	-0.0438125	0	0.128954	-0.446724	0	0.0370807	-0.627182	0	0.937458	0.0225312	0	0.00937309	-0.802537	0
CD22	0.956406	0.0105794	0	0.675173	-0.081284	0	0.719917	0.0695097	0	0.208182	-0.248584	0	0.0823656	0.349558	0	0.0278709	0.453259	0	0.30121	0.202838	0	0.00420005	0.617317	0	0.582216	-0.106885	0	0.0206297	0.467029	0	0.0179347	0.478858	0	0.0555332	0.379233	0	0.018638	0.475614	0
CPNE6	0.594047	0.093479	0	0.37395	-0.156942	0	0.243267	-0.207493	0	0.348774	-0.165578	0	0.680131	-0.0721991	0	0.156272	0.254231	0	0.0545932	0.35234	0	8.69e-06	1.02114	0	0.243163	-0.207541	0	0.201063	0.228813	0	0.0926622	0.304826	0	0.0541726	0.352386	0	2.61e-06	1.0631	0
IL4I1	0.467037	-0.117892	0	0.157734	-0.233368	0	0.168026	-0.227444	0	0.424335	-0.129682	0	0.599316	0.0848807	0	0.86686	-0.0270016	0	0.679999	-0.0665512	0	0.101695	-0.272777	0	0.00348397	0.52652	0	0.00142616	-0.559524	0	3.5e-05	-0.786888	0	2.03e-05	-0.820514	0	3.56e-06	-0.928976	0
SLC52A1	0.313004	0.255041	0	0.618438	0.124659	0	0.088467	0.441271	0	0.359225	0.231236	0	0.371841	0.225102	0	0.63897	-0.117382	0	0.112473	-0.409085	0	0.136514	-0.382248	0	0.401902	0.211037	0	0.281027	0.269117	0	0.411957	-0.203749	0	0.470713	-0.17884	0	0.1509	-0.362047	0
FHAD1	0.963962	-0.00678795	0	0.571333	0.0853839	0	0.575897	-0.084369	0	0.351312	-0.14158	0	0.999673	5.77066e-05	0	0.0653188	0.289315	0	0.1573	0.217988	0	0.000713323	0.592541	0	0.00637291	0.451952	0	0.00406814	-0.458677	0	0.597609	-0.0772526	0	0.0373291	-0.318337	0	0.99461	-0.000985697	0
TLR1	0.656355	0.0741355	0	0.874031	0.026361	0	0.999112	-0.000184677	0	0.550215	0.0997396	0	0.349282	0.157302	0	0.000182323	0.751387	0	0.564129	0.0962484	0	0.0205822	0.412695	0	0.0009485	0.635504	0	0.0137926	-0.404069	0	0.35889	0.142244	0	0.00163839	-0.539436	0	0.426291	-0.123068	0
F2	0.815872	-0.0431389	0	0.674504	-0.077927	0	0.819849	-0.0421909	0	0.428942	-0.147619	0	0.667809	0.0796341	0	0.0174234	0.473922	0	0.847007	-0.0357359	0	0.379497	0.164323	0	0.0460404	0.388917	0	0.0489677	-0.35242	0	0.967137	0.00708065	0	0.0112126	-0.466845	0	0.0384303	-0.372221	0
FGF3	0.0342902	-0.559078	0	0.000687555	-0.986796	0	0.0019733	-0.875508	0	0.474562	-0.179358	0	0.489767	-0.173163	0	0.847276	-0.0480154	0	0.00260921	0.845807	0	0.00163031	-0.895738	0	0.000284268	-1.07979	0	0.308307	0.347552	0	0.893972	0.0449816	0	0.00438711	1.05009	0	0.988905	0.00469554	0
FRG2	0.387954	0.148518	0	0.721641	0.0608083	0	0.00150403	0.618323	0	0.734291	0.0579146	0	0.10545	-0.285349	0	0.329748	0.168103	0	0.000864476	-0.658267	0	0.633779	-0.0814123	0	0.714788	-0.0623724	0	0.728096	-0.0744608	0	0.181541	0.291273	0	0.916518	0.0224175	0	0.855819	0.0388856	0
AC008982.1	0.716628	-0.114116	0	0.674351	-0.132181	0	0.142892	0.472737	0	0.541252	0.192661	0	0.618457	-0.156815	0	0.626648	-0.153143	0	0.00747186	-0.92241	0	0.0543707	-0.633513	0	0.230742	-0.383157	0	0.727591	0.11222	0	0.761317	0.0978265	0	0.836306	-0.0665135	0	0.857757	-0.0576904	0
HSD17B3	0.518481	-0.10362	0	0.786844	0.0432045	0	4.97e-05	0.810542	0	0.898452	0.0203706	0	0.602652	0.0833836	0	0.337974	0.154765	0	0.000131898	-0.743719	0	0.0387145	0.348822	0	0.274408	-0.177161	0	0.548984	0.156927	0	0.159158	0.375123	0	0.354044	0.243986	0	0.0448812	0.546354	0
TSSK3	0.315265	0.189173	0	0.529352	-0.117562	0	0.562548	0.108143	0	0.434246	0.146551	0	0.181694	0.254122	0	0.00272396	0.627775	0	0.564665	0.107554	0	0.00205532	0.65013	0	0.464531	0.136953	0	0.105819	0.306356	0	0.0516917	0.373264	0	0.669588	0.0787464	0	0.00137072	0.659742	0
SPRR2D	0.394369	0.25118	0	0.711172	0.108384	0	0.698386	-0.113439	0	0.208343	0.375156	0	0.167933	-0.41286	0	0.868923	-0.0482347	0	0.987425	0.00460925	0	0.0267795	-0.68979	0	0.222368	0.363418	0	0.07911	-0.525102	0	0.300078	-0.303278	0	0.112121	-0.472255	0	0.0262842	-0.678053	0
C16orf71	0.215251	-0.213703	0	0.596821	0.0897558	0	0.4589	0.126114	0	0.718545	0.0610434	0	0.0188308	0.426801	0	0.0387207	0.36945	0	0.484807	-0.118855	0	0.132977	0.261531	0	0.161136	0.242987	0	0.862815	-0.029887	0	0.218498	0.216225	0	0.181043	-0.235727	0	0.646068	0.0795795	0
SRPK3	0.396029	-0.187712	0	0.296665	-0.23191	0	0.439794	-0.17059	0	0.433081	-0.173145	0	0.551212	0.131194	0	0.0223241	0.535953	0	0.944476	-0.0152634	0	0.0114684	0.60239	0	0.496498	-0.1499	0	0.651441	0.0933709	0	0.0358085	0.453944	0	0.861653	-0.0359534	0	0.00910019	0.579142	0
PGA3	0.127419	-0.308863	0	0.000551921	-0.796954	0	0.000811176	-0.764971	0	0.0107669	-0.546094	0	0.761234	-0.0598227	0	0.389376	0.170874	0	0.00421915	0.62685	0	0.166444	-0.278881	0	0.0420865	-0.42173	0	0.841173	0.0530418	0	0.442783	-0.204351	0	0.289537	0.283602	0	0.136651	-0.403244	0
XKR5	0.0553887	-0.380525	0	0.00903014	-0.540785	0	0.00967907	-0.534958	0	0.218855	-0.237447	0	0.403801	0.159539	0	0.7042	0.0720372	0	0.72338	-0.0671436	0	0.200754	-0.247469	0	0.00559674	-0.580552	0	0.107809	0.359566	0	0.608207	0.111806	0	0.921082	-0.0215495	0	0.660788	0.0956409	0
CBLN4	0.920623	0.0137267	0	0.518751	0.0893219	0	0.366362	0.125678	0	0.787573	-0.0371356	0	0.446109	0.105691	0	0.0286431	0.320681	0	0.20806	0.176897	0	9.48e-07	0.945383	0	0.249606	0.16123	0	0.750475	-0.0418285	0	0.0677317	0.248766	0	0.287839	0.141341	0	6.4e-06	0.747009	0
RAMP3	0.790921	-0.0560307	0	0.018132	0.53668	0	0.598	-0.111734	0	0.440971	-0.163948	0	0.796215	0.0545707	0	0.0890662	-0.372699	0	0.776076	-0.060122	0	0.495408	0.144816	0	0.436713	-0.165504	0	0.51986	0.164053	0	0.201982	0.329491	0	0.980029	-0.00635317	0	0.565496	0.146368	0
NPHS1	0.414091	0.184674	0	0.254477	0.259773	0	0.484553	0.157691	0	0.643132	0.104162	0	0.0304791	0.515591	0	0.134541	0.345317	0	0.55184	0.133997	0	0.0183475	0.568616	0	0.0790881	0.4097	0	0.178634	0.290566	0	0.360777	0.195385	0	0.578882	-0.117999	0	0.221762	0.26307	0
YIPF7	0.632858	-0.0818718	0	0.856536	-0.0309066	0	0.997916	-0.000445862	0	0.962904	-0.00794802	0	0.213877	0.21666	0	0.000130802	0.796789	0	0.416869	0.139915	0	0.100411	0.290696	0	0.378618	0.151963	0	0.91294	-0.0171645	0	0.000594968	0.613928	0	0.936578	-0.0124914	0	0.408153	0.130786	0
MAGEA11	0.497059	-0.134227	0	0.2915	-0.210237	0	0.302318	-0.205452	0	0.668885	-0.0842283	0	0.877611	-0.0302671	0	0.0518321	0.401259	0	0.658938	0.0869468	0	0.493231	-0.135439	0	0.00714421	0.581303	0	0.000468444	-0.745803	0	0.0447656	-0.390281	0	0.000878575	-0.69982	0	0.000219197	-0.800975	0
GUCA2A	0.737471	0.0875443	0	0.116806	-0.422198	0	0.0765716	-0.480971	0	0.952705	-0.015469	0	0.185	-0.35359	0	0.192515	0.347371	0	0.0506767	0.535525	0	0.25394	-0.302539	0	0.892848	-0.0351386	0	0.418151	-0.230907	0	0.888569	-0.0396914	0	0.751732	0.089688	0	0.322938	-0.282869	0
AC011005.1	0.604403	-0.0683442	0	0.678842	-0.0545526	0	0.844226	0.0258509	0	0.0794904	-0.239893	0	0.681067	0.0541539	0	0.193049	0.174879	0	0.692504	-0.052093	0	0.166155	0.186577	0	0.652151	0.0594107	0	0.584595	-0.0736088	0	0.650643	0.060919	0	0.525098	-0.0856636	0	0.404454	-0.112727	0
CDRT1	0.937303	0.0110376	0	0.13722	-0.214568	0	0.966597	-0.00587651	0	0.596763	-0.0745049	0	0.957279	-0.00751724	0	1.21e-06	0.947128	0	0.708515	0.052555	0	0.000795432	0.547045	0	0.0726115	0.262638	0	0.0721313	-0.259117	0	0.00229105	0.469928	0	0.129999	-0.215962	0	0.140613	0.209902	0
AC006254.1	0.618689	-0.06765	0	0.115186	-0.220384	0	0.726322	-0.0474994	0	0.367367	-0.123414	0	0.0909371	0.237662	0	0.17405	0.188603	0	0.0486656	0.280933	0	3.06e-05	0.71657	0	0.576137	0.0760528	0	0.48185	0.0939658	0	0.420356	-0.107827	0	0.243105	0.157393	0	0.000625837	0.517104	0
FPGT-TNNI3K	0.467712	-0.147447	0	0.802515	-0.050477	0	0.540779	-0.12394	0	0.539908	-0.124209	0	0.166596	0.285911	0	0.00228431	0.695976	0	0.351138	0.190134	0	0.000196226	0.905551	0	0.57403	0.11382	0	0.895321	0.0246317	0	0.00844229	0.531678	0	0.799347	-0.0476232	0	0.00142793	0.66752	0
MSR1	0.21106	0.275675	0	0.619035	0.107755	0	0.244911	0.255609	0	0.913192	-0.0235542	0	0.256713	0.249105	0	0.00185283	0.76483	0	0.64626	0.0994164	0	0.00680795	0.643727	0	0.386851	0.188743	0	0.123903	0.336032	0	0.00344426	0.68384	0	0.437824	0.166278	0	0.0517404	0.43142	0
FSCN3	0.648587	0.0878701	0	0.382007	-0.169758	0	0.520542	-0.124206	0	0.860267	-0.0338634	0	0.299794	0.202148	0	0.000917825	0.738024	0	0.0682659	0.366006	0	0.00016948	0.875418	0	0.735432	-0.0650729	0	0.0642834	0.355095	0	0.00203749	0.633338	0	0.10669	0.30688	0	4.7e-05	0.906621	0
UPK1B	0.556215	-0.071544	0	0.496412	-0.0828127	0	0.0258538	-0.287748	0	0.258691	-0.138969	0	0.316211	0.122885	0	0.297566	0.127845	0	0.0283598	0.282487	0	0.0755125	0.224102	0	6.84e-07	0.850031	0	1.43e-06	-0.79869	0	1.26e-06	-0.804998	0	4.85e-07	-0.855298	0	2.75e-06	-0.764905	0
CCDC17	0.0886731	0.25101	0	0.417474	-0.116126	0	0.580222	-0.0788547	0	0.901723	-0.0175412	0	0.0498996	-0.292714	0	0.0135887	0.379588	0	0.680843	-0.0585421	0	0.021139	0.350938	0	0.0185944	-0.359327	0	0.0482377	0.317617	0	0.000429125	0.62278	0	0.158808	0.221927	0	0.000133955	0.692722	0
S100A9	0.376609	-0.205913	0	0.622442	-0.113884	0	0.518376	-0.149711	0	0.663298	-0.100625	0	0.0808395	0.418708	0	0.979394	0.00596043	0	0.352285	0.216858	0	0.16913	0.324834	0	0.00325911	0.760638	0	0.0164591	-0.547841	0	0.000420513	-0.868569	0	0.00328074	-0.693493	0	0.018569	-0.536428	0
EVX2	0.647956	0.0977321	0	0.928914	-0.0190461	0	0.931781	0.0182781	0	0.67585	0.0894575	0	0.918983	0.0217213	0	0.00074794	0.837774	0	0.50964	0.141551	0	0.00171001	0.763029	0	0.929437	-0.0189058	0	0.484591	0.138356	0	0.000247513	0.837637	0	0.368213	0.178734	0	0.000159327	0.871394	0
TSGA10IP	0.162959	-0.348493	0	0.172869	-0.340074	0	0.847763	0.0467844	0	0.0414448	-0.524274	0	0.383212	-0.2145	0	0.94165	0.0178364	0	0.0422046	-0.52212	0	0.690998	0.0970309	0	0.00405793	-0.780654	0	0.413533	0.217665	0	0.0924444	0.458414	0	0.254563	0.305317	0	0.189256	0.353414	0
AL603832.3	0.0210838	-0.437002	0	0.472855	-0.127728	0	0.753294	-0.0556273	0	0.197875	-0.232508	0	0.00920757	0.503186	0	0.173401	0.246445	0	0.941582	-0.0129542	0	0.00067222	0.701673	0	0.593461	-0.0947061	0	0.400341	0.160894	0	0.267263	0.213416	0	0.890587	0.0261202	0	0.00619378	0.563871	0
AC011330.3	1	0	0	1	0	0	0.977926	0.00478181	0	0.828237	0.0375509	0	0.0950984	0.299221	0	8.73e-05	0.836255	0	0.119109	0.278104	0	5.11e-05	0.876079	0	0.687003	0.0698259	0	0.154919	0.229403	0	5.27e-05	0.766426	0	0.185208	0.213067	0	1.51e-05	0.843799	0
AC073585.2	0.821294	0.0541678	0	0.838796	-0.0487733	0	0.337439	0.232575	0	0.654669	0.10746	0	0.313817	0.244522	0	0.239059	0.287177	0	0.0935587	-0.416683	0	0.364229	-0.219722	0	0.720017	0.0860364	0	0.353872	0.212644	0	0.504596	0.152378	0	0.241476	-0.270133	0	0.38673	-0.198298	0
GCKR	0.820064	0.042154	0	0.725238	0.0652	0	0.463383	0.136743	0	0.980595	-0.0045039	0	0.00924203	0.52689	0	0.00225218	0.640251	0	0.318758	0.187008	0	0.00172828	0.661129	0	0.753509	0.0582334	0	0.00619791	0.51081	0	0.000868226	0.647213	0	0.131922	0.265521	0	0.00177539	0.598394	0
CCL8	1	0	0	1	0	0	1	0	0	1	0	0	0.29698	0.018862	0	1	0	0	1	0	0	0.429122	0.0142124	0	1.81e-25	1.24421	0	3.81e-30	-1.22534	0	2.64e-30	-1.2442	0	2.64e-30	-1.2442	0	3.48e-30	-1.22999	0
ACRV1	0.759559	0.0550846	0	0.977568	-0.00505395	0	0.748967	0.0575958	0	0.977568	-0.00505395	0	0.611521	0.0915983	0	0.00110902	0.675518	0	0.986246	-0.00309935	0	0.00300163	0.599365	0	0.916447	-0.0188605	0	0.320408	0.165545	0	0.000298095	0.689326	0	0.657016	0.0733541	0	0.000968712	0.613173	0
LRGUK	0.810231	0.0545985	0	0.0896358	0.400232	0	0.891725	-0.0309332	0	0.632247	-0.109044	0	0.316576	-0.230479	0	0.928317	-0.0204414	0	0.722727	-0.0807408	0	0.0362686	0.503603	0	0.137581	-0.347063	0	0.47238	0.171181	0	0.00488459	0.726857	0	0.325393	0.235384	0	0.0041975	0.741627	0
SPAG17	0.185691	0.194932	0	0.3383	0.139535	0	0.745471	0.0468123	0	0.960534	0.00712372	0	0.163565	0.205718	0	0.000485984	0.591411	0	0.152457	0.211573	0	0.0247067	0.34543	0	0.342163	0.138395	0	0.0713348	0.262265	0	0.000270461	0.59255	0	0.396494	0.119994	0	0.136439	0.214162	0
ARHGAP25	0.125931	-0.204047	0	0.000790713	-0.504671	0	0.787437	0.03492	0	0.0252634	-0.308952	0	0.11934	-0.207903	0	0.170346	0.181726	0	8.96e-06	-0.754234	0	0.0137456	-0.345101	0	0.0525399	-0.263329	0	0.401321	-0.14862	0	0.734759	-0.0596212	0	0.0149587	-0.455989	0	0.0341584	-0.390723	0
ENPP6	0.243562	-0.0610338	0	0.0974919	-0.0883069	0	0.081791	-0.0930863	0	0.0821975	-0.0929524	0	1.29e-05	0.291474	0	2.56e-13	0.859477	0	0.00573838	0.157095	0	1.72e-08	0.458529	0	7.41e-15	1.03614	0	4.81e-14	-0.805701	0	3.06e-05	-0.26498	0	7.38e-16	-0.972141	0	2.51e-12	-0.670576	0
AC013489.1	0.456897	-0.138648	0	0.63856	-0.0871647	0	0.042535	-0.39591	0	0.183718	-0.251654	0	0.823711	0.041243	0	0.526071	0.117921	0	0.181138	0.253215	0	0.138937	0.281657	0	0.371451	-0.167087	0	0.715451	0.0696884	0	0.305419	0.197853	0	0.898352	0.0243906	0	0.307239	0.197085	0
SCN10A	0.962615	0.00933284	0	0.923657	-0.0190929	0	0.923657	-0.0190929	0	0.92477	0.0188193	0	0.110899	0.32817	0	0.00505593	0.61946	0	0.000503321	0.815157	0	6.7e-06	1.1875	0	0.980838	-0.00478469	0	0.0691022	0.342293	0	0.00257315	0.605153	0	0.000167188	0.800852	0	5.78e-07	1.2111	0
DRICH1	0.583374	-0.0886796	0	0.720479	-0.0577265	0	0.678447	-0.0669229	0	0.763458	-0.0485286	0	0.0477014	0.335552	0	0.000313671	0.69123	0	0.0875501	0.285745	0	8.41e-06	0.943584	0	0.258574	0.184978	0	0.676279	0.0619006	0	0.00534204	0.448531	0	0.819128	0.0338494	0	6.1e-05	0.710085	0
AC093525.1	0.684955	0.091666	0	0.588448	0.122461	0	0.484428	0.158634	0	1	0	0	0.751885	0.0713783	0	0.00102039	0.855256	0	0.351089	0.212607	0	0.00778573	0.658545	0	0.108026	0.374633	0	0.317992	-0.211595	0	0.00773949	0.603074	0	0.98707	-0.00339721	0	0.183889	0.28391	0
GIMAP2	0.475635	0.0234683	0	1	0	0	0.325408	0.0325382	0	0.662271	0.0143124	0	0.0335683	0.0736557	0	0.0978486	0.0560424	0	0.0185922	0.0826753	0	0.883614	-0.00478469	0	4.5e-20	1.21924	0	1.38e-22	-1.12213	0	5.9e-23	-1.1632	0	2.02e-22	-1.10402	0	2.34e-23	-1.20972	0
OCM	1	0	0	0.580594	0.101704	0	0.68969	0.0733541	0	1	0	0	0.0413172	0.394898	0	0.00682603	0.546146	0	0.566653	0.105504	0	0.00583081	0.558767	0	0.723094	0.0650759	0	0.0608913	0.329824	0	0.00196008	0.582778	0	0.503936	0.113794	0	0.00708951	0.493699	0
IRX6	0.830621	0.0366229	0	0.648291	0.0782409	0	0.000415077	0.713942	0	0.93593	0.0137552	0	0.622388	0.0845133	0	0.0139436	0.45526	0	0.00299823	-0.570507	0	0.157003	0.248438	0	0.00662959	0.511751	0	0.109006	-0.390621	0	0.926927	0.0217498	0	0.129625	-0.368315	0	0.298164	-0.24956	0
RSPO1	0.309144	-0.192104	0	0.236496	0.22467	0	0.0621295	0.363732	0	0.268084	-0.209712	0	0.953336	0.0109087	0	0.368391	-0.169414	0	0.0396508	-0.405169	0	0.637791	0.0880059	0	0.000139676	0.863923	0	9.11e-05	-1.04512	0	0.00133459	-0.808667	0	0.000448303	-0.905359	0	0.000179615	-0.985625	0
HSPB7	0.234941	0.154739	0	0.34364	-0.122567	0	0.294378	-0.136066	0	0.840493	-0.0257644	0	0.715761	-0.0466692	0	0.00871754	0.367326	0	0.101565	0.216871	0	0.00120125	0.476496	0	6.03e-08	1.05448	0	2.56e-07	-0.946402	0	2.96e-06	-0.809724	0	1.59e-07	-0.973682	0	0.000142097	-0.603748	0
CCK	0.139967	0.23963	0	0.00546527	0.48553	0	0.000187114	0.712041	0	0.515894	0.103115	0	0.0114975	-0.433777	0	2.64e-05	-0.844844	0	5.73e-06	-0.952177	0	0.353528	0.148088	0	0.0310932	-0.361552	0	0.453568	0.167396	0	0.991968	0.00223445	0	0.585662	0.121413	0	0.0101919	0.612758	0
SKOR1	0.869304	0.0332856	0	0.895299	-0.0266238	0	0.0989551	0.345646	0	0.880431	-0.0304336	0	0.0138715	0.538697	0	0.00323443	0.667901	0	0.96009	0.010121	0	0.000438839	0.839299	0	0.880896	0.0303078	0	0.0139444	0.541673	0	0.00632987	0.610965	0	0.124105	0.325455	0	0.000845552	0.778553	0
DUSP27	0.100731	-0.325346	0	0.000406536	-0.800631	0	0.000964231	-0.730785	0	0.153806	-0.280291	0	0.760908	-0.0583242	0	0.651124	-0.0868	0	0.0122109	0.5209	0	0.000623979	-0.765989	0	0.000506506	-0.782854	0	0.136012	0.399182	0	0.689691	-0.104579	0	0.0365664	0.572967	0	0.318835	-0.263426	0
FOXD4L5	0.999811	-4.76097e-05	0	0.999625	-9.37782e-05	0	0.798503	0.0507315	0	0.96175	-0.00952285	0	0.106802	0.331166	0	0.000375666	0.837031	0	0.347368	0.188717	0	0.000664869	0.789153	0	0.906329	0.0233689	0	0.0994304	0.307743	0	0.000136891	0.813566	0	0.240552	0.216076	0	0.000308147	0.756255	0
AP000721.1	0.921779	-0.0188605	0	0.999295	0.000173113	0	0.242264	0.228566	0	0.583943	0.105584	0	0.421615	0.15562	0	0.00218911	0.666293	0	0.676506	-0.0803121	0	0.0445409	0.406591	0	0.753832	-0.060304	0	0.293263	0.197073	0	0.000578738	0.72677	0	0.266694	0.208555	0	0.00464127	0.572473	0
CCDC114	0.578904	-0.0823712	0	0.921587	-0.0145535	0	0.797623	-0.0379412	0	0.503016	-0.0995826	0	3.93e-05	0.765603	0	0.000675807	0.58651	0	0.0146636	0.39004	0	0.000580753	0.595971	0	8.82e-05	0.714188	0	0.821337	-0.0309508	0	0.304553	-0.142226	0	0.0133642	-0.362086	0	0.121222	-0.217791	0
CASQ2	0.252332	-0.196214	0	0.00272676	-0.568933	0	0.00555678	-0.517179	0	0.439431	-0.131318	0	0.203549	0.218818	0	0.237152	0.202863	0	0.0338983	0.379089	0	0.0218736	-0.413832	0	0.000522157	0.687061	0	0.00404267	-0.66446	0	3.77e-05	-1.05313	0	0.000601518	-0.825149	0	4.41e-06	-1.23221	0
ENAM	0.68735	0.091165	0	0.887212	0.0320726	0	0.634814	0.107674	0	0.854945	0.0413411	0	0.232471	0.2749	0	0.00267474	0.764907	0	0.907364	-0.0263094	0	0.0126935	0.611125	0	0.838888	0.0459881	0	0.132227	0.32008	0	0.0012493	0.750992	0	0.864666	0.0353846	0	0.00694011	0.60649	0
CLEC18A	0.554326	-0.121849	0	0.640348	0.0961134	0	0.0417794	0.440718	0	0.340758	-0.197729	0	0.477966	0.146512	0	0.294971	0.217901	0	0.0485398	-0.425637	0	0.0456925	0.431741	0	0.684166	0.0836287	0	0.803398	-0.0589658	0	0.335172	0.230387	0	0.772323	-0.0685469	0	0.526976	0.150378	0
MRGPRX1	1	0	0	1	0	0	1	0	0	1	0	0	0.105422	0.269392	0	0.127851	0.252343	0	1	0	0	1	0	0	1.42e-07	1.25444	0	5.02e-07	-0.985048	0	3.8e-07	-1.0021	0	7.69e-09	-1.25444	0	7.69e-09	-1.25444	0
TMEM132C	0.0522161	-0.414893	0	0.128811	-0.318439	0	0.060085	-0.400585	0	0.0892371	-0.359022	0	1	0	0	0.109737	0.336432	0	0.962681	-0.00952285	0	0.783887	-0.0558717	0	0.608545	-0.104586	0	0.149497	-0.310309	0	0.561892	0.12258	0	0.155604	-0.305524	0	0.149497	-0.310309	0
COL6A6	0.536926	0.111939	0	0.00714364	-0.533748	0	0.0110842	-0.498672	0	0.19162	0.240791	0	0.0607255	-0.354119	0	0.423724	0.145508	0	0.108051	0.299737	0	0.000293761	-0.779237	0	0.458217	-0.134768	0	0.686433	-0.107412	0	0.344515	-0.253471	0	0.809224	-0.0641646	0	0.137688	-0.403672	0
SPINK13	0.378081	0.0487942	0	0.932451	0.0046524	0	0.795547	-0.0142154	0	0.678162	0.022801	0	0.970594	0.00201836	0	0.731157	-0.0188605	0	0.0469037	0.114647	0	0.502002	-0.0370098	0	2.11e-15	1.17884	0	2.12e-17	-1.12802	0	5.85e-18	-1.19306	0	5.93e-17	-1.07841	0	5.85e-18	-1.19306	0
PCDHGA7	0.713698	0.0662339	0	0.961411	0.00871635	0	0.782268	0.0498538	0	0.802257	0.0451634	0	0.938147	0.0139839	0	0.000452735	0.745461	0	0.820155	-0.0409985	0	0.467516	0.131813	0	0.794555	-0.0469687	0	0.443651	0.127184	0	5.27e-05	0.80115	0	0.735425	0.0558204	0	0.182908	0.223954	0
ANKRD20A1	0.382872	0.182463	0	0.612619	-0.105191	0	0.814025	0.0487384	0	0.0422461	0.443713	0	0.380683	0.183315	0	0.00471301	0.650167	0	0.0599589	0.407777	0	0.0581173	0.411036	0	0.921144	-0.0205014	0	0.096109	0.386281	0	0.0181573	0.56548	0	0.0428254	0.477024	0	0.000637669	0.875245	0
AL358113.1	0.823341	-0.0590785	0	0.867599	0.0441003	0	0.907266	0.0308163	0	0.802431	-0.0662219	0	0.731616	-0.0908398	0	0.516715	-0.172404	0	0.756462	-0.0821177	0	0.391969	0.228529	0	0.220575	-0.330266	0	0.460067	0.180352	0	0.408759	0.20196	0	0.256926	0.27896	0	0.0513778	0.492571	0
AC253572.1	0.659935	-0.10803	0	0.204105	-0.317542	0	0.956274	-0.0134289	0	0.646781	-0.112532	0	0.274614	-0.271698	0	0.34365	0.234612	0	0.893371	-0.0328358	0	0.0544308	-0.494205	0	0.241607	0.291886	0	0.00810917	-0.671614	0	0.120248	-0.374816	0	0.159056	-0.33815	0	0.000745395	-0.898622	0
SMIM24	0.778661	-0.0647002	0	0.552372	-0.137267	0	0.402913	0.194087	0	0.680124	-0.0950204	0	0.0921412	-0.401762	0	0.115225	-0.374006	0	0.00109159	-0.865745	0	0.0696274	-0.435388	0	0.00158702	-0.829272	0	0.112914	0.362812	0	0.162164	0.317999	0	0.481628	0.157613	0	0.1879	0.298858	0
ATP13A4	0.195188	-0.218808	0	0.161352	-0.23744	0	0.255215	-0.191234	0	0.251281	-0.192881	0	0.0203181	0.411502	0	0.00021297	0.736544	0	0.000122165	0.775598	0	2.32e-05	0.894278	0	0.145414	0.247332	0	0.734095	-0.0546365	0	0.126383	0.251762	0	0.0445534	0.337026	0	0.0087144	0.45406	0
ART3	0.363557	0.123388	0	0.310184	0.138185	0	0.788664	0.0360461	0	0.679616	-0.0556168	0	0.889128	-0.0187377	0	0.280426	-0.147224	0	0.200708	0.175595	0	0.479051	0.0957219	0	1.91e-06	0.878192	0	3.89e-06	-0.773533	0	4.71e-07	-0.88723	0	3.04e-05	-0.666542	0	1.16e-06	-0.838079	0
AXDND1	0.97548	-0.00490773	0	0.220412	0.199474	0	0.0774645	0.2935	0	0.246001	0.188464	0	0.0380426	0.35026	0	0.000105405	0.759181	0	0.0825239	-0.288234	0	0.0227124	0.389236	0	0.501469	0.107942	0	0.158072	0.237405	0	2.38e-05	0.850711	0	0.534539	-0.102679	0	0.00818081	0.469751	0
SLC9B1	0.169939	-0.223005	0	0.18367	-0.215715	0	0.0950443	-0.274466	0	0.295893	-0.168123	0	0.00299438	0.528991	0	1.63e-05	0.882361	0	0.256756	0.182858	0	0.000176101	0.719455	0	0.732702	0.0542511	0	0.118359	0.251737	0	0.000612603	0.6124	0	0.357366	-0.145851	0	0.00385633	0.497076	0
SLC28A3	0.621787	-0.0971917	0	0.497259	-0.134108	0	0.558904	-0.115294	0	0.967152	0.00808525	0	0.698931	0.0761075	0	0.0348191	0.439208	0	0.81552	0.0458483	0	0.457565	-0.146934	0	0.0318627	0.447526	0	0.0162137	-0.468613	0	0.439587	-0.142431	0	0.00878185	-0.516968	0	0.0035223	-0.586376	0
DMBX1	0.768033	0.0596183	0	0.212929	0.256564	0	0.00591535	0.61406	0	0.663068	-0.0881857	0	0.249172	-0.236684	0	0.0362076	-0.447755	0	0.000720324	-0.795639	0	0.628174	-0.0980824	0	0.316324	-0.204953	0	0.909672	0.0278901	0	0.955352	0.0137552	0	0.924244	0.0233689	0	0.939415	0.0186769	0
STH	1	0	0	0.86545	0.0325382	0	1	0	0	0.847181	0.0370167	0	0.829167	0.0414393	0	0.00386249	0.619225	0	0.338421	0.18593	0	0.280946	0.210077	0	0.679055	0.0795932	0	0.827715	-0.038153	0	0.00301505	0.572162	0	0.545519	0.106335	0	0.343739	0.167486	0
SSTR3	0.95934	-0.0112986	0	0.816911	-0.0513408	0	0.714166	-0.0813054	0	0.422579	-0.179185	0	0.950896	0.0136409	0	0.0166806	0.571687	0	0.958956	-0.0114047	0	0.000575532	0.894201	0	0.49037	-0.153777	0	0.451614	0.156125	0	0.00298295	0.674117	0	0.76729	0.0610711	0	0.000273983	0.868789	0
TRPC5	0.491807	-0.127144	0	0.314869	-0.187177	0	0.175336	-0.255105	0	0.538521	-0.113618	0	0.555739	0.108799	0	0.0030467	0.611796	0	0.00396523	0.590961	0	9.65e-05	0.881022	0	0.198953	-0.241209	0	0.213832	0.222866	0	0.000839609	0.665829	0	0.00296442	0.577064	0	5.88e-06	1.00862	0
ASPG	0.18398	0.303565	0	0.618902	0.111445	0	0.977547	-0.00628652	0	0.246552	0.263323	0	0.0971272	0.383939	0	0.0470098	0.466925	0	0.0193622	0.560959	0	0.213115	-0.283683	0	0.386653	0.195222	0	0.0332916	0.492274	0	0.0915416	0.383154	0	0.112177	0.359454	0	0.332514	-0.215592	0
LRRC66	0.52227	0.1145	0	0.992024	-0.00177994	0	0.403508	0.150053	0	0.664493	0.0773934	0	0.0414328	0.383154	0	0.000278963	0.772823	0	0.158242	0.257711	0	0.000137058	0.826518	0	0.743283	0.0583858	0	0.0137442	0.439272	0	0.000238051	0.712666	0	0.0450408	0.349377	0	3.09e-05	0.845526	0
AL157392.5	0.692969	0.089688	0	0.661539	-0.0994867	0	0.00628647	0.683373	0	0.430946	0.179957	0	0.483186	-0.159957	0	0.926828	-0.0208205	0	0.00690749	-0.674026	0	0.0436059	-0.482257	0	0.676622	0.094763	0	0.546347	-0.165032	0	0.433016	-0.215066	0	0.754213	-0.085411	0	0.153952	-0.397055	0
CD6	0.858387	-0.0376331	0	0.424937	-0.169591	0	0.695686	-0.0826263	0	0.878189	-0.0323223	0	0.252589	0.245289	0	0.0005951	0.847732	0	0.0727231	0.394437	0	0.0017701	0.750469	0	0.262814	0.239899	0	0.86925	-0.0322485	0	0.0330984	0.43824	0	0.713911	0.0718999	0	0.021127	0.478247	0
IGFALS	0.856704	-0.0375916	0	0.856704	-0.0375916	0	0.910571	-0.0233768	0	0.892908	-0.0280221	0	0.309435	0.214324	0	0.00035334	0.88258	0	0.59854	0.109949	0	0.00233822	0.716078	0	0.928488	0.0186769	0	0.408341	0.158066	0	0.000191235	0.826306	0	0.720886	0.0679002	0	0.00157219	0.669381	0
CNGA4	0.0416181	-0.359618	0	3.02e-05	-0.885289	0	5.6e-05	-0.840645	0	0.294614	-0.177777	0	0.442405	-0.129448	0	3.18e-05	0.881586	0	0.8118	0.0398543	0	0.0316051	-0.381758	0	0.00101002	-0.635152	0	0.598575	0.146082	0	0.0300486	0.631449	0	0.550892	-0.16564	0	0.784791	0.0756148	0
ANKFN1	0.90897	-0.0183227	0	0.710803	-0.05951	0	0.625993	-0.0783245	0	0.711013	-0.0594649	0	0.111772	0.263239	0	0.000590111	0.644816	0	0.00631674	0.482652	0	0.020304	0.398887	0	0.0344405	0.359128	0	0.440666	-0.114212	0	0.133581	0.226176	0	0.759021	0.0451913	0	0.893506	-0.0197085	0
CNTNAP3B	0.566914	-0.120398	0	0.206283	0.270122	0	0.0237599	0.506033	0	0.353487	-0.196432	0	0.0735173	0.390569	0	0.00717723	-0.619051	0	0.0109184	-0.580181	0	0.71847	-0.0756097	0	0.73691	0.0704443	0	0.437429	0.199726	0	0.110284	-0.419376	0	0.572839	-0.144586	0	0.188283	-0.342486	0
TRIM72	0.83889	0.0434985	0	0.658708	0.094682	0	0.263849	0.242779	0	0.949117	0.0136409	0	0.241988	0.25463	0	0.908778	0.0245041	0	0.918164	-0.0219743	0	0.885783	0.0307175	0	0.365094	-0.195715	0	0.0216248	0.493842	0	0.130276	0.314905	0	0.0491495	0.416526	0	0.243971	0.240082	0
C2CD4A	0.0167703	-0.370516	0	4.9e-05	-0.730771	0	0.00380336	-0.464709	0	0.000566067	-0.5811	0	0.245881	-0.169728	0	0.427311	0.115047	0	0.751628	-0.045558	0	0.30516	-0.149417	0	0.00576769	0.438772	0	7.36e-05	-0.979021	0	2.9e-05	-1.05451	0	0.000106797	-0.949043	0	7.11e-06	-1.16929	0
AC005324.4	0.0718156	-0.4552	0	0.178202	-0.334136	0	0.0518677	-0.495091	0	0.411358	-0.200918	0	0.590434	-0.130983	0	0.385897	-0.212273	0	0.181299	0.331659	0	0.884663	0.0351875	0	0.024513	-0.582464	0	0.988144	-0.00371973	0	0.885507	0.0360602	0	0.103703	0.419032	0	0.105511	0.416732	0
PCDHGA4	0.44092	0.146851	0	0.657517	0.0840507	0	0.240829	0.225768	0	0.373103	0.170156	0	0.707272	0.0711448	0	0.00587147	0.575738	0	0.523371	-0.121317	0	0.460892	0.140425	0	0.762347	-0.0572566	0	0.13441	0.275257	0	0.000481244	0.717052	0	0.371784	0.161707	0	0.0493413	0.367841	0
CXCL2	0.262946	0.159939	0	0.863811	0.0241211	0	0.100623	0.239007	0	0.251094	0.164117	0	0.141535	0.212532	0	0.822593	0.0315505	0	0.0253079	-0.335652	0	0.0213702	-0.346714	0	4.93e-07	1.00972	0	0.00012624	-0.637248	0	4.58e-07	-0.954051	0	3.75e-08	-1.10636	0	9.8e-09	-1.19232	0
ANXA10	0.847264	0.0370167	0	1	0	0	1	0	0	0.960456	0.00951917	0	0.841234	0.0384924	0	0.00283256	0.645157	0	0.0864086	0.342065	0	0.00156607	0.693659	0	0.902787	0.0234683	0	0.76667	0.0520402	0	0.00149089	0.621693	0	0.0785608	0.3186	0	0.000644734	0.679721	0
SSTR1	0.00687252	-0.50062	0	9.94e-05	-0.804154	0	0.0296314	-0.389166	0	0.000769739	-0.658233	0	0.385437	-0.147439	0	0.015825	0.438069	0	0.0752523	-0.311796	0	0.0008496	0.651215	0	0.841578	-0.0336448	0	0.0144468	-0.614414	0	0.166545	-0.33244	0	0.00855537	-0.667318	0	0.90997	0.0266301	0
HIST1H1E	0.784117	-0.0583543	0	0.356871	0.198205	0	0.00811568	0.617646	0	0.44455	0.163911	0	0.660243	-0.0937744	0	0.0991209	0.363474	0	0.00555547	-0.652974	0	0.881709	-0.0316747	0	0.230589	-0.259867	0	0.664624	0.107741	0	0.00268374	0.821547	0	0.369382	0.224534	0	0.12323	0.392109	0
CCDC89	0.977981	0.00469554	0	0.893344	0.022801	0	0.912944	0.0185914	0	0.93401	0.0140696	0	0.148095	0.252561	0	0.000104687	0.808731	0	0.485182	0.119396	0	0.0120125	0.463748	0	0.629616	0.0822257	0	0.264967	0.175033	0	5.55e-05	0.749303	0	0.719352	0.055751	0	0.0164377	0.3956	0
RESP18	0.319114	0.185321	0	0.116416	0.297649	0	0.000257089	0.80364	0	0.239658	0.219822	0	0.00735598	0.540999	0	0.00154737	0.664246	0	0.97321	-0.0061677	0	0.000679787	0.728173	0	0.0168517	0.472935	0	0.30194	0.253384	0	0.0529466	0.488967	0	0.189221	0.324534	0	0.0595267	0.475054	0
CDH19	0.757489	-0.0605583	0	0.72233	-0.0697183	0	0.758367	-0.0603311	0	0.758367	-0.0603311	0	0.201429	0.255537	0	0.000524872	0.798034	0	0.814403	0.046016	0	0.610496	0.100103	0	0.814187	-0.0460703	0	0.186726	0.241059	0	0.000208056	0.774384	0	0.859402	0.0317481	0	0.632742	0.0858461	0
TBX21	0.82941	-0.0424865	0	0.521562	0.126973	0	0.00383324	0.636386	0	0.716895	-0.0715819	0	0.482234	-0.139365	0	0.261263	-0.22501	0	0.000437219	-0.818104	0	0.999836	-4.0396e-05	0	0.373067	-0.177337	0	0.98547	-0.00451548	0	0.74935	0.0793064	0	0.985908	-0.00437945	0	0.670445	0.105718	0
ERMN	0.756934	0.0775438	0	0.614968	-0.12627	0	0.52224	0.160959	0	0.744161	-0.081771	0	0.885005	-0.0361989	0	0.675192	0.105088	0	0.137701	0.382125	0	0.148954	-0.370948	0	0.208653	-0.321057	0	0.136786	0.362397	0	0.214926	0.299878	0	0.00120528	0.864145	0	0.581152	-0.131662	0
KLHL40	0.574162	0.120631	0	0.717261	-0.0775525	0	0.767955	-0.0631529	0	0.701494	-0.082107	0	0.243223	0.253905	0	0.929877	0.0188193	0	0.914634	0.0229288	0	0.861004	0.0374525	0	0.652868	-0.0964141	0	0.0263425	0.470948	0	0.851397	0.0376774	0	0.780076	0.0561812	0	0.796974	0.0517619	0
GJC3	0.713005	-0.0807789	0	0.910209	0.024731	0	0.764134	0.0658618	0	0.569219	-0.125307	0	0.958906	-0.0112971	0	0.023785	-0.529733	0	0.0249659	-0.524774	0	0.11494	-0.356848	0	0.289097	-0.235785	0	0.485275	0.143707	0	0.196719	-0.26922	0	0.282016	-0.223131	0	0.236129	-0.24637	0
AC073508.2	0.303566	-0.182504	0	0.908386	-0.0201415	0	0.75378	0.0549596	0	0.378379	-0.155696	0	0.392446	0.151066	0	0.00812126	0.507881	0	0.486829	0.122447	0	2.83e-05	0.931479	0	0.117754	-0.282525	0	0.149534	0.251083	0	0.00012472	0.770262	0	0.0117463	0.459925	0	1.74e-06	1.0583	0
PADI6	0.0396652	0.437782	0	0.962291	0.00951917	0	1	0	0	0.924674	0.0190471	0	0.0657732	-0.387204	0	0.943372	-0.0143087	0	0.981047	-0.00478469	0	0.905834	-0.0238314	0	0.981233	0.00473868	0	0.83142	0.0458343	0	0.964705	-0.00952285	0	0.964705	-0.00952285	0	0.964705	-0.00952285	0
CREB3L3	0.654313	-0.0578736	0	0.736768	-0.0433961	0	0.566473	-0.0742132	0	0.497493	-0.0879787	0	2.39e-06	0.829281	0	4.89e-07	0.926371	0	0.0670331	0.246578	0	0.0035657	0.420315	0	0.0024347	0.441388	0	0.00992853	0.330008	0	0.000996752	0.44159	0	0.0316101	-0.269025	0	0.364004	-0.10906	0
RLN1	0.907023	-0.0195666	0	0.24611	0.197664	0	0.911512	0.0186199	0	0.388974	-0.145677	0	0.034307	0.375768	0	0.259903	0.191803	0	0.000205476	0.748848	0	0.369629	0.151833	0	0.0680304	0.319121	0	0.826017	0.037087	0	0.677064	0.0703481	0	0.0128889	0.448351	0	0.0729451	-0.312957	0
ANKRD31	0.980266	-0.00474706	0	0.977916	-0.00531312	0	0.635996	0.0910972	0	0.873247	-0.0306296	0	0.393094	0.165442	0	0.00145479	0.699178	0	0.865823	-0.0324403	0	0.0223397	0.469344	0	0.855437	-0.0349819	0	0.274909	0.195675	0	0.000349852	0.728852	0	0.597784	0.0936413	0	0.0123692	0.473693	0
MLIP	0.102111	-0.184707	0	0.0866931	-0.19423	0	0.0674517	-0.208444	0	0.213197	-0.138618	0	0.138343	0.16642	0	6.13e-05	0.544416	0	0.0298927	0.25204	0	5.28e-06	0.662433	0	2.65e-08	0.947307	0	5.92e-09	-0.965596	0	1.42e-05	-0.597116	0	1.98e-08	-0.903706	0	0.000772163	-0.423488	0
DIRAS3	0.0843683	-0.287373	0	0.00823339	-0.464015	0	0.107288	-0.266816	0	0.221152	-0.19983	0	0.0366652	0.354317	0	0.00795613	0.466434	0	0.0783559	0.293559	0	0.394355	-0.13774	0	0.0109839	0.443522	0	0.0404539	-0.376577	0	0.0180824	-0.441103	0	0.0246505	-0.416774	0	0.000150755	-0.781092	0
SBSN	0.785471	0.0592722	0	0.825683	0.0479432	0	0.59485	0.116125	0	0.691878	0.0864033	0	0.538214	0.134576	0	0.00538883	0.670496	0	0.89162	-0.0296529	0	0.0795607	0.396916	0	0.988241	0.00321363	0	0.344639	0.19064	0	0.0013786	0.715243	0	0.677442	0.0832747	0	0.0230572	0.48011	0
COLCA2	0.71906	-0.0491554	0	0.0782674	0.250052	0	0.000415825	0.569229	0	0.369125	-0.123799	0	0.141489	0.206243	0	0.00424551	-0.434528	0	2.45e-05	-0.734623	0	0.10787	-0.22679	0	0.283401	-0.148521	0	0.14826	0.305609	0	0.861952	-0.0359593	0	0.934937	-0.0168769	0	0.33316	-0.202067	0
TTC34	0.979671	-0.00409151	0	0.822045	-0.0361353	0	0.868159	0.0266584	0	0.934228	-0.0132512	0	0.0547198	0.323555	0	2.4e-05	0.866069	0	0.133355	0.248098	0	2.43e-06	1.0313	0	0.698611	0.0622875	0	0.0895217	0.25718	0	2.04e-05	0.767646	0	0.156751	0.21247	0	8.42e-07	0.955759	0
AC006486.1	0.164473	-0.502836	0	0.216713	-0.444474	0	0.890242	0.0486965	0	0.58379	-0.194039	0	0.552079	-0.210757	0	0.448941	-0.269117	0	0.109518	-0.58361	0	0.770297	0.103128	0	0.0933062	-0.614041	0	0.778205	-0.0995532	0	0.778205	-0.0995532	0	0.822795	0.0791289	0	0.147477	0.52313	0
SLC6A13	0.302661	0.214622	0	0.715814	-0.0749044	0	0.650116	0.0934114	0	0.484815	0.144386	0	0.190733	0.274721	0	0.00052078	0.837483	0	0.075205	0.380718	0	0.200471	0.268554	0	0.0828386	0.370376	0	0.550947	0.118971	0	0.057624	0.392207	0	0.60267	0.103759	0	0.830513	0.0425603	0
BEST2	0.77917	-0.0614281	0	0.643878	0.101448	0	0.696298	0.0855878	0	0.915119	0.0233263	0	0.47906	0.155905	0	0.380234	-0.193938	0	0.24017	-0.261649	0	0.179584	-0.300591	0	0.0768388	-0.403217	0	0.0207073	0.497689	0	0.135148	0.310724	0	0.269506	0.227162	0	0.536735	0.125955	0
ADRB2	0.312821	-0.227074	0	0.149719	-0.32854	0	0.867934	-0.0369373	0	0.922541	-0.0215935	0	0.962672	0.0103932	0	0.677678	-0.0924986	0	0.759161	0.0681617	0	0.00131318	-0.81859	0	0.0319155	-0.505814	0	0.195909	0.289138	0	0.699932	0.0847718	0	0.0209624	0.537038	0	0.13701	-0.334371	0
ZNF280A	0.95409	0.0158258	0	0.719106	0.0989854	0	0.0647695	0.53035	0	0.87713	-0.0424939	0	0.997896	-0.000724415	0	0.750322	-0.0875463	0	0.0313181	-0.628334	0	0.275091	-0.304494	0	0.751029	0.0872863	0	0.80038	-0.0721945	0	0.790509	-0.075853	0	0.517972	-0.185276	0	0.137135	-0.434278	0
LGALS7B	0.691888	-0.102908	0	0.375629	-0.231925	0	0.107513	0.431281	0	0.912301	-0.0285473	0	0.197613	-0.341089	0	0.0308528	-0.594485	0	0.00348539	-0.847463	0	0.0263168	-0.613935	0	0.00613006	-0.784085	0	0.227623	0.340095	0	0.878825	-0.0423246	0	0.192979	0.367897	0	0.610886	0.141603	0
PPP1R2B	0.256526	-0.144661	0	0.150049	-0.185382	0	0.482211	-0.0886873	0	0.475627	-0.0900426	0	0.182045	0.171232	0	0.000257747	0.548604	0	0.030526	0.288311	0	0.000145675	0.578977	0	0.740088	-0.0416606	0	0.575021	0.0682305	0	0.0025176	0.404881	0	0.0557785	0.241279	0	0.000181276	0.53059	0
C17orf50	0.692637	0.0771609	0	0.885483	0.0280599	0	0.777939	0.0550012	0	0.867405	0.0325382	0	0.737817	0.0653104	0	0.000850641	0.753955	0	0.766866	0.0578176	0	0.0207707	0.482972	0	0.847776	0.0374103	0	0.557137	0.105048	0	0.000301588	0.744609	0	0.672917	0.0754094	0	0.01223	0.478102	0
PROKR2	0.165652	0.302945	0	0.0560953	0.426962	0	0.121256	0.340722	0	0.413157	0.175965	0	0.252128	-0.248283	0	0.00472254	-0.669192	0	0.122158	-0.339845	0	0.183368	-0.290164	0	0.234096	-0.258316	0	0.158037	0.312979	0	0.940902	0.0160969	0	0.23929	0.259194	0	0.508642	0.144112	0
HMGCS2	1	0	0	0.980202	0.00478181	0	1	0	0	0.980202	0.00478181	0	0.0578734	0.383176	0	0.10965	0.318832	0	0.226904	0.237417	0	0.980397	0.00473868	0	9.51e-07	1.32376	0	1.48e-05	-0.940584	0	6.27e-06	-1.00014	0	1.85e-06	-1.08634	0	8.47e-08	-1.31423	0
CCNO	0.594329	0.0856422	0	0.347796	0.152131	0	0.118279	0.258266	0	0.762129	0.0485571	0	0.00291379	0.536242	0	0.000948958	0.612645	0	0.461044	-0.118924	0	0.508933	-0.106416	0	0.0181829	0.407005	0	0.18005	0.214871	0	0.0305058	0.357777	0	0.0982836	-0.26767	0	0.00639458	-0.464871	0
DOK7	0.463443	-0.148022	0	0.175064	-0.278416	0	0.637122	-0.0948525	0	0.519251	-0.129914	0	0.843571	-0.0395847	0	0.0138934	0.533882	0	0.947306	0.013255	0	0.0485901	0.415888	0	0.364119	-0.183897	0	0.984569	-0.00371105	0	0.0295389	0.439368	0	0.595	0.102295	0	0.0207879	0.469876	0
FOXG1	0.879466	0.0299122	0	0.013972	0.524666	0	0.155557	0.287472	0	0.92821	-0.0177719	0	0.732173	0.0675974	0	0.126989	-0.310161	0	0.479401	-0.14039	0	0.981561	-0.0045589	0	0.910213	-0.0222453	0	0.597961	0.119768	0	0.301276	0.236756	0	0.457255	0.169322	0	0.999701	-8.51215e-05	0
HLA-DQA1	0.60656	-0.105236	0	0.165594	-0.289438	0	0.31164	-0.208776	0	0.191014	-0.272212	0	0.00227624	0.703127	0	0.173297	0.284005	0	0.021486	0.501699	0	0.951443	-0.0124026	0	0.315179	0.207218	0	0.0583998	0.390679	0	0.290107	-0.212646	0	0.666722	0.0857102	0	0.0195663	-0.491829	0
HIST1H4J	0.16411	-0.335788	0	0.0371669	-0.519028	0	0.024816	-0.564126	0	0.129821	-0.367281	0	0.00703786	-0.697982	0	0.352275	-0.221405	0	0.383096	-0.207325	0	0.0508819	-0.482896	0	0.000314848	-1.00985	0	0.923953	-0.0239165	0	0.287961	0.269428	0	0.345845	0.238408	0	0.52565	0.159681	0
TMEM114	0.539481	0.111045	0	0.337723	0.174713	0	0.216072	0.227224	0	0.893282	-0.0241673	0	0.912896	-0.0197041	0	0.00822059	0.521734	0	0.276921	-0.198818	0	0.0273243	0.423503	0	0.724913	0.0634753	0	0.874181	0.0278618	0	0.0013145	0.632966	0	0.842025	-0.0350736	0	0.0656097	0.335849	0
ZNF883	0.0502862	0.525518	0	0.859696	0.0451773	0	0.602472	-0.133513	0	0.416439	0.209341	0	0.0166759	-0.659032	0	0.486942	-0.178685	0	0.985055	0.00478181	0	0.189262	-0.342856	0	0.602472	-0.133513	0	1	0	0	1	0	0	0.986148	0.00478181	0	1	0	0
CDH17	0.992523	-0.000672453	0	0.848028	-0.0137595	0	0.952128	0.00430722	0	0.752441	-0.0226644	0	0.000430705	0.298365	0	0.724702	-0.0253136	0	0.670555	0.0306045	0	0.945959	-0.0048643	0	3.26e-13	1.18382	0	8.6e-13	-0.886129	0	7.2e-16	-1.22289	0	2.92e-15	-1.14891	0	8.91e-16	-1.21135	0
DCT	0.999815	-4.47242e-05	0	0.944728	0.0135409	0	0.904928	0.0233263	0	0.961289	-0.00947638	0	0.0522046	0.398044	0	0.000198439	0.875788	0	0.258537	0.22425	0	0.0316826	0.44543	0	0.61303	0.0990662	0	0.102686	0.298928	0	0.000153698	0.790247	0	0.40762	0.148505	0	0.0678713	0.336877	0
OIT3	0.297421	0.155076	0	0.128066	-0.230115	0	0.17909	-0.201825	0	0.0808299	0.266541	0	0.362312	-0.135131	0	0.297532	0.155037	0	0.806178	0.0360461	0	0.00897473	-0.419467	0	3.64e-07	1.07576	0	5.71e-06	-1.05582	0	1.59e-06	-1.15084	0	4.82e-07	-1.24155	0	5.7e-07	-1.22869	0
MTNR1A	0.795866	-0.040215	0	0.554479	0.0922074	0	0.185236	0.210464	0	0.346209	-0.147979	0	0.9694	0.00596043	0	0.00198343	0.545365	0	0.0633829	-0.301506	0	0.16135	0.223089	0	0.277747	0.171156	0	0.212749	-0.205407	0	0.00773585	0.466434	0	0.115314	-0.262192	0	0.555118	-0.0960362	0
PSG11	1	0	0	1	0	0	0.92762	0.018862	0	1	0	0	0.858568	0.0370167	0	0.0400872	0.450169	0	0.692413	0.0822938	0	0.858568	0.0370167	0	0.00522873	0.642517	0	0.00353682	-0.605506	0	0.314505	-0.19235	0	0.00802028	-0.541364	0	0.00353682	-0.605506	0
CFB	0.298867	-0.0896818	0	0.280142	-0.0933372	0	0.973719	0.00281052	0	0.352073	-0.0801138	0	0.184733	0.115513	0	0.00665819	0.254521	0	0.189345	-0.114251	0	0.00781443	0.248535	0	4.67e-11	1.07144	0	3.36e-12	-1.04562	0	5.89e-11	-0.910258	0	2.41e-13	-1.18289	0	6.92e-11	-0.90302	0
PRSS3	0.430517	0.20132	0	0.66005	-0.111714	0	0.711974	0.0937089	0	0.432191	-0.200578	0	0.848011	0.048585	0	0.112791	0.415012	0	0.920323	-0.0253459	0	0.0108576	0.702658	0	0.971903	0.00891709	0	0.337665	0.240974	0	0.243713	0.294371	0	0.811371	0.0594383	0	0.0566914	0.493155	0
FGF21	0.47233	0.186589	0	0.826087	0.0567084	0	0.102517	0.435842	0	0.779262	-0.0723584	0	0.986368	-0.00440694	0	0.868529	0.0427004	0	0.0169084	-0.663742	0	0.504116	-0.173274	0	0.687938	-0.103803	0	0.281443	0.285982	0	0.441304	0.203214	0	0.63687	-0.124099	0	0.589788	-0.14183	0
KLF9	0.303741	0.213888	0	0.696566	0.0801665	0	0.00535504	0.632854	0	0.824004	0.0456527	0	0.0579542	0.40757	0	0.501191	0.138801	0	0.809438	-0.0495152	0	0.819966	-0.0467258	0	7.87e-05	1.00125	0	0.122692	-0.379789	0	0.003045	-0.782275	0	0.0910558	-0.417908	0	0.000299895	-1.00231	0
ZNF835	0.768688	0.0598675	0	0.84989	0.0385064	0	0.684174	-0.082886	0	0.823298	-0.0454344	0	0.0466435	0.425846	0	0.916829	-0.0212362	0	0.0742121	0.37829	0	0.000210498	0.90696	0	0.667087	-0.0876705	0	0.00518115	0.573384	0	0.578746	0.104927	0	0.0509394	0.383066	0	3.3e-05	0.949199	0
CHRND	0.420184	-0.190358	0	0.060134	-0.460848	0	0.112803	-0.383601	0	0.0781842	-0.429364	0	0.439384	0.182476	0	0.722543	0.0832883	0	0.698462	0.0908941	0	0.0919587	0.409386	0	0.0605148	-0.460102	0	0.0707573	0.452216	0	0.73299	0.0825391	0	0.490657	0.167396	0	0.0781042	0.440123	0
NTN3	0.899021	0.0176369	0	0.998482	-0.000264037	0	0.525672	0.088603	0	0.570257	0.0791835	0	0.000585033	0.559541	0	2.93e-05	0.737046	0	0.0173912	0.355693	0	3.49e-07	1.021	0	3.8e-06	0.863732	0	0.0343542	-0.286559	0	0.330182	-0.126946	0	0.0031329	-0.419424	0	0.0764776	0.23645	0
SLC25A45	0.933526	0.0125973	0	0.0070409	-0.447747	0	0.0156314	-0.394047	0	0.232967	0.183442	0	0.517537	0.0982578	0	0.000736588	0.593631	0	0.00409229	0.483395	0	0.276215	0.16696	0	0.00653616	0.452669	0	0.116445	-0.341819	0	0.156784	-0.306787	0	0.0962678	-0.363327	0	0.630472	-0.102272	0
CTSS	0.783323	-0.041334	0	0.481571	-0.106357	0	0.60253	-0.0784738	0	0.828678	-0.0325156	0	0.0105528	0.418373	0	9.9e-05	0.718009	0	0.000593299	0.604014	0	1.4e-05	0.845518	0	2.91e-07	1.11725	0	1.58e-05	-0.740208	0	0.00118442	-0.505593	0	0.000243743	-0.591703	0	0.0366474	-0.304247	0
FAM178B	0.078006	0.316505	0	0.285249	-0.187078	0	0.396036	0.147776	0	0.633716	0.0824437	0	0.48869	-0.120188	0	0.000325472	0.737695	0	0.786543	0.0467565	0	0.082493	-0.31147	0	0.000632725	0.689245	0	0.0153748	-0.492931	0	0.470153	-0.138629	0	0.0150512	-0.494707	0	5.92e-05	-0.918273	0
FAM167B	0.109093	0.28526	0	0.391566	0.14896	0	0.0946577	0.298435	0	0.580238	0.0956274	0	0.00767855	0.504112	0	0.0161616	0.446807	0	0.459858	-0.128189	0	0.113381	0.281633	0	0.0070763	0.510294	0	0.117198	0.279079	0	0.623174	0.085479	0	0.0592669	-0.340044	0	0.446131	-0.133026	0
NEK5	0.157865	0.334774	0	0.835821	-0.047908	0	0.620557	-0.114738	0	0.0190368	0.582065	0	0.571748	-0.131184	0	0.282858	0.251822	0	0.744928	0.0752725	0	0.00956791	-0.653761	0	0.241773	0.275245	0	0.792802	-0.0716517	0	0.793685	-0.0713379	0	0.254797	-0.314718	0	0.210654	-0.346947	0
AC027796.3	0.794088	0.0468123	0	0.72916	-0.0621449	0	0.602933	0.0935467	0	0.694865	-0.0704347	0	0.114958	0.291686	0	8.35e-05	0.86995	0	0.244264	0.212333	0	0.0131225	0.481795	0	0.469247	0.130562	0	0.223984	0.20793	0	0.000446429	0.677242	0	0.303089	0.175314	0	0.104826	0.28079	0
TBC1D3K	0.52024	-0.085633	0	0.203085	-0.17217	0	0.44226	0.102564	0	0.95666	0.0071955	0	0.000685744	0.524776	0	8.23e-06	0.777418	0	0.26252	0.150846	0	9.51e-05	0.635745	0	0.214286	0.16782	0	0.0535656	0.27133	0	0.00321687	0.43743	0	0.527919	0.0856014	0	0.00160739	0.475137	0
RAB7B	0.426475	-0.160664	0	0.28186	-0.218892	0	0.975608	0.00613283	0	0.6894	-0.0802587	0	0.758978	0.0615688	0	0.515038	-0.131174	0	0.571189	0.113954	0	0.306376	-0.207753	0	0.002724	0.676538	0	0.000415503	-0.775636	0	1.45e-05	-1.0266	0	0.00720399	-0.556451	0	3.3e-05	-0.964545	0
ABCC2	0.0941429	0.27237	0	0.111249	0.258242	0	0.579605	0.0872727	0	0.227995	0.19275	0	0.991595	-0.00165283	0	0.00912021	0.447399	0	0.194533	-0.208038	0	0.620789	-0.0778829	0	0.0679	0.299139	0	0.857576	-0.0284134	0	0.0158752	0.406504	0	0.0130716	-0.419897	0	0.250977	-0.184266	0
VWF	0.285739	-0.207776	0	0.00132101	-0.706608	0	0.0146518	-0.506129	0	0.24273	-0.228032	0	0.0625621	-0.373613	0	0.639204	-0.0901762	0	0.537302	-0.118906	0	0.00275611	-0.646564	0	0.136126	-0.294169	0	0.234595	-0.287223	0	0.0432986	-0.502616	0	0.172972	-0.330868	0	0.0212933	-0.580429	0
ANGPTL1	0.684026	-0.048454	0	0.450758	0.0902573	0	0.158897	0.171706	0	0.694551	-0.0467467	0	0.014848	0.312781	0	0.52797	-0.0753634	0	0.332361	-0.116564	0	0.865571	-0.0201195	0	2.49e-09	1.19005	0	6.42e-08	-0.925725	0	8.02e-10	-1.17516	0	1.57e-09	-1.13491	0	2.15e-10	-1.25692	0
ABHD1	0.846138	-0.0388627	0	0.780635	-0.0558027	0	0.890537	-0.0275558	0	0.648683	-0.0914407	0	0.0547264	0.403388	0	0.00461913	0.630275	0	0.466026	0.146916	0	0.00263422	0.678631	0	0.279677	0.219661	0	0.432715	0.144856	0	0.062384	0.354802	0	0.585667	-0.100308	0	0.0541717	0.367528	0
CXCR6	0.979712	-0.00478469	0	0.979712	-0.00478469	0	0.979712	-0.00478469	0	0.979712	-0.00478469	0	0.62717	0.091666	0	0.0425087	0.402635	0	0.880129	0.0283853	0	0.979712	0.00478181	0	1.01e-06	1.28673	0	2.6e-07	-1.19985	0	2.27e-05	-0.888886	0	1.1e-07	-1.26313	0	7.99e-08	-1.28673	0
CCDC63	0.736213	-0.0719064	0	0.603078	0.111218	0	0.0860572	0.380076	0	0.398609	-0.181567	0	0.182429	0.290766	0	0.730656	-0.0734874	0	0.0163369	-0.551888	0	0.725944	-0.07483	0	0.327979	-0.21107	0	0.0721317	0.429921	0	0.28712	0.248802	0	0.865051	0.0392648	0	0.844452	-0.0453272	0
SATL1	0.794032	-0.0377664	0	0.77742	-0.0408976	0	0.889643	-0.0200595	0	0.692101	-0.0573481	0	0.00513863	0.448383	0	9.65e-05	0.692633	0	0.146578	0.215579	0	0.000238232	0.637082	0	0.275731	0.159952	0	0.0675106	0.250671	0	0.000972029	0.491792	0	0.788117	0.0355817	0	0.00377904	0.419787	0
AL049779.1	0.774378	-0.0909059	0	0.750203	-0.10099	0	0.154019	-0.463549	0	0.873794	-0.0503366	0	0.915648	-0.0335592	0	0.538329	-0.195884	0	0.78835	-0.0851232	0	0.857357	0.056958	0	0.246677	-0.37337	0	0.422228	0.248899	0	0.80399	0.0764907	0	0.570588	-0.175304	0	0.224582	0.379998	0
GAS2L2	0.964879	-0.00898852	0	0.893091	-0.0274426	0	0.874963	-0.0321335	0	0.874785	-0.0321807	0	0.114982	0.332244	0	0.00044903	0.845149	0	0.0705245	0.385155	0	0.000458912	0.843268	0	0.911103	-0.0227963	0	0.0725483	0.346055	0	0.000126502	0.840499	0	0.052521	0.375823	0	0.000138602	0.833886	0
SMIM38	0.948242	-0.0137595	0	0.728931	-0.0735618	0	0.761179	-0.064492	0	0.761823	-0.0643125	0	0.0739176	0.394745	0	0.000398077	0.888219	0	0.195756	0.280161	0	0.000611499	0.849799	0	0.835465	0.0440443	0	0.0921435	0.336935	0	0.000510835	0.770618	0	0.380424	0.17163	0	0.000749329	0.741437	0
AC012488.2	0.482714	0.177382	0	0.958986	0.0129119	0	0.225378	0.310247	0	0.434197	0.197928	0	0.407238	0.209952	0	0.126964	0.394931	0	0.287996	-0.270713	0	0.824317	-0.0557832	0	0.00653768	0.752714	0	0.139153	-0.365368	0	0.161695	-0.344863	0	0.0064155	-0.713178	0	0.0173263	-0.610568	0
NR3C2	0.186312	0.184775	0	0.0973154	0.234857	0	0.000141775	0.632743	0	0.41487	0.11242	0	0.188152	-0.183971	0	0.0483772	-0.283862	0	2.06e-05	-0.746654	0	0.0176314	-0.349221	0	0.105572	0.228862	0	0.231008	-0.228055	0	0.147338	-0.277866	0	0.077099	-0.342768	0	0.0192496	-0.465659	0
DRC3	0.291881	-0.222157	0	0.466543	-0.152327	0	0.618991	0.103652	0	0.130823	-0.323316	0	0.454833	0.15641	0	0.192814	0.276568	0	0.386279	-0.181766	0	0.304667	0.2162	0	0.757189	-0.064323	0	0.994707	-0.00142031	0	0.382158	0.188566	0	0.948645	-0.0137857	0	0.841569	-0.0427986	0
GIPC3	0.776101	0.0466307	0	0.90553	-0.0194438	0	0.300065	0.172103	0	0.903688	0.01983	0	0.000476988	0.673963	0	0.0748308	0.304044	0	0.0514915	0.33506	0	0.765324	0.0489476	0	3.27e-05	0.861431	0	0.369602	-0.140835	0	0.00100041	-0.576835	0	0.0304372	-0.354271	0	2.87e-05	-0.792657	0
NPY2R	0.26816	0.178568	0	0.185427	0.21502	0	0.000117193	0.747637	0	0.684663	0.064607	0	0.44245	-0.122854	0	0.0817075	-0.287401	0	0.00199676	-0.556958	0	0.113068	-0.259825	0	0.573886	-0.0896327	0	0.520549	0.145351	0	0.93897	0.0172521	0	0.220665	0.280303	0	0.640003	-0.105588	0
ANKRD34B	0.740081	0.0610019	0	0.0441043	0.389622	0	0.0718838	0.344647	0	0.949009	-0.0117436	0	0.00660822	0.549551	0	0.458743	0.137018	0	0.879981	-0.0277353	0	0.0007028	0.725479	0	0.668169	0.0788967	0	0.0138055	0.531658	0	0.0348065	0.447738	0	0.245917	0.238016	0	0.00410597	0.634835	0
AL136295.4	0.592479	0.0985543	0	0.635094	0.0873135	0	0.557519	0.108076	0	0.762697	0.0554595	0	0.552579	-0.109443	0	0.0049222	0.57256	0	0.770151	-0.0536584	0	0.170167	0.257795	0	0.179764	0.251858	0	0.129407	-0.262748	0	0.0225143	0.408016	0	0.249527	-0.197441	0	0.716865	0.0613891	0
H2AFB1	0.547195	-0.138994	0	0.611245	-0.11721	0	0.305807	-0.238546	0	0.697863	-0.0893947	0	0.658758	0.101758	0	0.00297082	0.767341	0	0.280808	0.251604	0	0.0282228	0.536908	0	0.465196	-0.169	0	0.542189	0.131761	0	0.00078076	0.819129	0	0.401364	0.182057	0	0.00798707	0.616518	0
OCA2	0.0375123	-0.204971	0	0.00372044	-0.301997	0	0.00329959	-0.306807	0	0.406822	-0.0779514	0	2.63e-06	0.595064	0	7.37e-06	0.551226	0	7.34e-07	0.65104	0	0.00576148	0.284348	0	9.08e-09	0.863447	0	0.000396905	-0.473346	0	1.78e-05	-0.614213	0	0.000144244	-0.51921	0	7.02e-06	-0.657045	0
GPR12	0.946868	0.00939017	0	1	0	0	0.651592	0.0637376	0	0.972889	-0.00478469	0	0.0488773	0.291639	0	0.000690536	0.557317	0	3.73e-05	0.732339	0	5.47e-08	1.16765	0	1	0	0	0.0272247	0.301026	0	0.000214615	0.557317	0	1.99e-06	0.796083	0	3.09e-09	1.16287	0
ADGRG4	1	0	0	0.978747	0.00478181	0	0.978747	0.00478181	0	1	0	0	0.124637	0.284336	0	0.00170389	0.642304	0	0.0154146	0.469834	0	7.47e-07	1.25381	0	0.832754	0.0379585	0	0.141217	0.246384	0	0.000960634	0.60914	0	0.0126099	0.436663	0	9.53e-08	1.21585	0
GFI1B	0.563744	-0.0960532	0	0.978005	0.00456611	0	0.630686	-0.0798881	0	0.28013	-0.181635	0	0.553843	-0.0985241	0	0.00261529	0.562191	0	0.590743	-0.0894254	0	0.0264066	0.392229	0	0.182844	-0.225786	0	0.842965	0.0312117	0	3.35e-05	0.792547	0	0.72024	0.0564725	0	0.0099239	0.436375	0
MB	0.546372	-0.087646	0	0.367649	-0.131653	0	0.42234	-0.117003	0	0.824148	-0.0321585	0	4.72e-05	0.737609	0	0.000277315	0.628214	0	0.00126077	0.535645	0	0.000357809	0.612626	0	0.0710901	0.272274	0	0.00967268	0.37769	0	0.108021	0.224287	0	0.286762	0.146368	0	0.0308443	0.308198	0
AC004922.1	0.577341	0.148752	0	0.988585	0.0038037	0	0.184879	0.360578	0	0.568204	0.152365	0	0.676982	-0.111006	0	0.79609	0.0687671	0	0.489981	-0.184667	0	0.983229	0.00558683	0	0.845228	0.0519289	0	0.956007	-0.0141775	0	0.935992	0.0206409	0	0.630343	0.123984	0	0.680467	0.106027	0
EPO	0.957637	0.00650629	0	0.538521	0.075738	0	0.300491	0.128637	0	0.597867	0.0648691	0	3.72e-05	0.637573	0	0.59996	0.0644966	0	0.598521	0.0647587	0	0.47991	-0.0871248	0	0.806332	0.0300676	0	1.7e-05	0.614022	0	0.346273	0.110163	0	0.16724	0.163318	0	0.652285	-0.0523219	0
PLAAT2	0.532566	0.123136	0	0.938185	0.0152264	0	0.116212	0.318357	0	0.66375	0.085547	0	0.122625	0.312537	0	0.00371257	0.636645	0	0.115524	0.318994	0	0.000214644	0.874041	0	0.771871	0.0569719	0	0.0598688	0.378689	0	0.00485622	0.594892	0	0.00581973	0.580377	0	8.73e-05	0.902614	0
SLC17A4	0.982891	0.00442229	0	0.926332	-0.0190461	0	0.963124	-0.00952285	0	0.910011	0.0232837	0	0.613613	0.104337	0	0.000426816	0.857121	0	0.623622	0.101381	0	0.00262573	0.698556	0	0.486151	0.144334	0	0.849826	-0.0355836	0	0.0010356	0.69373	0	0.780167	-0.052476	0	0.0048148	0.577499	0
CD226	0.0101366	-0.319188	0	0.000367441	-0.480911	0	0.000275198	-0.494829	0	0.00668197	-0.340119	0	0.339675	0.109962	0	1.35e-05	0.642905	0	1.43e-09	1.17812	0	0.30929	0.117283	0	0.211102	0.145247	0	0.0305513	-0.354464	0	0.914396	0.016753	0	0.00189383	0.538051	0	0.0252303	-0.368082	0
ZFP92	0.516066	-0.0455252	0	0.818193	0.0160398	0	0.289231	0.0749712	0	0.522112	-0.0448643	0	2.24e-07	0.527881	0	2.08e-08	0.614342	0	0.000197215	0.312932	0	3.23e-06	0.438793	0	8.56e-13	1.09219	0	5.39e-09	-0.609836	0	6.59e-07	-0.461812	0	3.43e-10	-0.704296	0	4.06e-10	-0.698267	0
C2CD4B	0.246213	-0.263904	0	0.00405417	-0.71692	0	0.0937887	-0.388686	0	0.0256603	-0.532566	0	0.256131	-0.258256	0	0.872173	-0.0360036	0	0.373053	-0.201291	0	0.113088	-0.366089	0	0.154543	0.326871	0	0.00283831	-0.849035	0	0.000295847	-1.0798	0	0.00147444	-0.916851	0	6.93e-05	-1.22553	0
IRGM	0.842862	0.039714	0	0.646677	-0.0920295	0	0.43832	0.156384	0	0.733362	-0.0683124	0	0.455795	0.150404	0	0.00933566	0.568772	0	0.271039	-0.223842	0	0.056187	0.400855	0	0.617068	-0.100439	0	0.137869	0.290554	0	0.00551912	0.57718	0	0.86314	0.0329754	0	0.0312801	0.432991	0
AC008878.1	0.709936	0.0993491	0	0.402988	0.225003	0	0.50191	0.180084	0	0.975406	-0.00822077	0	0.108073	0.443002	0	0.349374	0.252343	0	0.0853929	0.476568	0	0.00630104	0.803558	0	0.632078	0.128043	0	0.107611	0.414298	0	0.171583	0.349309	0	0.0433808	0.528611	0	0.0127325	0.667293	0
AC112128.1	0.131179	-0.215566	0	0.0231116	-0.33694	0	0.38353	-0.122027	0	0.148635	-0.205755	0	0.00212417	0.482879	0	1.37e-05	0.782392	0	0.0321726	0.315358	0	0.00138969	0.507891	0	0.0116704	0.380131	0	0.441931	-0.112812	0	0.654801	0.0653241	0	0.207753	-0.186799	0	0.593795	-0.0779925	0
CHADL	0.0830809	0.373253	0	0.116722	0.33546	0	0.0822027	0.3744	0	0.278131	0.228098	0	0.367677	-0.188575	0	0.00570841	0.633245	0	0.369123	-0.187995	0	0.00606698	0.627738	0	0.750111	-0.0660679	0	0.239601	0.250743	0	4.41e-05	1.03477	0	0.23646	0.252476	0	0.000175283	0.921901	0
SIRPB1	0.613752	0.0763128	0	0.860661	-0.0264651	0	0.793038	-0.0395758	0	0.804294	0.0373682	0	0.128532	0.235984	0	0.0394686	0.327917	0	0.0204881	0.374578	0	0.0123199	0.409451	0	0.000304109	0.648751	0	0.0230855	-0.336451	0	0.0194144	-0.347294	0	0.0329284	-0.313744	0	0.158134	-0.20193	0
HAS1	0.431959	0.0991201	0	0.0653228	0.240998	0	0.00024279	0.550595	0	0.834462	0.0261627	0	0.00142764	0.456869	0	1.74e-05	0.692659	0	0.672269	0.0530557	0	5.17e-09	1.20008	0	9.74e-05	0.599232	0	0.803956	-0.0432519	0	0.064131	0.33442	0	0.979749	0.00442229	0	0.00130585	0.627009	0
KL	0.039214	0.186665	0	0.221273	0.106817	0	0.00361437	0.278806	0	0.570175	0.048836	0	0.540962	-0.0526241	0	0.124744	0.135574	0	0.019349	-0.215179	0	0.99396	0.000649067	0	1.19e-12	1.31813	0	1.76e-11	-1.18409	0	1.24e-10	-1.07575	0	5.31e-12	-1.25451	0	4.2e-12	-1.26864	0
CX3CR1	0.811801	-0.0262859	0	0.72023	-0.0395743	0	0.81343	-0.0260538	0	0.579928	-0.0612972	0	0.104167	0.185473	0	0.31298	0.112767	0	0.381324	0.0975299	0	0.634625	0.0525689	0	5.42e-10	1.20797	0	2.04e-10	-1.04879	0	4.17e-11	-1.13478	0	4.05e-11	-1.1365	0	9.96e-12	-1.2167	0
CA7	0.291589	0.248535	0	0.274517	0.257783	0	0.270396	0.260074	0	0.61681	-0.116622	0	0.94337	0.0165106	0	0.0968106	-0.399755	0	0.0314629	-0.530775	0	0.704678	0.0882095	0	0.0666029	-0.445128	0	0.00553536	0.710173	0	0.205571	0.303155	0	0.461349	0.174432	0	0.086321	0.416721	0
FOXL1	0.227358	0.380729	0	0.381692	0.273444	0	0.0103368	0.865254	0	0.169192	0.436034	0	0.531108	0.194844	0	0.510691	0.204729	0	0.526155	-0.197224	0	0.596637	-0.164411	0	0.123145	0.492069	0	0.803941	0.0835061	0	0.967054	-0.0138862	0	0.601741	0.175965	0	0.513901	-0.220446	0
ZNF816-ZNF321P	0.625686	0.126629	0	0.495086	-0.177616	0	0.163778	0.369472	0	0.20545	0.3345	0	0.390791	0.224201	0	0.699123	-0.100216	0	0.506872	-0.172737	0	0.197087	-0.341035	0	0.924302	0.0245892	0	0.235867	0.326238	0	0.270836	-0.302425	0	0.527242	0.172142	0	0.908613	-0.0311263	0
CNTF	0.938024	-0.0116069	0	0.0434102	-0.317889	0	0.411198	-0.123736	0	0.817223	0.0345256	0	0.406534	0.12499	0	0.000241187	0.657219	0	0.510456	-0.0987867	0	0.900408	-0.0186851	0	0.804724	-0.0369343	0	0.351184	0.150326	0	0.0256099	0.376268	0	0.251971	-0.185589	0	0.741433	0.0527776	0
ESX1	0.88018	0.0291489	0	0.808976	0.0467704	0	0.0100051	0.543278	0	0.830413	0.0414393	0	0.838195	-0.0395031	0	0.481342	-0.137013	0	0.00437522	-0.613321	0	0.365944	-0.176647	0	0.576389	0.108451	0	0.593042	-0.118801	0	0.37399	-0.198686	0	0.423728	-0.178497	0	0.277584	-0.243663	0
CCL25	0.375396	-0.162049	0	0.631438	0.087069	0	0.723486	-0.0641345	0	0.211873	-0.230514	0	0.0751247	0.335563	0	0.00411339	0.578919	0	1.42e-05	1.01786	0	0.000816223	0.703588	0	0.626889	0.0882502	0	0.637571	0.0852751	0	0.00354599	0.57775	0	6.19e-05	0.865475	0	0.0415489	0.384823	0
VN1R2	0.961878	-0.00952285	0	0.943124	-0.0142154	0	0.962976	0.00924683	0	0.961878	-0.00952285	0	0.816517	0.0462536	0	0.0169638	0.512439	0	0.924944	-0.0187713	0	0.943305	0.0141696	0	0.961878	-0.00952285	0	0.799043	0.0462536	0	0.00935529	0.507749	0	1	0	0	0.937804	0.0141696	0
SPRR2E	0.444897	0.183315	0	0.246227	-0.28099	0	0.270372	-0.266646	0	0.0623496	0.464344	0	0.136023	-0.365381	0	0.280879	0.2607	0	0.00455379	0.751395	0	0.00351975	-0.777868	0	0.957615	-0.0126588	0	0.552893	-0.169401	0	0.978587	-0.00763326	0	0.0898892	0.497413	0	0.295705	-0.30087	0
TNFRSF6B	1	0	0	1	0	0	1	0	0	1	0	0	1	0	0	1	0	0	1	0	0	0.0369048	0.463193	0	1	0	0	1	0	0	1	0	0	1	0	0	0.021983	0.463193	0
AC008770.1	0.431803	0.234207	0	0.228586	0.362565	0	0.709381	0.11035	0	0.73383	0.100655	0	0.0415608	-0.63573	0	0.0108681	-0.819623	0	0.126311	-0.465705	0	0.0669828	-0.565468	0	0.31289	-0.302212	0	0.724427	-0.0993152	0	0.583256	-0.154845	0	0.850243	-0.0531389	0	0.564663	-0.162601	0
MILR1	0.713127	0.0783776	0	0.708864	0.0795932	0	0.446549	0.163177	0	0.895259	0.0280174	0	0.00305301	0.707966	0	0.108001	0.353606	0	0.345278	0.203138	0	0.862442	0.0368901	0	0.0204798	0.528931	0	0.199684	0.257409	0	0.628233	-0.0957371	0	0.412973	-0.162617	0	0.0257491	-0.464031	0
SERPINB3	0.00514914	0.422481	0	6.74e-06	0.811578	0	9.57e-07	0.934735	0	0.193345	0.181077	0	0.00298683	-0.454478	0	1.39e-05	-0.767725	0	2.81e-07	-1.01598	0	0.381808	0.120299	0	0.59889	-0.0719049	0	0.879961	0.0399104	0	0.661919	0.115752	0	0.971803	-0.00933843	0	0.166237	0.373286	0
MYH7B	0.852217	0.0431345	0	0.0443109	-0.490487	0	0.157011	-0.336045	0	0.180311	-0.317286	0	0.154642	-0.338077	0	0.0363288	0.512783	0	0.803728	-0.0575583	0	0.6851	0.0940333	0	0.0521337	-0.471929	0	0.481746	0.176987	0	0.0574512	0.494231	0	0.75454	0.0783229	0	0.32534	0.248681	0
RDH8	0.284317	0.158621	0	0.254995	0.168963	0	1.06e-05	0.840371	0	0.995351	0.000850939	0	0.971011	-0.00530588	0	0.254995	-0.168969	0	4.79e-05	-0.743651	0	0.795547	-0.0378612	0	0.979258	-0.00379639	0	0.519934	0.157108	0	0.987543	0.00378931	0	0.679816	0.10052	0	0.891347	-0.0332152	0
F11	0.656873	-0.124328	0	0.75565	-0.0869839	0	0.669355	-0.119492	0	0.147112	-0.415842	0	0.792478	-0.0735132	0	0.795827	-0.0722962	0	0.243172	-0.331561	0	0.985694	0.00501186	0	0.0382913	-0.611522	0	0.135115	0.413681	0	0.103891	0.452237	0	0.554248	0.160468	0	0.460454	0.20068	0
SIGLEC5	1	0	0	1	0	0	0.903787	0.0329895	0	0.944889	0.018862	0	0.174716	0.379166	0	0.0997944	0.465024	0	0.903787	-0.0329864	0	0.944889	-0.0188605	0	0.30225	0.285331	0	0.706354	0.0938441	0	0.472398	0.179689	0	0.257744	-0.285328	0	0.257744	-0.285328	0
SLC5A9	0.68647	-0.0852197	0	3.77e-05	-1.0949	1	0.000158038	-0.965387	0	0.530274	-0.13289	0	0.00663928	-0.630084	0	0.947229	-0.0139459	0	0.0174545	0.539154	0	0.000230075	-0.931805	0	4.65e-05	-1.07581	0	0.325882	0.36051	0	0.927543	-0.0330321	0	0.0832884	0.649579	0	0.975579	0.0111235	0
TAS2R5	0.501114	0.135115	0	0.428358	-0.159422	0	0.248709	0.234293	0	0.260289	-0.228466	0	0.48039	0.141812	0	0.0181724	0.507313	0	0.93171	0.0171095	0	0.0107761	0.554451	0	0.0847831	-0.357631	0	0.00631737	0.634556	0	0.00281851	0.705518	0	0.00839051	0.609036	0	0.00362462	0.683625	0
RFX6	0.717652	0.035455	0	0.777769	0.0276495	0	0.703266	0.0373541	0	0.960635	-0.00483101	0	0.0223669	0.239312	0	2.06e-10	1.13311	0	0.0279549	0.229108	0	1.15e-08	0.894178	0	0.00182337	0.347201	0	0.423752	-0.0724312	0	2.76e-09	0.813566	0	0.373353	-0.0807377	0	2.72e-06	0.542149	0
LDLRAD2	0.0113491	-0.37947	0	0.0313974	-0.314982	0	0.0644097	-0.266392	0	0.00448374	-0.43568	0	0.0035394	0.449746	0	0.0905182	0.24206	0	0.330662	-0.135694	0	0.0584153	-0.2732	0	0.254285	-0.159745	0	0.158138	0.230019	0	0.587483	0.0868245	0	0.137904	-0.24234	0	0.00194592	-0.549135	0
PDCD1LG2	0.54064	0.182082	0	0.96401	0.0133694	0	0.874981	0.0466168	0	0.4781	0.211448	0	0.241434	0.353109	0	0.191014	0.395874	0	0.563489	0.171822	0	0.945854	0.0201146	0	0.000232796	1.30842	0	0.00921729	-0.773242	0	0.00306201	-0.899189	0	0.000537587	-1.09	0	0.00060699	-1.07686	0
RORB	0.672793	0.0977995	0	0.0948763	0.400079	0	0.455788	0.173562	0	0.378429	0.205555	0	0.27992	-0.253428	0	0.00334949	-0.759546	0	0.0156953	-0.602486	0	0.00588215	-0.70325	0	0.0775157	-0.424657	0	0.244018	0.269033	0	0.774774	0.0651863	0	0.985021	-0.00427382	0	0.748546	-0.0730442	0
AL133353.2	0.654482	-0.0443494	0	0.109923	-0.163295	0	0.115157	0.160778	0	0.864354	0.0168956	0	0.0857311	0.17645	0	4.13e-05	0.509787	0	0.2957	-0.104817	0	0.352672	-0.0928863	0	0.315529	-0.100495	0	0.0482488	0.232599	0	0.00052733	0.446987	0	0.174307	0.156461	0	0.82833	0.0245041	0
IL1RL2	0.768443	-0.0536734	0	0.585221	-0.0997665	0	0.355895	0.169963	0	0.54975	-0.109423	0	0.873193	-0.0290742	0	7.5e-05	0.892391	0	0.198619	-0.23912	0	0.00322232	0.601639	0	0.831247	-0.0388301	0	0.806013	-0.0439181	0	8.89e-05	0.831456	0	0.865319	-0.0303216	0	0.00616979	0.53105	0
RSPH9	0.744721	-0.0648209	0	0.861759	-0.0346331	0	0.881502	0.0296437	0	0.968167	0.00792743	0	0.0524882	0.404761	0	0.00113036	0.745504	0	0.147926	0.295511	0	0.00106831	0.750255	0	0.028679	0.462932	0	0.502219	-0.122988	0	0.182308	0.24794	0	0.452788	-0.137775	0	0.114982	0.295265	0
KLHL6	0.6911	-0.0846015	0	0.00417595	-0.67828	0	0.022961	-0.516898	0	0.719458	-0.0764446	0	0.958584	0.0110376	0	0.000108954	1.00728	0	0.0841299	0.381416	0	0.00310003	0.705527	0	0.478291	0.151625	0	0.395418	-0.225199	0	0.502042	0.177369	0	0.280863	-0.287108	0	0.078987	0.477449	0
ZNF497	0.500499	-0.107565	0	0.490298	-0.110173	0	0.754712	-0.049657	0	0.859298	-0.0281501	0	0.0655633	-0.305416	0	0.633632	-0.0758788	0	0.0052156	-0.491444	0	0.763929	-0.0477291	0	0.00375579	-0.513992	0	0.495232	0.101005	0	0.0339969	0.32794	0	0.8541	-0.0271103	0	0.00614871	0.438112	0
TEX38	0.864068	-0.0322589	0	0.665951	-0.08151	0	0.997305	0.000634646	0	0.888826	-0.0263373	0	0.19964	0.246749	0	0.000996706	0.716341	0	0.189578	0.252622	0	5.49e-06	1.13967	0	0.938595	0.0145124	0	0.253464	0.199977	0	0.00133561	0.620324	0	0.175225	0.238738	0	1.2e-06	1.09882	0
RPA4	0.597093	-0.109989	0	0.372393	-0.186841	0	0.908457	0.0238515	0	0.774728	-0.0594017	0	0.831093	0.0442542	0	0.00928754	0.589428	0	0.994297	0.00148521	0	0.299014	0.218335	0	0.198331	-0.272438	0	0.29552	0.206706	0	0.00187714	0.67503	0	0.136505	0.297767	0	0.0352262	0.431366	0
RNF148	0.308464	0.169502	0	0.106131	0.27447	0	0.00118163	0.612768	0	0.548381	0.0990258	0	0.0984191	-0.281144	0	0.0484789	-0.340841	0	0.000285679	-0.711315	0	0.174807	-0.228192	0	0.143698	-0.246837	0	0.507816	0.135193	0	0.378419	0.180466	0	0.468008	0.148296	0	0.563904	0.117668	0
CT45A3	1	0	0	0.431989	0.142949	0	0.000719141	0.711301	0	0.919911	0.0181499	0	1	0	0	0.759338	0.0553623	0	0.00206134	-0.630762	0	0.837609	-0.0370098	0	0.835302	0.0375509	0	0.877086	-0.0375443	0	0.509658	0.160765	0	0.859441	0.0429945	0	0.816314	-0.0564057	0
MNX1	0.557659	-0.147824	0	0.00159501	-0.904632	0	0.0239094	-0.605912	0	0.489332	-0.174608	0	0.453681	-0.189438	0	0.00158462	0.905328	0	0.0283662	0.585789	0	0.629087	-0.121604	0	0.00703527	-0.744328	0	0.20666	0.40707	0	0.0258603	0.745022	0	0.0298601	0.724205	0	0.165955	0.448119	0
CD300E	0.982644	0.00424968	0	0.000303518	-0.840629	0	0.00042883	-0.812106	0	0.347073	0.185676	0	0.00408701	-0.62508	0	0.685125	0.0793337	0	0.759001	0.0599782	0	0.000109859	-0.924895	0	0.0127964	-0.527119	0	0.781897	-0.0937143	0	0.490903	-0.234175	0	0.507855	-0.225015	0	0.532305	-0.212098	0
QRFPR	0.220252	-0.198186	0	0.504148	0.106536	0	0.101737	0.268638	0	0.488092	0.110631	0	0.13304	0.245252	0	0.00938293	-0.450098	0	0.00892411	0.453618	0	0.000330098	-0.677137	0	0.00299097	-0.528994	0	0.00294911	0.576058	0	0.297463	0.185423	0	1.99e-07	1.25125	0	0.831222	-0.0375146	0
GRID2IP	0.314578	-0.137184	0	0.358889	-0.124882	0	0.122419	-0.214498	0	0.391618	-0.116446	0	0.00616203	0.407103	0	8.18e-06	0.790547	0	0.0208247	0.333664	0	5.02e-05	0.683095	0	0.909211	0.0153548	0	0.0605611	0.254558	0	3.84e-05	0.650305	0	0.429784	0.103813	0	0.000269203	0.551295	0
MTRNR2L8	0.827771	-0.0233167	0	0.596808	0.0568609	0	0.659667	0.0472871	0	0.153317	-0.157008	0	0.937806	-0.00835862	0	1.25e-07	0.842609	0	0.568095	0.0614029	0	0.00051584	0.437153	0	0.708965	0.0400508	0	0.515065	-0.0717244	0	3.79e-08	0.859421	0	0.533174	0.0686295	0	0.0367468	0.240094	0
TMEM269	0.78856	-0.0530102	0	0.718744	-0.0712408	0	0.567404	-0.113412	0	0.986762	0.00327121	0	0.455235	0.148518	0	0.000192314	0.888453	0	0.505392	0.132274	0	0.00562934	0.604849	0	0.809006	-0.0477693	0	0.434622	0.143276	0	6.96e-05	0.864984	0	0.714944	0.0666334	0	0.00130944	0.655892	0
CHP2	0.349029	0.14513	0	0.00846856	0.441908	0	0.000745186	0.601639	0	0.84072	0.0308163	0	0.000480002	0.630107	0	0.362707	-0.140973	0	0.769585	0.0449396	0	0.66107	0.0673496	0	0.492485	0.105812	0	0.0034487	0.669417	0	0.353759	0.195108	0	0.0149809	0.540761	0	0.970732	-0.00764921	0
PDCD1	0.00191732	-0.76318	0	0.000845834	-0.838254	0	0.000334818	-0.922995	0	0.00198758	-0.759864	0	0.248809	-0.253933	0	0.627025	-0.105501	0	0.494345	0.148817	0	0.722738	0.0769284	0	8.61e-06	-1.26581	0	0.400742	0.248693	0	0.278916	0.322055	0	0.103751	0.491627	0	0.0563656	0.582864	0
FAM110D	0.104024	-0.355939	0	0.00230543	-0.729452	0	0.00636262	-0.6368	0	0.111609	-0.347847	0	0.942157	0.0153548	0	0.0156818	0.551856	0	0.22875	0.259471	0	0.417147	0.173153	0	0.816176	-0.049227	0	0.259895	-0.291357	0	0.615805	-0.128371	0	0.206139	-0.328098	0	0.623763	-0.125471	0
LOR	0.555394	0.125916	0	0.912614	-0.0233314	0	0.997334	-0.000709981	0	0.861882	-0.0369965	0	0.477501	0.151976	0	0.000580939	0.856906	0	0.0787276	0.38895	0	1.27e-05	1.20603	0	0.999669	8.65591e-05	0	0.167747	0.277794	0	0.00026711	0.833481	0	0.0583746	0.388156	0	3.53e-06	1.16894	0
SPRR2F	0.0922951	0.177101	0	0.299708	-0.106641	0	0.770712	-0.029591	0	0.36822	-0.0922125	0	0.061234	-0.198653	0	0.585764	0.0554872	0	0.269136	-0.113846	0	0.492159	-0.0700863	0	9.97e-11	1.22322	0	6.59e-11	-1.24477	0	4.09e-11	-1.27438	0	9.72e-12	-1.36666	0	7.31e-12	-1.38552	0
ZNF728	0.138583	0.349411	0	0.87184	0.0370167	0	0.00336238	0.753519	0	0.901522	0.0283853	0	0.478335	-0.163649	0	0.93693	-0.0181488	0	0.0358589	0.509635	0	0.918055	-0.0235997	0	1	0	0	0.511424	0.185765	0	0.946604	0.018862	0	0.000136405	1.26315	0	0.986443	0.00478181	0
TBX15	0.953196	-0.0095243	0	0.903949	0.0195881	0	0.199672	0.212557	0	0.716541	-0.0590169	0	0.00167994	0.581226	0	0.16203	0.232673	0	0.0884824	0.286976	0	0.955207	-0.00911483	0	1.47e-07	1.26268	0	0.000208369	-0.69098	0	1.34e-06	-1.01042	0	6.53e-05	-0.763154	0	1.29e-08	-1.33081	0
SFRP4	0.326141	0.240021	0	0.0224851	0.589696	0	0.025848	0.574005	0	0.866765	0.0405137	0	0.430163	0.191992	0	0.54418	-0.147125	0	0.656941	0.1075	0	0.937866	-0.0188225	0	0.0568558	0.481919	0	0.855976	-0.0499034	0	0.886186	-0.0393489	0	0.47021	0.199588	0	0.1036	-0.460225	0
CASC1	0.689318	-0.0752905	0	0.518395	-0.122028	0	0.729945	-0.0649778	0	0.952785	0.0111235	0	0.00852102	0.541465	0	0.00248688	0.641796	0	0.129381	0.293606	0	0.020455	0.467279	0	0.740998	0.0622046	0	0.0277694	0.403966	0	0.0139091	0.457552	0	0.344127	0.16642	0	0.0237888	0.416191	0
HCRTR1	0.727728	0.0419578	0	0.477112	0.086118	0	0.936631	0.00956216	0	0.816002	0.0280174	0	0.256846	0.138723	0	0.00898867	0.343851	0	0.0222005	0.29463	0	6.2e-09	1.14153	0	0.431471	0.0954249	0	0.446791	0.0852615	0	0.00571074	0.334545	0	0.0703341	0.208779	0	8.13e-10	1.07413	0
PRH2	0.834946	-0.0481497	0	0.944469	-0.0160889	0	0.833292	0.0486408	0	0.893517	0.0309152	0	0.79625	0.0596875	0	0.0456478	0.486158	0	0.448486	0.176348	0	0.133106	0.357124	0	0.907436	-0.026859	0	0.85605	0.038394	0	0.0259836	0.496922	0	0.240795	0.251846	0	0.0590996	0.414904	0
DLX1	0.372412	-0.216468	0	0.0113327	-0.661643	0	0.509618	-0.159297	0	0.329663	-0.237041	0	0.0889631	0.424159	0	0.365413	0.219723	0	0.48282	0.169656	0	0.44149	-0.186305	0	0.137705	0.366857	0	0.544446	-0.159167	0	0.00461164	-0.808776	0	0.181185	-0.356504	0	0.00547697	-0.790202	0
ALPP	0.00165154	-0.870712	0	0.00199711	-0.85111	0	0.0010888	-0.913556	0	0.0137313	-0.647251	0	0.672315	-0.102846	0	0.839583	-0.0491345	0	0.713879	0.0891049	0	0.375335	-0.217244	0	0.0442809	-0.51427	0	0.151759	-0.459288	0	0.225461	-0.385974	0	0.327361	-0.310184	0	0.270093	-0.350225	0
RPRML	0.156376	0.315392	0	0.0181322	0.551137	0	0.562812	-0.12602	0	0.969993	0.00815698	0	0.255695	-0.250591	0	0.00043378	-0.900891	0	0.956868	0.0117246	0	0.049225	-0.448389	0	0.367875	-0.197297	0	0.309787	0.262108	0	0.551811	-0.152455	0	0.745302	0.0830023	0	0.345775	-0.242934	0
NPB	0.000239243	0.805598	0	0.0041761	0.583635	0	4.53e-05	0.935754	0	0.0146591	0.482394	0	0.683765	-0.0746309	0	0.795075	0.0475244	0	0.148265	-0.271526	0	0.00954511	0.517538	0	0.0151168	0.479851	0	0.354167	0.251119	0	0.574434	0.151313	0	0.494521	0.184382	0	0.062103	0.520085	0
GSAP	0.0677912	0.2669	0	0.401055	0.118599	0	0.0313348	0.320022	0	0.631475	0.0673358	0	0.0325889	0.317408	0	0.000601203	0.562181	0	0.16017	0.201621	0	0.0300386	0.32284	0	0.00250698	0.477449	0	0.478078	0.106857	0	0.182997	0.203326	0	0.768179	0.0441982	0	0.56159	-0.0872858	0
SOWAHA	0.515265	0.071241	0	0.597567	0.0576929	0	0.0696516	0.206143	0	0.59475	0.0581364	0	0.000103459	0.518636	0	7.66e-06	0.642526	0	0.0559967	0.218186	0	1.22e-05	0.619723	0	2.3e-10	1.2526	0	2.32e-06	-0.662725	0	2.97e-05	-0.552378	0	6.23e-08	-0.828263	0	1.76e-05	-0.574743	0
LTF	0.52089	0.127514	0	0.125434	0.312073	0	0.795981	0.0511354	0	0.709829	-0.0736468	0	0.750843	0.0628125	0	0.291057	0.21161	0	0.000792904	0.770533	0	0.000888573	0.761021	0	0.637903	0.0932492	0	0.627353	0.0970849	0	0.0392655	0.430424	0	0.00114915	0.728408	0	0.00606602	0.594119	0
EVI2A	0.927689	0.00951917	0	0.927689	-0.00952285	0	1	0	0	1	0	0	0.00914007	0.299022	0	0.0954526	0.181332	0	4.71e-05	0.535167	0	0.687277	0.0423221	0	2.93e-11	1.35518	0	6.69e-11	-1.04664	0	5.34e-12	-1.18338	0	7.52e-09	-0.820015	0	5.92e-13	-1.31286	0
KCNJ15	0.70547	0.0838193	0	0.582556	0.122143	0	0.441317	0.171745	0	0.395594	0.189806	0	0.0487339	0.458833	0	0.478567	0.157872	0	0.696226	0.0865936	0	0.654491	-0.0993229	0	2.36e-05	1.19567	0	0.00387873	-0.653012	0	0.000155326	-0.915647	0	0.000118575	-0.937328	0	1.48e-05	-1.10519	0
BATF2	0.0649695	-0.333743	0	0.470634	0.125678	0	0.766556	0.0514278	0	0.0509402	-0.354889	0	0.0745409	0.321547	0	0.773969	0.0497423	0	0.0393779	-0.376717	0	0.325254	-0.172353	0	0.00270326	0.584741	0	0.00719306	-0.596942	0	0.055315	-0.409317	0	0.000156472	-0.910027	0	1.26e-05	-1.11199	0
OR1F1	0.461953	-0.120391	0	0.736969	-0.0546665	0	0.918291	0.0166817	0	0.922595	-0.0157942	0	0.00188032	0.574363	0	6.38e-06	0.972362	0	0.00045514	0.671927	0	4.14e-07	1.18098	0	0.0846982	0.291179	0	0.288187	0.162803	0	0.000333958	0.626523	0	0.0139691	0.397431	0	5.17e-06	0.874002	0
CFAP53	0.760454	-0.0581275	0	0.967686	-0.00771448	0	0.25228	0.221704	0	0.893149	-0.0255838	0	0.0158751	0.495552	0	0.00102887	0.72167	0	0.569751	0.108692	0	0.0029121	0.637415	0	0.0832032	0.342942	0	0.611106	0.0944793	0	0.0543306	0.371012	0	0.946021	-0.0125467	0	0.155552	0.268889	0
HIST1H4C	0.011571	0.547894	0	0.438289	0.155905	0	0.0438157	0.424159	0	0.211386	0.254509	0	8.68e-05	-0.965672	0	0.00636265	-0.600656	0	0.00948832	-0.565539	0	0.00540429	-0.614865	0	0.269084	-0.224078	0	0.385198	-0.193704	0	0.323662	-0.220676	0	0.709035	0.0827026	0	0.539623	-0.136277	0
EFCAB9	0.622177	-0.113611	0	0.724704	-0.081075	0	0.730391	0.0793201	0	0.622177	-0.113611	0	0.0583164	0.455849	0	0.00289151	0.770042	0	0.948234	0.0149265	0	0.0054386	0.707392	0	0.829186	0.0496168	0	0.181819	0.292617	0	0.00614149	0.639353	0	0.835649	0.0446319	0	0.0172989	0.544159	0
AL033529.1	0.527397	-0.104944	0	0.429398	0.131603	0	0.78574	0.0449536	0	0.862653	-0.0285915	0	0.480156	0.117389	0	0.784833	0.0451494	0	0.293795	-0.17591	0	0.759327	-0.0506742	0	0.015403	-0.432188	0	0.00934035	0.444635	0	0.00073018	0.608932	0	0.067518	0.301236	0	0.0343748	0.352917	0
GNMT	0.490583	0.124408	0	0.594908	0.0957219	0	0.428639	-0.143113	0	0.715748	0.0654207	0	0.42983	0.14274	0	0.0115137	0.492735	0	0.635072	0.0853703	0	0.0122918	0.487476	0	0.546796	0.108585	0	0.368484	0.158557	0	0.010547	0.479872	0	0.345914	-0.166323	0	0.0168617	0.444328	0
KLK1	0.745214	0.0910837	0	0.154254	0.409331	0	0.663096	-0.122238	0	0.85141	0.0524576	0	0.952206	-0.0167776	0	0.122591	-0.445667	0	0.541765	0.171604	0	0.193523	-0.371945	0	0.0480584	0.582113	0	0.0791802	-0.50781	0	0.0351504	-0.618446	0	0.0663693	-0.532752	0	0.00336008	-0.901602	0
SAMD9L	0.877638	-0.0143087	0	0.958924	-0.00478469	0	0.959328	-0.00473837	0	0.918367	-0.00952285	0	0.00134086	0.341656	0	0.147227	0.138343	0	0.00149855	0.337277	0	0.693732	0.036651	0	2.22e-12	1.3824	0	4.61e-12	-1.05505	0	1.26e-13	-1.24884	0	5.12e-12	-1.04986	0	2.09e-14	-1.35527	0
ZBED2	0.971673	-0.00871998	0	0.836502	-0.0507011	0	0.898586	-0.0313017	0	0.779261	0.0688909	0	0.312755	0.251131	0	0.0824787	0.443331	0	0.832579	-0.0519375	0	0.473744	0.177063	0	0.000203137	1.09897	0	0.000783945	-0.856557	0	0.00414443	-0.706335	0	1.93e-05	-1.1822	0	0.00081598	-0.853003	0
FOXI2	0.0552632	0.339662	0	0.646879	-0.0776103	0	0.0140494	0.449049	0	0.591406	0.0910295	0	0.00110981	-0.634908	0	0.00299574	-0.563516	0	4.34e-06	-1.04048	0	7.32e-05	-0.82977	0	0.00540168	-0.520525	0	0.271662	0.225275	0	0.552605	-0.120602	0	0.726349	-0.0709029	0	0.286621	-0.218209	0
SETSIP	0.276918	-0.186267	0	0.6048	0.0876258	0	0.670667	-0.0719185	0	0.387522	-0.147212	0	0.00316643	-0.558752	0	1.61e-05	-0.939668	0	0.000512208	-0.68919	0	1.25e-05	-0.958861	0	3.37e-05	-0.885231	0	0.403869	0.140216	0	0.842296	0.0331869	0	0.45923	0.124116	0	0.193313	-0.220841	0
CCDC110	0.291119	0.272764	0	0.0409401	0.549699	0	0.0118601	0.69635	0	0.584032	0.139993	0	0.879482	-0.0386315	0	0.976283	0.00756869	0	0.0194849	-0.638971	0	0.253085	0.296029	0	0.0480071	0.529841	0	0.307072	-0.295712	0	0.923698	0.027423	0	0.108441	-0.472461	0	0.743436	-0.0938221	0
PCDHA9	0.62842	0.112273	0	0.47012	-0.168175	0	0.302629	0.241682	0	0.367625	-0.210551	0	0.00305086	0.769569	0	0.00686943	0.688252	0	0.00825943	0.669508	0	0.00169554	0.827535	0	0.0182048	0.587423	0	0.223211	0.294406	0	0.777305	-0.0673477	0	0.181802	0.323774	0	0.901139	0.0295589	0
FAM166B	0.0185378	-0.528958	0	0.212101	-0.265998	0	0.731662	-0.0717608	0	0.0943232	-0.362445	0	0.0306593	0.479944	0	0.367969	0.190084	0	0.26971	-0.234258	0	0.0450013	0.441292	0	0.113877	-0.341175	0	0.207621	0.292157	0	0.251214	0.265257	0	0.877467	0.0351594	0	0.074917	0.420024	0
CCDC13	0.937073	0.0169527	0	0.412431	-0.177511	0	0.450185	-0.163326	0	0.759963	-0.0656828	0	0.442384	0.166188	0	0.0291132	0.498465	0	0.211808	0.273528	0	0.00312558	0.712217	0	0.0935287	0.37342	0	0.351938	-0.190274	0	0.795731	-0.05247	0	0.201529	-0.26322	0	0.185671	0.27311	0
CCL3	0.828094	-0.0469255	0	0.879648	-0.0327118	0	0.828094	-0.0469255	0	0.896631	-0.0280647	0	0.654753	0.0968286	0	0.000669657	0.857671	0	0.947526	0.0142124	0	0.0260648	0.512611	0	0.947526	0.0142124	0	0.856362	0.0356802	0	0.000353981	0.810739	0	0.811896	-0.0469255	0	0.0238912	0.470334	0
STAG3	0.739792	-0.0630444	0	0.106117	0.316795	0	0.520359	0.122487	0	0.912771	-0.0207678	0	0.781954	-0.0525149	0	0.561368	-0.110569	0	0.668275	-0.0814168	0	0.0567856	0.378467	0	0.0538566	-0.383488	0	0.176851	0.267931	0	0.00534598	0.589706	0	0.0372901	0.424557	0	0.000770517	0.741187	0
FOXA1	0.660432	0.125135	0	0.552667	-0.169467	0	0.32742	0.281692	0	0.668589	-0.121915	0	0.902754	-0.0347218	0	0.314883	0.28928	0	0.435648	-0.223224	0	0.504361	-0.19078	0	0.0106248	0.79073	0	0.0185976	-0.700326	0	0.023521	-0.670925	0	0.0143455	-0.732265	0	0.000556988	-1.10343	0
GALNT15	0.861147	0.0429384	0	0.79067	-0.0651982	0	0.746277	-0.0795055	0	0.880199	-0.0369965	0	0.0441469	0.520578	0	0.000660323	0.975975	0	0.00865931	0.705235	0	2.71e-05	1.31049	0	0.0670255	0.469386	0	0.676853	0.0941279	0	0.0594658	0.441388	0	0.490189	0.156345	0	0.00142247	0.804111	0
MCOLN2	0.399865	0.209678	0	0.0955556	0.426404	0	0.0386358	0.539571	0	0.952921	0.0145695	0	0.738592	-0.0824827	0	0.0424939	-0.528163	0	0.0193155	-0.620135	0	0.0866769	-0.439172	0	0.00649218	0.740539	0	0.0282289	-0.61335	0	0.00377836	-0.842304	0	0.00459092	-0.821108	0	0.000174371	-1.16514	0
CES5A	0.918826	0.0234683	0	0.872311	0.0370167	0	0.950764	0.0142124	0	0.838231	0.0470218	0	0.0966158	0.396346	0	0.000903862	0.884981	0	0.0308755	0.527981	0	0.00052638	0.937555	0	0.885145	0.0332574	0	0.0751656	0.386546	0	0.000261294	0.888734	0	0.0220032	0.508936	0	0.000121479	0.951312	0
CCDC87	0.62013	-0.0847912	0	0.612806	-0.0865824	0	0.513787	-0.111955	0	0.42837	-0.136144	0	0.26934	0.191335	0	0.00734113	0.502483	0	0.77788	-0.0481526	0	0.24845	0.200203	0	0.353107	-0.160108	0	0.101481	0.266649	0	0.00118129	0.576	0	1	0	0	0.165125	0.224164	0
ZFP57	0.32734	0.288394	0	0.0963967	0.501108	0	0.00978725	0.820044	0	0.616943	0.145938	0	0.900539	-0.0363572	0	0.0665783	-0.557302	0	0.0159951	-0.755858	0	0.0724844	-0.544624	0	0.710445	-0.108167	0	0.272945	0.360207	0	0.872733	0.0519706	0	0.596293	0.172359	0	0.374485	-0.290515	0
TP73	0.758615	-0.0697426	0	0.599419	-0.119481	0	0.449558	-0.172662	0	0.253486	-0.263219	0	0.126102	0.357361	0	0.451533	0.171899	0	0.000783771	0.885114	0	0.979814	0.00573053	0	0.770035	-0.0663367	0	0.108588	0.353956	0	0.581217	0.118758	0	0.00121641	0.778789	0	0.377044	-0.191145	0
CASS4	0.821274	0.0342721	0	0.896134	-0.0197992	0	0.618226	0.0758064	0	0.905893	0.0179362	0	0.346232	0.144464	0	0.248164	0.178135	0	0.676424	-0.0634242	0	0.993297	-0.00127446	0	7.44e-08	1.2331	0	7.33e-08	-1.05436	0	5.26e-08	-1.07476	0	5.31e-09	-1.22071	0	5.67e-09	-1.21644	0
CDH12	0.446248	-0.164647	0	0.0356669	-0.477342	0	0.037537	-0.472065	0	0.309252	-0.221077	0	0.140227	0.325455	0	0.00052762	0.873671	0	0.00437956	0.680513	0	0.000811749	0.83463	0	0.327673	-0.212611	0	0.113227	0.37342	0	0.0130707	0.608942	0	0.0761207	0.421059	0	0.001311	0.82616	0
SIM2	0.658307	0.127118	0	0.211736	0.365301	0	0.0312687	0.655883	0	0.41361	0.236425	0	0.467058	0.20994	0	0.849147	-0.0545601	0	0.0349827	-0.640524	0	0.312895	-0.293145	0	0.576565	0.16074	0	0.557467	0.17631	0	0.617393	0.149988	0	0.628192	-0.145384	0	0.470182	-0.217469	0
SCARA5	0.0156342	-0.269505	0	0.00059452	-0.415368	0	0.00022836	-0.45715	0	0.0353294	-0.230259	0	0.0497418	0.213042	0	0.641983	0.0481525	0	2.06e-11	1.36022	0	0.0415601	-0.222153	0	0.00114846	0.386623	0	0.00413956	-0.443085	0	1.55e-05	-0.753838	0	0.00113802	0.516449	0	3.4e-06	-0.839036	0
AMZ1	0.988106	-0.00284636	0	0.15992	0.275222	0	0.468712	0.139273	0	0.999811	-4.47242e-05	0	0.014641	0.503847	0	0.281801	0.208567	0	0.141929	0.288299	0	0.865534	-0.0323415	0	0.00219275	0.662215	0	0.395579	-0.161214	0	0.347883	-0.178437	0	0.220107	-0.234652	0	0.00104688	-0.694604	0
CHST13	0.829463	0.0463374	0	0.0180171	0.547104	0	0.740423	0.0713371	0	0.853563	-0.0397018	0	0.405416	0.180479	0	0.00356951	-0.700901	0	0.521162	-0.138669	0	0.96138	0.0104075	0	0.456373	-0.161287	0	0.116304	0.388101	0	0.975178	0.00748258	0	0.696758	0.0939522	0	0.584611	0.131998	0
GOLGA8K	0.77093	-0.0449982	0	0.68325	-0.0631273	0	0.976173	0.00460925	0	0.480132	-0.109704	0	0.0452851	0.325571	0	0.000208676	0.689183	0	0.293834	0.164374	0	0.000523352	0.629147	0	0.101987	0.261326	0	0.893191	0.0192464	0	0.0167507	0.364729	0	0.521202	-0.0923463	0	0.0812917	0.258121	0
AC068775.1	0.484634	-0.145033	0	0.484634	-0.145033	0	0.557279	-0.121568	0	0.759689	-0.0631589	0	0.085112	0.368947	0	0.0996714	0.35164	0	0.0446992	0.436226	0	2.59e-05	1.1056	0	0.730089	0.0712547	0	0.428216	0.152651	0	0.481792	0.135351	0	0.211065	0.243401	0	3.01e-05	0.971185	0
ARAP2	0.603939	-0.120517	0	0.582908	0.127633	0	0.0821477	0.418503	0	0.606777	-0.119567	0	0.713806	0.0850575	0	0.835321	0.0481525	0	0.166713	-0.328138	0	0.684636	-0.0942317	0	0.00863641	0.665638	0	0.00876272	-0.701098	0	0.0576563	-0.48985	0	0.0278411	-0.575271	0	0.00151273	-0.879436	0
ITIH1	0.00260625	-0.719626	0	6.78e-06	-1.26241	1	7.57e-06	-1.25188	1	0.0103198	-0.592702	0	0.0159068	-0.551448	0	0.713509	-0.077962	0	0.677015	-0.0884955	0	0.00353134	-0.69201	0	4.25e-06	-1.30738	0	0.920098	0.0363134	0	0.927392	-0.0329864	0	0.927392	-0.0329864	0	0.950058	0.0226732	0
AQP6	0.812958	0.0278759	0	0.937724	0.00920383	0	0.811187	0.0281589	0	0.812958	0.0278759	0	0.000117466	0.554461	0	3.77e-10	1.31684	0	0.00618385	0.355828	0	5.34e-07	0.841047	0	0.0218052	0.289292	0	0.0110624	0.293053	0	8.19e-10	1.03674	0	0.38247	0.0946955	0	1.35e-05	0.579634	0
GSG1	0.515633	0.156668	0	0.089407	0.422588	0	0.0791496	0.437931	0	0.560979	-0.139961	0	0.180254	-0.32869	0	0.000829726	-0.930177	0	0.0002677	-1.04475	0	0.0243912	-0.576364	0	0.0880171	-0.424577	0	0.343884	0.252561	0	0.753714	-0.0830098	0	0.492641	-0.182247	0	0.275718	-0.291747	0
BANK1	0.321834	-0.226836	0	0.257974	-0.260002	0	0.266814	-0.255076	0	0.923128	-0.0218205	0	0.639571	0.106187	0	0.526064	0.144099	0	0.592387	0.121493	0	0.0236149	-0.547086	0	0.103996	0.380353	0	0.0300757	-0.501002	0	0.0315209	-0.496254	0	0.0264424	-0.513928	0	0.000206824	-0.949255	0
RXFP3	0.980873	0.00473868	0	0.961945	0.00943317	0	0.528882	0.125082	0	0.962504	-0.00929051	0	0.511152	0.130575	0	0.000644507	0.788009	0	0.812739	-0.046851	0	0.0649577	0.381173	0	0.943032	-0.0141236	0	0.417325	0.149428	0	0.000154941	0.811561	0	0.614658	0.0923563	0	0.0434516	0.386005	0
MYH3	0.706442	0.0822938	0	0.5223	0.140268	0	0.252981	0.253529	0	0.814328	0.0512607	0	0.888304	0.0306468	0	0.690343	0.087069	0	0.381387	-0.192795	0	0.0734251	0.406961	0	0.874991	-0.0343228	0	0.478355	0.147255	0	0.212871	0.261663	0	0.646169	0.0950602	0	0.0240357	0.49254	0
RSAD2	0.887863	-0.0278823	0	0.904656	-0.0236833	0	0.832009	-0.0419591	0	0.991184	-0.00218445	0	0.105062	0.331453	0	0.000230479	0.874183	0	0.0255665	0.471	0	0.00148071	0.718684	0	0.0985122	0.338316	0	0.847349	-0.0347395	0	0.00845194	0.512186	0	0.615936	0.0907315	0	0.0446801	0.37819	0
AC020613.1	0.921169	-0.0234633	0	0.921169	-0.0234633	0	0.921169	-0.0234633	0	0.984512	-0.00460232	0	0.53249	0.148713	0	0.0214327	0.584279	0	1	0	0	0.0937667	0.411958	0	0.967958	0.00951917	0	0.593338	0.115726	0	0.0164967	0.551295	0	0.878691	-0.0329864	0	0.0751102	0.397836	0
KCNMB1	0.0355391	0.352996	0	0.0494919	-0.327414	0	0.0317085	-0.361631	0	0.814644	0.0371995	0	0.00172162	-0.566237	0	0.0292059	-0.367814	0	0.0336063	0.357237	0	3.05e-05	-0.838541	0	0.00182016	-0.562487	0	0.128731	0.349241	0	0.555437	-0.132741	0	0.0190403	0.558091	0	0.292593	-0.238859	0
NLRP3	0.70295	-0.0671164	0	0.610688	-0.0897294	0	0.541453	-0.107782	0	0.630809	-0.0846749	0	0.132912	0.271784	0	2.32e-05	0.950267	0	0.254842	0.203389	0	0.00135945	0.645019	0	0.0583071	0.348425	0	0.378398	-0.143762	0	0.00386945	0.512116	0	0.127605	-0.252817	0	0.198333	0.211922	0
ADAM18	0.850497	-0.04873	0	0.625072	-0.126667	0	0.613133	-0.131084	0	0.890373	-0.0356265	0	0.37275	0.232685	0	0.0806327	0.469626	0	0.129416	0.403649	0	0.974541	0.00824305	0	0.0198007	0.646356	0	0.0611469	-0.462392	0	0.209676	-0.303395	0	0.125352	-0.373787	0	0.00858349	-0.673732	0
AC073611.1	0.000287052	-0.373109	0	3.3e-05	-0.452896	0	4.25e-05	-0.443472	0	0.000184392	-0.389273	0	0.0357075	0.191689	0	0.0131737	0.231555	0	1.6e-12	1.30538	0	0.736898	0.0289934	0	2.6e-05	-0.461879	0	0.0467241	0.280469	0	0.0847089	0.240546	0	6.01e-10	1.32379	0	0.45488	0.101596	0
SRL	0.902106	0.0265168	0	0.664504	-0.093722	0	0.648739	-0.0984608	0	0.695743	-0.084473	0	0.0914106	0.377535	0	0.401974	0.182311	0	0.7058	0.0815305	0	0.650984	0.0977861	0	0.482306	0.15243	0	0.214355	0.25164	0	0.749062	-0.0638389	0	0.399159	-0.169355	0	0.487518	-0.139115	0
SLITRK2	0.669554	-0.0773485	0	0.00082018	-0.702604	0	0.00711682	-0.535286	0	0.260901	-0.20662	0	0.727727	-0.0630519	0	0.0293279	0.419151	0	0.0150783	0.474794	0	0.580566	-0.100308	0	0.0369574	-0.399196	0	0.289341	0.258796	0	0.632367	0.115739	0	0.16902	0.338704	0	0.702672	0.0922616	0
GMNC	0.448187	-0.151064	0	0.409018	-0.164669	0	0.544743	-0.120311	0	0.267321	-0.222806	0	0.00185526	0.699854	0	0.0016473	0.709846	0	0.0104976	0.551314	0	0.0622653	0.385597	0	0.00441458	0.626402	0	0.677743	-0.0776149	0	0.66369	-0.0812306	0	0.300114	-0.195403	0	0.019103	-0.463619	0
TMEM256-PLSCR3	0.338171	0.271916	0	0.566111	0.161668	0	0.295858	0.29745	0	0.34364	0.268782	0	0.753456	-0.0882379	0	0.0796962	0.51161	0	0.761099	-0.0854079	0	0.141343	0.424342	0	0.233702	0.340277	0	0.556809	-0.1566	0	0.217234	0.333011	0	0.629984	-0.128238	0	0.191938	0.352838	0
AC083977.1	0.0604116	-0.484726	0	0.0604116	-0.484726	0	0.173221	-0.343981	0	0.263499	-0.280216	0	1	0	0	1	0	0	0.569796	-0.140744	0	0.411006	-0.204511	0	0.0604116	-0.484726	0	1	0	0	1	0	0	1	0	0	1	0	0
PIK3CG	0.375722	0.11538	0	0.420459	-0.10475	0	0.62452	-0.0633082	0	0.974786	0.00407706	0	0.21316	0.163756	0	0.542123	0.0789787	0	0.937932	0.010035	0	0.684457	-0.0525134	0	2.48e-09	1.29213	0	2.82e-08	-1.01299	0	1.98e-10	-1.3179	0	1.31e-10	-1.3454	0	1.41e-10	-1.34056	0
DNAH7	0.804542	-0.0600333	0	0.975259	-0.00751724	0	0.796155	-0.0626707	0	0.735114	0.0821303	0	0.494114	0.166741	0	0.00431337	0.770389	0	0.53312	0.15182	0	0.0598751	0.477522	0	0.474091	0.174662	0	0.7613	-0.0679524	0	0.0137138	0.588219	0	0.702449	-0.0855028	0	0.0945234	0.385	0
TRPM6	0.785585	-0.0477201	0	0.376274	-0.156617	0	0.831719	0.0372557	0	0.932918	0.0147552	0	0.277145	-0.193358	0	0.000551446	0.710305	0	0.183248	-0.238594	0	0.472788	0.126656	0	0.122292	-0.279259	0	0.818033	0.0381833	0	3.44e-05	0.832955	0	0.639253	0.0779266	0	0.0170777	0.42066	0
CRYGN	0.288849	-0.26624	0	0.509027	-0.164299	0	0.848215	-0.0473772	0	0.636313	-0.11733	0	0.0583979	0.490539	0	0.19317	0.329043	0	0.0280713	0.57863	0	0.446393	0.189806	0	0.695475	0.0970444	0	0.58673	0.12725	0	0.771929	0.0677075	0	0.0722926	0.434209	0	0.916163	-0.0245694	0
DPT	0.842135	0.0458343	0	1	0	0	1	0	0	0.934653	0.018862	0	0.066642	0.440644	0	0.618392	0.11494	0	0.762924	0.0694685	0	0.771977	0.0667299	0	0.715364	0.0840234	0	0.0645096	0.40246	0	0.882893	0.0309152	0	0.944703	-0.0145579	0	0.994038	0.00157168	0
CTSE	0.600729	0.0937495	0	0.380268	-0.158162	0	0.40675	-0.149394	0	0.625846	-0.087295	0	0.99116	0.00197514	0	0.671176	0.075957	0	0.0996692	0.304347	0	0.547044	-0.107988	0	1.63e-06	1.18003	0	1.67e-06	-1.08431	0	1.45e-07	-1.26224	0	3.87e-06	-1.02508	0	3.29e-08	-1.37532	0
C1orf185	1	0	0	1	0	0	0.916605	0.0234683	0	1	0	0	0.837986	0.0458343	0	0.00067392	0.889107	0	0.162665	0.320739	0	0.00569384	0.685061	0	1	0	0	0.822483	0.0458343	0	0.000191039	0.889107	0	0.101414	0.344204	0	0.00241516	0.685061	0
NFIX	0.685861	0.0651449	0	0.464918	-0.118257	0	0.670439	-0.0685529	0	0.877139	0.0248586	0	0.0836863	0.288961	0	0.334827	0.156863	0	0.234315	0.194654	0	0.444661	-0.123769	0	7.7e-07	1.1196	0	3.49e-05	-0.765499	0	2.13e-07	-1.08099	0	8.34e-07	-0.993499	0	2.71e-08	-1.21851	0
SSUH2	0.98756	-0.00324105	0	0.814442	-0.0488166	0	0.918627	0.0212381	0	0.534804	-0.129646	0	0.0110533	-0.574779	0	0.0314238	-0.47498	0	0.0114527	-0.571482	0	0.00387269	-0.670256	0	0.585658	-0.113737	0	0.0226388	-0.464283	0	0.0417012	-0.410058	0	0.0310828	-0.436508	0	0.00143616	-0.686164	0
SLC25A52	0.777568	-0.0370424	0	0.569028	0.0749164	0	0.85256	-0.0243566	0	0.986377	0.00223445	0	0.0337666	0.294865	0	1.46e-06	0.872569	0	0.0198123	0.327607	0	0.000420734	0.545919	0	0.00611193	0.396499	0	0.261986	-0.138681	0	0.00012589	0.550979	0	0.447415	-0.0932494	0	0.221146	0.151651	0
C2	0.334219	-0.210903	0	0.553979	-0.128292	0	0.652507	0.097422	0	0.424767	-0.173666	0	0.0712762	0.405992	0	0.0162769	0.559149	0	0.130337	-0.336244	0	0.0195261	0.541178	0	0.728654	0.0749849	0	0.569451	0.120113	0	0.100346	0.355873	0	0.144869	-0.3138	0	0.17289	0.292523	0
GNGT2	0.867894	-0.0313238	0	0.840364	-0.0379397	0	0.636763	-0.0891538	0	0.753652	0.0591476	0	0.0476996	0.392197	0	0.236525	0.226891	0	0.0339165	0.423352	0	0.00466145	-0.591995	0	0.0332959	0.425019	0	0.713458	-0.064142	0	0.184106	-0.23607	0	0.603639	-0.0908152	0	1.04e-05	-0.957857	0
MT1B	0.791434	0.0519706	0	0.496291	-0.134387	0	0.104926	-0.329374	0	0.0227526	0.478527	0	0.0632771	-0.381348	0	0.326679	-0.194988	0	1	0	0	0.000477159	-0.807899	0	0.104926	-0.329374	0	1	0	0	1	0	0	1	0	0	1	0	0
SLC44A4	0.83169	0.0527497	0	0.548484	0.14952	0	0.500168	0.168218	0	0.882724	-0.0366013	0	0.451501	-0.188116	0	0.0348984	-0.554422	0	0.0207452	-0.615082	0	0.111628	-0.407714	0	0.373254	-0.223111	0	0.705699	0.087748	0	0.436243	-0.181789	0	0.339493	-0.223756	0	0.344927	-0.221203	0
OGN	0.268198	0.284514	0	0.410295	-0.210092	0	0.389978	-0.219522	0	0.43513	0.198959	0	0.0663356	-0.485178	0	0.955188	-0.0142154	0	0.492925	0.174483	0	0.121146	-0.404407	0	0.152038	0.372016	0	0.0401933	-0.572681	0	0.0332577	-0.596329	0	0.127255	-0.417055	0	0.0386925	-0.577466	0
SLC4A9	0.751416	0.0437504	0	0.865967	0.0232837	0	0.919975	0.0138553	0	0.971539	0.0049256	0	0.223963	0.170951	0	1.52e-06	0.916224	0	0.336051	0.134274	0	0.0183561	0.349784	0	0.664757	0.059909	0	0.226706	0.154778	0	2.73e-07	0.879604	0	0.486301	0.0882095	0	0.0265655	0.294794	0
SAA2	0.737627	-0.0905725	0	0.491944	-0.186659	0	0.751877	-0.0854676	0	0.749475	-0.0863251	0	0.0557273	0.541604	0	0.016083	0.700972	0	0.0151008	0.708699	0	0.334986	0.263407	0	0.0598651	0.531888	0	0.745613	-0.0808567	0	0.943725	-0.0175733	0	0.714064	0.091341	0	0.162756	-0.3548	0
LMNTD1	0.145666	-0.368639	0	0.000188183	-1.11143	1	0.000338526	-1.05011	1	0.619649	-0.122758	0	0.038835	-0.538379	0	0.00485757	0.770897	0	0.934146	-0.0203741	0	0.0164215	-0.637787	0	0.000206808	-1.10155	0	0.607263	0.194541	0	0.0527778	0.761021	0	0.934405	0.0310705	0	0.370342	0.341007	0
RSPH10B	0.536957	-0.0998222	0	0.377272	-0.14348	0	0.893206	0.0216076	0	0.979992	-0.00403508	0	0.222725	0.199952	0	0.000332718	0.68646	0	0.0811729	0.291827	0	4.55e-05	0.823007	0	0.171662	-0.225265	0	0.0413088	0.325398	0	3.31e-05	0.768239	0	0.00155081	0.538697	0	3.72e-07	1.04424	0
CMTM5	0.388939	-0.186438	0	0.371015	-0.19373	0	0.760596	-0.0653914	0	0.195454	-0.283546	0	0.0845366	0.384238	0	0.754651	0.0670742	0	0.404106	0.180441	0	0.658051	-0.0951113	0	0.00135226	0.787524	0	0.00799872	-0.589722	0	0.000154251	-0.914184	0	0.00302313	-0.672478	0	6.81e-06	-1.16619	0
NME9	0.864982	-0.0349893	0	0.861299	0.0359617	0	0.977882	0.00570179	0	0.848307	-0.0393652	0	0.344235	0.196808	0	0.000487974	0.844378	0	0.0188013	0.519401	0	1.57e-06	1.36337	0	0.33156	0.202161	0	0.83039	-0.040347	0	0.00130188	0.678171	0	0.0958756	0.322943	0	3.24e-06	1.12185	0
TNFRSF18	0.643507	-0.0886505	0	0.211569	-0.243475	0	0.337357	-0.185446	0	0.429596	-0.152099	0	0.0135559	0.51077	0	0.858168	-0.0341515	0	0.0883232	0.338019	0	0.364543	-0.175046	0	0.356478	-0.178074	0	0.0028298	0.600194	0	0.586324	-0.0995532	0	0.079387	0.33065	0	0.416962	-0.149071	0
CD247	0.0622128	-0.354708	0	0.295367	0.192977	0	0.348703	-0.172332	0	0.0280787	-0.425236	0	0.118857	-0.292631	0	2.06e-05	-0.993117	0	0.00664765	-0.543724	0	0.00603946	-0.551349	0	3.87e-05	-0.943011	0	0.191516	0.295676	0	0.522247	0.142858	0	0.312524	0.226952	0	0.879975	-0.0335754	0
KRT81	0.270088	-0.0900733	0	0.422008	-0.0650971	0	0.29659	-0.0851079	0	0.20605	-0.103786	0	0.12005	0.128953	0	0.554537	0.0477338	0	0.163353	0.114913	0	0.189902	0.107755	0	4.39e-13	1.30548	0	1.15e-14	-1.2666	0	4.38e-15	-1.32284	0	9.82e-15	-1.27567	0	6.29e-15	-1.30151	0
HIST1H4D	0.808039	-0.0768828	0	0.723331	-0.112119	0	0.684818	0.128623	0	0.331147	-0.311034	0	0.0909672	-0.554581	0	0.841551	-0.0632449	0	0.0754565	-0.585559	0	0.77104	-0.0921202	0	0.0506887	-0.649263	0	0.953163	0.0177937	0	0.127169	0.473901	0	0.527431	0.19232	0	0.419947	0.246116	0
CHI3L2	0.350144	0.213478	0	0.329307	-0.223119	0	0.103303	-0.380904	0	0.220164	0.28244	0	0.0303259	-0.520161	0	0.488651	-0.157422	0	0.0141804	0.599546	0	0.00329664	-0.744287	0	0.0201709	0.563217	0	0.00275629	-0.869897	0	0.00136925	-0.943758	0	0.198788	-0.344569	0	0.000626508	-1.02507	0
OPRD1	0.123151	0.224929	0	0.8242	0.0314517	0	0.622154	0.0699496	0	0.585071	0.0775438	0	0.992268	0.00136991	0	0.00313636	0.469115	0	3.79e-05	0.734985	0	2.36e-05	0.764236	0	0.307207	0.146421	0	0.565239	0.0798662	0	0.0162249	0.354147	0	6.77e-05	0.658509	0	3.42e-05	0.695361	0
NR4A3	0.652493	0.0935196	0	0.490067	0.143851	0	0.00519055	0.641759	0	0.60799	0.106616	0	0.103026	0.349524	0	0.000886713	0.798067	0	0.792714	0.0544873	0	0.00053178	0.84281	0	0.0215781	0.509909	0	0.780701	-0.066867	0	0.0814089	0.432008	0	0.44037	0.186336	0	0.0765733	0.439517	0
VCAM1	0.681246	-0.0481989	0	0.0881478	-0.207306	0	0.0880174	-0.207398	0	0.60574	-0.0606425	0	0.123983	0.185689	0	0.0888897	0.206793	0	0.234411	0.141773	0	0.819521	-0.0267326	0	1.93e-09	1.19067	0	5.32e-09	-1.05318	0	5.09e-10	-1.19119	0	1.78e-10	-1.25629	0	1.27e-10	-1.27804	0
ITGAM	0.831705	0.0601166	0	0.391223	-0.244675	0	0.928706	0.0252982	0	0.671242	-0.120264	0	0.415015	-0.232393	0	0.874288	-0.0447408	0	0.116583	-0.457938	0	0.219642	-0.353782	0	0.0402914	-0.612278	0	0.109791	0.439995	0	0.234851	0.322863	0	0.504262	0.179638	0	0.606646	0.138238	0
SYCP3	0.571669	0.11418	0	0.944771	-0.0139284	0	0.76132	0.0611402	0	0.838335	-0.0410401	0	0.832573	-0.0425251	0	0.00537061	0.619854	0	0.925272	0.018862	0	0.141982	0.303529	0	0.86236	0.0348637	0	0.843942	0.0367776	0	0.00501141	0.571055	0	0.809182	0.0451354	0	0.23006	0.22763	0
PABPC3	0.471247	0.0958704	0	0.561704	0.0770379	0	0.186318	0.178657	0	0.641057	-0.061797	0	0.438925	-0.103097	0	0.00238066	-0.453838	0	0.0144701	-0.349533	0	0.000781172	-0.516318	0	0.23561	-0.159629	0	0.254493	0.152391	0	0.109182	-0.21717	0	0.932019	-0.0112535	0	0.00378626	-0.418487	0
RASGRP4	0.438059	-0.168178	0	0.525074	0.137477	0	0.0552835	-0.432587	0	0.224304	-0.266519	0	0.0125291	0.583057	0	0.552991	0.128254	0	0.000108841	1.02031	0	0.0176281	0.549758	0	0.313445	0.219773	0	0.410338	0.195096	0	0.845182	0.0459601	0	0.127128	0.367953	0	0.787524	0.0634615	0
FAM71F2	0.485076	-0.0980391	0	0.567183	-0.080187	0	0.566156	0.0803984	0	0.543107	-0.0852656	0	0.000947472	0.533723	0	2.18e-08	1.22608	0	0.000189759	0.628606	0	0.000205071	0.624007	0	0.0117513	0.382092	0	0.691082	0.053584	0	6.59e-06	0.763802	0	0.021779	0.326917	0	0.251215	0.156655	0
AC008687.8	0.475064	0.126272	0	0.744424	-0.0573361	0	0.309712	-0.180793	0	0.664754	0.0762991	0	0.0325186	0.398504	0	0.000582148	0.707869	0	0.0685701	0.333905	0	0.489179	0.122222	0	3.57e-06	1.09729	0	0.00291825	-0.572508	0	0.0162374	-0.446752	0	1.29e-05	-0.944177	0	2.5e-05	-0.898772	0
ECE2	0.974121	0.00455173	0	0.894275	-0.0186778	0	0.869629	0.0230708	0	0.948055	-0.00915548	0	0.0922929	0.245362	0	0.000167681	0.640316	0	0.509003	0.0933168	0	5.92e-09	1.33664	0	0.814033	0.0330741	0	0.100654	0.216846	0	0.000105238	0.588565	0	0.518094	0.0833019	0	3.39e-10	1.29441	0
AC009879.3	0.0622404	-0.485024	0	0.0416637	-0.53455	0	0.0668305	-0.476027	0	0.031736	-0.567113	0	0.839099	0.0505226	0	0.027002	0.586107	0	0.624561	0.122076	0	0.144216	0.373242	0	0.455089	-0.187081	0	0.353721	-0.247424	0	0.370771	0.23864	0	0.52963	-0.166872	0	0.979512	-0.0067894	0
LCA5L	0.122763	-0.272818	0	0.704885	-0.0650473	0	0.316615	0.173895	0	0.805899	0.042154	0	0.00667415	0.512308	0	0.00492759	0.534968	0	0.45588	-0.128741	0	0.771363	-0.0498706	0	0.0346413	0.383796	0	0.433834	-0.1443	0	0.638979	0.0861316	0	0.0740218	-0.33863	0	0.0410087	-0.391505	0
CCIN	0.379812	0.178696	0	0.0730744	-0.376429	0	0.0927695	-0.351251	0	0.649196	-0.0918881	0	0.382775	-0.177567	0	0.676695	0.0842004	0	0.00769882	0.589438	0	0.0940906	-0.349735	0	0.172053	-0.281816	0	0.224934	0.28295	0	0.963798	-0.0104177	0	0.0311646	0.520005	0	0.488508	-0.159807	0
AC068533.4	0.522842	-0.129243	0	0.459362	0.149923	0	0.829449	-0.0433694	0	0.354926	-0.18819	0	0.00312854	0.667329	0	0.116668	0.32587	0	0.0840016	0.361364	0	8.1e-06	1.18217	0	0.0809373	0.365278	0	0.387432	0.172808	0	0.578681	0.110524	0	0.811706	-0.0472847	0	0.00381693	0.628708	0
GABRA4	0.8611	-0.0421641	0	0.930544	-0.0209976	0	0.027909	0.563988	0	0.96687	0.0100064	0	0.520344	0.155659	0	0.813415	0.0568887	0	0.0339562	-0.541559	0	0.352786	-0.226312	0	0.930343	-0.0210576	0	0.614461	0.13455	0	0.830794	0.056958	0	0.87038	0.0434845	0	0.466135	-0.195251	0
XG	0.474812	0.141302	0	0.694765	0.0772293	0	0.970752	0.0071955	0	0.727331	0.068602	0	0.372357	0.177025	0	0.0219911	0.481785	0	0.619424	0.097867	0	0.817579	-0.0453391	0	0.523789	0.125876	0	0.296176	0.192447	0	0.0243179	0.433141	0	0.909029	-0.0208087	0	0.574328	-0.10262	0
VWA3B	0.204234	-0.341027	0	0.0516897	-0.537684	0	0.109652	-0.435037	0	0.360252	-0.243308	0	0.297644	0.277866	0	0.900409	0.0329331	0	0.933666	-0.021901	0	0.237842	-0.316178	0	0.0844586	-0.471763	0	0.136505	0.408603	0	0.902059	-0.0329864	0	0.955884	0.0148266	0	0.74371	-0.0877211	0
SLFNL1	0.835085	-0.0463429	0	0.785673	-0.0605583	0	0.786942	-0.0601897	0	0.916832	-0.0232361	0	0.134691	0.342543	0	0.00026163	0.971891	0	0.240327	0.265905	0	0.00221665	0.77066	0	0.840854	0.0447019	0	0.223237	0.251495	0	0.000241043	0.866631	0	0.431292	0.161011	0	0.00187162	0.702728	0
AC011499.1	0.198445	-0.338646	0	0.120759	-0.412604	0	0.883767	-0.0376983	0	0.274947	-0.285782	0	0.378022	-0.229533	0	0.219427	-0.32278	0	0.00791491	-0.751089	0	0.059754	-0.508124	0	0.0242131	-0.620765	0	0.838852	0.0525828	0	0.658115	-0.114618	0	0.517527	-0.168021	0	0.504963	-0.173142	0
HIST1H2AJ	0.14361	-0.37728	0	0.820647	0.0569303	0	0.83985	0.0507455	0	0.850847	0.0472173	0	0.158632	-0.362946	0	0.000729099	-0.987609	0	0.00170155	-0.897562	0	0.00195645	-0.882664	0	0.0274563	-0.589533	0	0.553572	-0.150691	0	0.186396	-0.341142	0	0.31518	-0.257285	0	0.336597	-0.245918	0
TBC1D3C	0.686669	0.0743547	0	0.865492	-0.0311705	0	0.489601	0.127884	0	0.772923	-0.0531359	0	0.453248	0.138959	0	0.00978631	0.518676	0	0.517692	0.119635	0	0.00156807	0.664273	0	0.486059	0.12894	0	0.627162	0.0843773	0	0.0473093	0.358565	0	0.495918	0.118586	0	0.00966147	0.482208	0
AC010616.2	1	0	0	1	0	0	1	0	0	1	0	0	1	0	0	0.0427942	0.496861	0	1	0	0	0.578081	0.12985	0	1	0	0	1	0	0	0.0261756	0.496861	0	1	0	0	0.541502	0.12985	0
ETV7	0.908154	0.0213234	0	0.428075	0.147619	0	0.000210889	0.824092	0	0.554558	0.109681	0	0.693438	0.0729838	0	0.511633	-0.121945	0	3.47e-05	-0.966985	0	0.280299	-0.20251	0	0.09619	0.3186	0	0.394578	-0.224289	0	0.268747	-0.292919	0	0.0871216	-0.461486	0	0.124878	-0.41142	0
SLC15A1	0.539016	0.140059	0	0.273214	0.252476	0	0.540244	0.13964	0	0.793508	0.0594522	0	0.0582907	0.450074	0	0.429696	-0.180626	0	0.503892	0.152534	0	0.527779	-0.144001	0	0.0181973	0.576338	0	0.948618	0.0137981	0	0.0255277	-0.504489	0	0.192339	-0.284177	0	0.00466193	-0.660892	0
ADGB	0.967451	0.00386125	0	0.99228	-0.000917846	0	0.622929	-0.0467512	0	0.675849	0.039728	0	0.0214817	0.23352	0	0.600648	0.049798	0	0.20619	0.122302	0	0.855341	-0.0172886	0	1.98e-12	1.41904	0	9.88e-13	-1.18166	0	4.01e-14	-1.37017	0	6.17e-14	-1.34349	0	2.63e-14	-1.39661	0
RBP5	0.766346	0.065269	0	0.367567	-0.199742	0	0.450688	-0.166686	0	0.403297	-0.184998	0	0.236584	-0.26437	0	0.423673	0.176974	0	0.515362	-0.143488	0	0.00482626	0.686595	0	0.0787381	-0.401416	0	0.344568	0.202311	0	0.0837099	0.378645	0	0.667558	0.0912462	0	0.000244055	0.903007	0
DPYS	0.566011	-0.124873	0	0.698876	0.083969	0	0.631192	-0.104313	0	0.829521	-0.0466781	0	0.210693	0.276699	0	0.370529	0.196015	0	0.00183262	0.768036	0	0.00176172	0.771666	0	0.680955	-0.0892735	0	0.242684	0.241096	0	0.0789965	0.36926	0	0.00101103	0.752988	0	0.00046974	0.814263	0
SLC6A1	0.537799	-0.0789872	0	0.23755	-0.153406	0	0.212576	-0.162229	0	0.91245	-0.0140289	0	0.000322287	0.546038	0	8.33e-08	1.02997	0	0.0108013	0.354114	0	2.05e-06	0.829541	0	0.00586021	0.388487	0	0.529168	0.0785552	0	0.000572444	0.488073	0	0.123096	-0.196614	0	0.00197956	0.427016	0
PTPRCAP	0.691205	0.130746	0	0.892683	0.0443242	0	0.640927	-0.153633	0	0.673	0.138945	0	0.0506671	0.674542	0	0.450213	0.249846	0	0.0064222	0.987168	0	0.0495222	0.678261	0	0.573045	0.185879	0	0.0527896	0.619413	0	0.724818	0.10829	0	0.0436035	0.647655	0	0.0487208	0.631337	0
H2BFS	0.498709	0.210389	0	0.396513	0.26456	0	0.781239	-0.0859422	0	0.703998	-0.117679	0	0.469661	-0.225039	0	0.643392	0.143524	0	0.491101	-0.214177	0	0.529381	0.195436	0	0.711536	0.114527	0	0.666678	-0.12918	0	0.331589	0.293559	0	0.174384	-0.414647	0	0.90225	-0.03677	0
PCDHGA8	0.0851749	0.383995	0	0.712293	0.0793064	0	0.196342	0.2834	0	0.244487	0.254243	0	0.385965	0.18792	0	0.00313948	0.711698	0	0.870318	-0.0350603	0	0.0258667	0.510334	0	0.660178	-0.0946245	0	0.00466383	0.666538	0	0.00036516	0.885629	0	0.121545	0.342964	0	0.000499445	0.859206	0
AL136531.2	0.634133	0.110016	0	0.91862	-0.0235528	0	0.982504	-0.00505395	0	0.573682	0.130206	0	0.515415	0.150729	0	0.00326649	0.760161	0	0.397466	0.196821	0	0.0927874	0.401827	0	0.226287	0.284182	0	0.912849	-0.0234384	0	0.0431683	0.452427	0	0.666666	-0.0924094	0	0.253633	0.247855	0
ABCB4	0.575669	-0.098728	0	0.0631514	-0.34136	0	0.298699	-0.185118	0	0.134138	-0.270887	0	0.010527	0.489656	0	4e-05	0.908621	0	0.0553137	0.353086	0	0.719189	0.0632682	0	0.0803779	0.31956	0	0.689757	0.0713645	0	0.17359	0.247697	0	0.399228	-0.151593	0	0.00643452	-0.527177	0
GLP2R	0.983588	-0.00492076	0	0.770616	-0.0698274	0	0.770616	-0.0698274	0	0.966424	-0.0100705	0	0.068891	0.454218	0	0.409995	0.198821	0	0.798441	0.0611402	0	0.382397	0.211012	0	0.000318659	1.02506	0	0.0137822	-0.575762	0	0.000373499	-0.896069	0	7.43e-05	-1.03375	0	0.000863633	-0.824119	0
APOL3	0.916127	-0.0245386	0	0.0944895	-0.403883	0	0.115308	-0.378793	0	0.195812	-0.307912	0	0.170472	-0.327137	0	0.764147	-0.0699803	0	0.287764	0.251265	0	0.198951	-0.305671	0	0.720674	0.0834381	0	0.080588	-0.435111	0	0.0281402	-0.5573	0	0.385213	-0.21096	0	0.00745744	-0.697018	0
HDC	0.156527	-0.315151	0	6.45e-05	-1.07625	1	0.000237264	-0.955847	0	0.781982	-0.0600438	0	0.00436689	-0.687748	0	0.845263	-0.0423246	0	0.954497	0.0123684	0	0.000128622	-1.01222	0	3.52e-05	-1.13304	0	0.713661	0.13014	0	0.967413	0.0144696	0	0.59359	0.189565	0	0.863789	0.0607807	0
PRAME	0.387069	-0.181089	0	0.177078	-0.286543	0	0.0184841	0.525227	0	0.153853	-0.303561	0	0.292522	-0.221401	0	0.215466	0.261976	0	0.000536822	-0.842861	0	0.838785	0.0422101	0	0.0551105	-0.417153	0	0.957509	0.0146695	0	0.162402	0.392581	0	0.718018	0.0995241	0	0.572622	0.155801	0
ADAM32	0.0409105	0.415564	0	0.614536	-0.0972734	0	0.936288	0.0153977	0	0.765309	0.0575404	0	0.0953217	-0.332873	0	0.000147525	0.887829	0	0.82885	-0.0416443	0	0.0346991	0.430853	0	0.753973	-0.0604153	0	0.497	0.143106	0	0.000407764	0.850967	0	0.870604	0.0341594	0	0.0141795	0.548811	0
FAM153CP	0.237256	-0.173698	0	0.0358092	-0.320877	0	0.225311	-0.178373	0	0.00966222	-0.40785	0	0.0425333	-0.308855	0	0.0225087	-0.352512	0	0.00190805	-0.509255	0	0.0475682	-0.300941	0	0.0591611	-0.285258	0	0.224822	-0.197297	0	0.0219088	-0.388131	0	0.0179367	-0.402371	0	0.013256	-0.423532	0
SCGB2B2	0.963489	0.00924683	0	0.907762	-0.0234164	0	0.962594	0.00947617	0	0.567023	0.116152	0	0.518053	0.1313	0	0.00200665	0.708505	0	0.488567	0.140805	0	0.151855	0.297321	0	0.836256	0.0417897	0	0.598007	0.0987699	0	0.00193369	0.643302	0	0.562676	0.108504	0	0.055695	0.371693	0
SSPN	0.553975	0.130522	0	0.683352	-0.0897463	0	0.811511	-0.0523982	0	0.795958	0.0568193	0	0.146777	0.327331	0	0.0033106	0.722833	0	0.535073	0.136861	0	0.180207	0.301108	0	0.000687772	0.869421	0	0.0552785	-0.411572	0	0.258708	-0.236339	0	0.000783932	-0.784963	0	0.0194897	-0.511495	0
SYT8	0.578752	0.0913139	0	0.744371	-0.0534877	0	0.818843	0.0375509	0	0.855065	-0.0299356	0	0.96355	0.00748258	0	0.0413034	0.352826	0	0.640057	-0.0768173	0	0.916824	0.0171095	0	8.92e-07	1.12956	0	4.81e-07	-1.03077	0	1.22e-05	-0.830221	0	5.85e-08	-1.16884	0	8.68e-08	-1.14239	0
KCND3	0.484365	0.194163	0	0.352404	0.259447	0	0.0969981	0.474483	0	0.0685878	0.524515	0	0.546364	-0.167215	0	0.312747	0.282191	0	0.690868	-0.109949	0	0.612751	0.140111	0	0.0129777	0.74317	0	0.0164805	-0.716228	0	0.475117	-0.201531	0	0.185472	-0.378637	0	0.779772	-0.0785423	0
DMRTC1B	0.58907	-0.123976	0	0.589622	-0.123791	0	0.511477	-0.150949	0	0.606171	-0.118282	0	0.107039	0.381062	0	0.00109952	0.860097	0	0.104925	0.38353	0	0.000164795	1.04365	0	0.143516	0.343817	0	0.681763	-0.0867341	0	0.072537	0.392482	0	0.599378	-0.111235	0	0.0103242	0.581554	0
TTLL13P	0.966394	-0.00933843	0	0.949364	-0.0140756	0	0.541512	0.135968	0	0.949693	-0.0139852	0	0.672334	0.0939522	0	0.0131426	0.595714	0	0.858287	-0.0395906	0	0.0778177	0.406896	0	0.998559	-0.000399682	0	0.679577	0.0850167	0	0.00858369	0.582036	0	0.638429	0.0967746	0	0.0649515	0.393306	0
COL28A1	0.844903	-0.0458037	0	0.756359	-0.0726982	0	0.688045	-0.0941562	0	0.8925	-0.0316335	0	0.0251663	0.559296	0	0.00518959	0.725017	0	0.0285239	0.545524	0	5.29e-05	1.18194	0	0.533404	0.146473	0	0.0962922	0.367013	0	0.0252848	0.50584	0	0.163348	0.304896	0	8.16e-05	1.00383	0
COMP	0.966646	-0.00696335	0	0.812811	-0.0394631	0	0.202454	0.216734	0	0.942995	-0.0119094	0	0.0665359	0.319155	0	0.381719	0.147098	0	5.05e-05	0.844378	0	0.625971	0.0814214	0	0.980192	-0.00413491	0	0.0623329	0.316331	0	0.496326	0.111779	0	8.27e-07	1.06525	0	0.653121	0.073642	0
GIMAP4	0.0789859	0.430457	0	0.59329	-0.126218	0	0.706697	-0.0887671	0	0.582284	0.130021	0	0.0620834	-0.459568	0	0.20255	0.306391	0	0.693754	-0.0929032	0	0.803821	-0.0585376	0	0.000830233	0.913715	0	0.000895947	-0.942823	0	0.00701763	-0.733538	0	0.000189863	-1.09538	0	0.00244649	-0.842227	0
TLR2	0.259448	0.24569	0	0.282945	0.233569	0	0.00861486	0.616461	0	0.459148	0.159784	0	0.217224	0.269703	0	0.0993224	-0.36587	0	0.000657884	-0.852787	0	0.12813	-0.335996	0	0.0948473	0.371157	0	0.542287	0.144229	0	0.0411737	-0.503456	0	0.0155784	-0.60748	0	0.0275733	-0.547373	0
CLIC2	0.852893	-0.0390435	0	0.761171	0.0640413	0	0.858593	-0.0375132	0	0.754523	-0.0658912	0	0.65743	0.0935737	0	0.0248574	0.504214	0	0.40273	0.177701	0	0.00854415	0.606092	0	0.265092	0.238322	0	0.347879	-0.183794	0	0.0985215	0.329939	0	0.613852	-0.098138	0	0.128896	0.30188	0
TEX37	0.638258	0.062702	0	0.795442	0.0345116	0	0.219669	0.166433	0	0.984374	-0.00260497	0	0.875656	-0.0208175	0	4.16e-08	1.12222	0	0.0918624	0.232563	0	0.00309077	0.44177	0	0.00117933	0.496319	0	0.00145423	-0.454437	0	2.35e-05	0.660408	0	0.448763	-0.0973352	0	0.655171	-0.057159	0
ARMS2	0.750196	-0.0698849	0	0.580806	-0.121526	0	0.430908	-0.17404	0	0.967562	0.00891709	0	0.0942064	0.380397	0	1.79e-05	1.21069	0	1.25e-05	1.24525	0	0.405615	0.183925	0	0.23067	0.267656	0	0.834375	0.0428544	0	0.000462211	0.821514	0	0.000578131	0.803558	0	0.715389	-0.0748087	0
ROPN1B	0.919186	-0.0187728	0	0.979768	-0.00469205	0	0.99962	8.65591e-05	0	0.839663	-0.037451	0	0.103569	0.311631	0	2.34e-05	0.99995	0	0.155236	0.269871	0	1.56e-05	1.03307	0	0.544809	0.112553	0	0.291185	0.180301	0	2.03e-05	0.882698	0	0.355457	0.157406	0	2.02e-05	0.883066	0
DMGDH	0.877561	0.0328343	0	0.460736	-0.158278	0	0.926044	0.0197873	0	0.557468	-0.125549	0	0.00192376	0.750967	0	0.00120925	0.792964	0	0.176168	0.295088	0	0.000276957	0.925696	0	0.356747	0.198519	0	0.00709442	0.58528	0	0.0381947	0.436162	0	0.563909	0.116351	0	0.00583793	0.60162	0
DMP1	0.729536	0.0741492	0	0.252175	0.24936	0	0.0238892	0.516973	0	0.983785	0.00435037	0	0.0347408	0.479096	0	0.200703	-0.279823	0	0.150247	-0.316386	0	0.983771	0.00435037	0	0.933698	0.0178222	0	0.0291982	0.535426	0	0.83611	-0.0482764	0	0.436244	0.182769	0	0.968852	-0.00910757	0
WDR72	0.227969	0.254763	0	0.151958	-0.305106	0	0.39792	-0.176945	0	0.945335	-0.0142227	0	0.106574	-0.346157	0	0.0385913	0.453554	0	0.405514	-0.174063	0	0.170735	-0.291064	0	0.833276	0.0436805	0	0.550621	-0.135073	0	0.642918	0.104766	0	0.089615	-0.394695	0	0.130907	-0.348973	0
HES5	0.189443	0.332118	0	0.603812	-0.128904	0	0.213678	0.314012	0	0.736057	-0.0835662	0	0.152694	-0.363462	0	0.97472	0.00784134	0	0.615916	-0.124583	0	0.0997593	0.421975	0	0.277224	-0.273089	0	0.356268	0.241743	0	0.559682	0.152028	0	0.0844988	0.462513	0	0.0256399	0.611503	0
PSG2	0.839813	0.0370167	0	1	0	0	1	0	0	0.917923	0.018862	0	0.900889	-0.0227963	0	0.063895	0.354497	0	0.938092	0.0142124	0	0.0687039	0.347722	0	1.05e-07	1.45527	0	6.64e-09	-1.44106	0	6.87e-07	-1.10077	0	6.64e-09	-1.44106	0	8.18e-07	-1.08868	0
AP000812.5	0.0628948	-0.430097	0	0.0659363	-0.424788	0	0.936417	-0.0176405	0	0.0679729	-0.421353	0	0.00163115	0.794778	0	0.000829553	0.858084	0	0.605723	0.114527	0	0.00149354	0.803045	0	0.84382	-0.0435835	0	0.100468	0.408266	0	0.0574559	0.476879	0	0.562158	0.140465	0	0.08781	0.425277	0
ECE2	0.708445	0.0675837	0	0.95874	0.00933284	0	0.761682	0.054779	0	0.977611	0.00506937	0	0.0351006	0.402711	0	0.000193762	0.810994	0	0.014125	0.478993	0	2.57e-06	1.1543	0	0.841829	-0.036017	0	0.0049577	0.506307	0	2.31e-05	0.85634	0	0.00192643	0.569783	0	1.52e-07	1.19538	0
ADIRF	0.656229	-0.0924232	0	0.875825	-0.0323739	0	0.83849	-0.0422369	0	0.656229	-0.0924232	0	0.024497	0.497587	0	0.00174669	0.738405	0	0.0100564	0.581457	0	2.59e-06	1.32442	0	0.949276	-0.0131755	0	0.0358572	0.41833	0	0.000824065	0.71921	0	0.00722218	0.552397	0	7.61e-07	1.24517	0
FCRLB	0.640793	-0.093428	0	0.122839	-0.3177	0	0.326927	-0.198176	0	0.593016	0.107112	0	0.28938	0.214622	0	0.000868454	0.771032	0	0.00371022	0.6476	0	0.000484138	0.820314	0	0.406201	0.167319	0	0.822929	-0.0461284	0	0.17349	0.286006	0	0.179214	0.282108	0	0.00104444	0.76011	0
COMMD3-BMI1	0.972262	-0.0141062	0	0.891779	0.0552095	0	0.676644	0.169566	0	0.814748	-0.0951206	0	0.251408	0.473215	0	0.377907	0.361297	0	0.775487	0.115819	0	0.0346539	0.908137	0	0.648264	0.185549	0	0.466977	0.273552	0	0.538492	0.230941	0	0.789652	0.0998338	0	0.102927	0.627457	0
CCDC39	0.739316	0.0819259	0	0.258548	0.282345	0	0.643255	0.114167	0	0.885546	0.0353987	0	0.39611	0.210551	0	0.0715683	0.461958	0	0.64417	-0.113856	0	0.102352	0.415661	0	0.512559	-0.161873	0	0.0603094	0.454344	0	0.000625605	0.906175	0	0.488356	0.162184	0	0.0137183	0.612928	0
TNP1	0.153026	-0.350313	0	5.64e-05	-1.19955	1	5.64e-05	-1.19955	1	0.0962446	-0.411648	0	0.00291985	-0.799051	0	1	0	0	0.739252	0.0795932	0	0.00325557	-0.787904	0	0.000106398	-1.13448	0	0.969028	-0.0148873	0	0.86527	-0.0650744	0	0.969788	0.0145267	0	0.86527	-0.0650744	0
FCRLA	0.793828	0.0690422	0	0.903772	0.0319174	0	0.928629	0.0236528	0	0.971781	0.00933284	0	0.0082483	0.764278	0	0.00168921	0.944903	0	0.00543817	0.812441	0	0.00303901	0.878757	0	0.39953	0.224411	0	0.0174457	0.608913	0	0.00428162	0.752406	0	0.016998	0.611673	0	0.0103294	0.663682	0
OSR2	0.378169	0.266217	0	0.202726	0.389027	0	0.0068964	0.88952	0	0.42707	0.239471	0	0.801093	-0.0754136	0	0.524758	-0.191221	0	0.0816839	-0.54153	0	0.188708	-0.401966	0	0.00183476	1.06012	0	0.0145245	-0.869314	0	0.01524	-0.862321	0	0.0411401	-0.712133	0	0.00110598	-1.22262	0
CALML6	0.967954	-0.00731132	0	0.276329	-0.201133	0	0.493517	0.125347	0	0.692407	-0.0721324	0	0.0143636	0.481816	0	0.00678172	0.542535	0	0.69015	0.0726958	0	0.000615129	0.729183	0	0.359923	0.168398	0	0.0981038	0.306099	0	0.340389	0.172999	0	0.869013	0.0296437	0	0.0112125	0.488649	0
WDR97	0.953441	-0.0083325	0	0.518779	-0.0925755	0	0.867795	0.0237663	0	0.88789	0.0201288	0	0.000247828	0.626701	0	1.11e-07	1.1308	0	0.00257535	0.48521	0	1.99e-08	1.2607	0	0.00029067	0.617063	0	0.992196	0.00129784	0	0.00382276	0.421156	0	0.419268	-0.108096	0	3.7e-05	0.663754	0
PLIN5	0.312011	-0.230367	0	0.0263021	-0.532827	0	0.027142	-0.529506	0	0.015071	-0.590545	0	0.77626	0.0639861	0	0.714554	0.0823892	0	0.702973	0.0859141	0	0.716458	0.0818168	0	0.00984238	-0.63354	0	0.0739423	0.467154	0	0.471018	0.183112	0	0.454801	0.189945	0	0.622165	0.124818	0
VSIG2	0.783619	-0.0658157	0	0.425454	-0.192391	0	0.641048	-0.111946	0	0.521162	-0.154426	0	0.0481841	0.497638	0	0.123055	0.380729	0	0.00841506	0.691141	0	0.834042	-0.0501962	0	0.805676	0.0589537	0	0.103332	0.372874	0	0.562296	0.129389	0	0.026595	0.520246	0	0.243013	-0.263572	0
SLC16A11	0.542087	-0.0695533	0	0.951935	-0.00684449	0	0.619026	-0.0566367	0	0.492629	-0.0783778	0	1.83e-07	0.871047	0	3.14e-08	0.975168	0	1.7e-05	0.629529	0	1.75e-08	1.01127	0	7.88e-09	1.06163	0	0.0201237	-0.260138	0	0.380764	-0.0933095	0	9.44e-05	-0.48874	0	0.229866	-0.128748	0
NPIPB7	0.910678	-0.0256131	0	0.674067	0.0962214	0	0.481204	0.161823	0	0.995953	-0.00115751	0	0.033737	0.513945	0	0.00345171	0.747465	0	0.949887	0.014341	0	0.000206128	1.02028	0	1	0	0	0.0294415	0.48833	0	0.000525982	0.843686	0	0.411752	0.17617	0	6.36e-05	1.01912	0
DLX6	0.600905	0.104954	0	0.780506	0.0557787	0	0.000370717	0.84396	0	0.535705	0.124434	0	0.518433	-0.129808	0	0.499858	-0.135694	0	0.233966	-0.242343	0	0.142838	-0.301195	0	0.0401003	0.433515	0	0.102878	-0.458366	0	0.0695893	-0.513438	0	0.539891	0.168103	0	0.0333387	-0.61027	0
UNC13C	0.35097	0.127052	0	0.241052	-0.160742	0	0.346043	-0.12839	0	0.912435	0.0148123	0	0.713666	-0.0495152	0	3.76e-08	1.14397	0	9.65e-07	0.923879	0	1.07e-07	1.07023	0	0.0618047	0.263227	0	0.193649	-0.185686	0	2.6e-05	0.720007	0	0.000801738	0.532267	0	4.16e-06	0.821824	0
C1orf87	0.707282	-0.0811894	0	0.924756	0.0203849	0	0.892518	0.0291631	0	0.908004	0.0249437	0	0.16519	0.307032	0	0.000295591	0.931638	0	0.697016	0.0842004	0	0.000817229	0.838911	0	0.842078	0.0430225	0	0.361124	0.182832	0	0.000106711	0.908997	0	0.723331	0.0703344	0	0.000334138	0.820828	0
ANKRD2	0.632487	0.0897693	0	0.506602	0.125003	0	0.123183	0.297508	0	0.577311	0.104726	0	0.236582	0.225546	0	0.00138938	0.685501	0	0.230058	0.228837	0	0.608345	0.0962349	0	9.09e-06	1.09	0	0.000243611	-0.774678	0	0.133535	-0.279487	0	0.00452756	-0.563659	0	4.84e-05	-0.889035	0
ANKRD20A2	0.632325	0.109588	0	0.911778	0.0253123	0	0.456489	0.171271	0	0.0963783	0.393504	0	0.730177	0.078883	0	0.00803047	0.663909	0	0.728117	0.0795112	0	0.566704	0.131392	0	0.53894	0.141001	0	0.834681	0.0474825	0	0.0226304	0.54822	0	0.630055	0.109788	0	0.100903	0.383906	0
GAST	0.266078	0.349365	0	0.988948	0.00427845	0	0.488038	0.215728	0	0.516582	0.201634	0	0.537796	-0.191435	0	0.446429	-0.237165	0	0.158084	-0.447772	0	0.0535136	-0.626522	0	0.00935461	0.877988	0	0.0211746	-0.72006	0	0.000860981	-1.11087	0	0.00086719	-1.11003	0	0.00016282	-1.30288	0
PCDHA8	0.917945	0.0234683	0	0.933668	0.0189475	0	0.983235	0.00478181	0	0.999673	8.65591e-05	0	0.309473	0.234514	0	0.0004193	0.949326	0	6.09e-05	1.13624	0	0.0129734	0.613371	0	0.853524	0.0420559	0	0.303608	0.215927	0	0.000144571	0.92622	0	1.72e-05	1.09896	0	0.0103521	0.571405	0
SPEF1	0.924561	-0.0165339	0	0.0354776	0.388851	0	0.117448	0.282108	0	0.700908	0.0671844	0	0.00556612	0.535565	0	0.0200386	0.435714	0	0.463846	0.128769	0	8.17e-05	0.849127	0	0.522094	0.11234	0	0.041701	0.406689	0	0.00094469	0.712226	0	0.127332	0.298529	0	0.0002772	0.803971	0
LYPD2	0.745776	-0.058775	0	0.825614	-0.0399124	0	0.745776	-0.058775	0	0.947823	-0.0118483	0	0.877031	0.0280174	0	0.0548241	0.364662	0	0.896903	0.0234683	0	0.795649	-0.0469255	0	3.84e-07	1.32218	0	1.82e-08	-1.35293	0	2.78e-06	-0.997434	0	1.71e-08	-1.35749	0	1.25e-08	-1.38095	0
LGALS7	0.974183	0.00937584	0	0.489193	-0.201465	0	0.18887	0.388961	0	0.617992	-0.144847	0	0.506263	-0.193531	0	0.0833716	-0.521105	0	0.0172367	-0.742584	0	0.0230364	-0.703894	0	0.0140845	-0.769145	0	0.0573169	0.584982	0	0.875019	0.0465749	0	0.168961	0.415521	0	0.788188	-0.0795954	0
AGR2	0.360348	-0.16652	0	0.309526	-0.185468	0	0.520235	-0.11642	0	0.91575	-0.0190563	0	0.15858	0.260507	0	0.00280797	0.605674	0	0.0484648	0.37381	0	6.85e-05	0.889653	0	0.184042	0.244753	0	0.382686	-0.150763	0	0.311008	0.175454	0	0.941174	0.0126402	0	0.00114419	0.62585	0
KIAA1257	0.296802	0.222397	0	0.0080263	0.611163	0	0.00111759	0.789279	0	0.393256	0.181141	0	0.904994	0.0250997	0	0.202241	-0.273722	0	0.00412855	-0.67208	0	0.27041	0.235323	0	0.196804	0.277199	0	0.912526	-0.0297	0	0.823749	0.0602411	0	0.555417	-0.159994	0	0.607435	0.139273	0
CALHM4	0.1629	0.343374	0	0.534237	0.14991	0	0.122746	0.381937	0	0.815456	0.0560563	0	0.0840652	-0.430896	0	0.120164	-0.384757	0	0.0378708	0.52698	0	0.123319	-0.381312	0	0.420952	-0.194742	0	0.655916	0.107219	0	0.867379	-0.0401097	0	0.000102615	1.10365	0	0.587918	-0.13052	0
TMEM71	0.597601	-0.164419	0	0.148912	-0.460173	0	0.242155	-0.369455	0	0.0923512	-0.54187	0	0.061159	0.608118	0	0.184892	0.420919	0	0.0301001	0.71563	0	0.296394	0.328653	0	0.0202704	0.772967	0	0.29534	-0.329261	0	0.0143742	-0.812222	0	0.178272	-0.426794	0	0.00380135	-0.986176	0
HIST1H3J	0.308758	-0.317454	0	0.722446	-0.109496	0	0.244599	0.364393	0	0.904515	-0.0369284	0	0.593785	-0.164753	0	0.470667	0.223509	0	0.00538727	-0.948519	0	0.884782	0.0446179	0	0.0420418	-0.66024	0	0.573676	0.178033	0	0.020509	0.774258	0	0.809387	0.0761212	0	0.0427131	0.667919	0
HBG1	0.0223275	-0.398532	0	1.26e-05	-0.925253	0	5.06e-05	-0.826177	0	0.0160246	-0.423358	0	0.00023619	-0.718894	0	0.092821	-0.284049	0	0.200432	-0.213074	0	6.6e-05	-0.807515	0	2.09e-07	-1.23924	0	0.643668	0.121811	0	0.909302	0.0299405	0	0.449315	0.19999	0	0.974597	0.00837215	0
CTAGE9	0.253087	0.123852	0	0.627501	-0.0518657	0	0.797364	-0.0273838	0	0.473334	-0.0769178	0	0.0720136	-0.199908	0	1.9e-07	0.815657	0	0.389574	0.0925593	0	0.00695198	0.316551	0	0.730953	-0.0366975	0	0.714065	-0.0393608	0	8.85e-08	0.800496	0	0.346819	0.101879	0	0.015601	0.27633	0
HOXA2	0.00036672	-1.14104	1	0.000605622	-1.08382	1	0.00509657	-0.838713	0	0.000603639	-1.08419	1	0.042367	0.578262	0	0.369537	-0.244825	0	0.0042473	0.860033	0	0.565931	-0.155669	0	0.0149232	-0.710293	0	0.692146	0.147515	0	0.105958	-0.618351	0	0.0583875	0.731609	0	0.16316	-0.529568	0
WFDC3	0.760353	0.0578176	0	0.743664	-0.0620033	0	0.938035	0.0147266	0	0.948686	-0.0121873	0	0.179249	0.260279	0	4.61e-05	0.967604	0	0.0236539	0.458014	0	0.67417	-0.0797906	0	0.038709	0.413789	0	0.584343	-0.0956801	0	0.00882897	0.491812	0	0.735575	0.0589537	0	0.00730262	-0.505763	0
NLRP11	0.950776	-0.0137566	0	0.866915	-0.0373562	0	0.917301	-0.0231408	0	0.916808	-0.02328	0	0.932553	-0.0188605	0	0.000285944	0.965049	0	0.787111	0.0602411	0	0.350246	0.210501	0	0.833304	-0.0469255	0	0.943855	0.0143124	0	6.12e-05	0.974617	0	0.679731	0.0840234	0	0.255639	0.234146	0
TNFRSF9	0.627437	-0.145454	0	0.586245	-0.163247	0	0.517697	-0.194328	0	0.600791	-0.156896	0	0.0706335	0.5635	0	0.363827	0.27422	0	0.140551	0.452838	0	0.842367	-0.0594498	0	0.249316	-0.350127	0	0.00959747	0.768172	0	0.104079	0.461099	0	0.0353544	0.608639	0	0.628458	0.133787	0
PON3	0.813545	0.0652552	0	0.743334	0.0906502	0	0.791982	-0.0729789	0	0.905055	-0.0329819	0	0.0110626	0.764431	0	0.660644	0.121679	0	0.544594	0.168295	0	0.536725	-0.171628	0	0.0265189	0.65395	0	0.492795	0.175735	0	0.0928234	-0.441627	0	0.036565	-0.558636	0	0.00234057	-0.858559	0
C2orf40	0.122406	0.250586	0	0.195103	0.208255	0	0.285681	0.170412	0	0.379887	0.139496	0	0.301718	0.164696	0	0.00423626	-0.501165	0	3.54e-05	0.821759	0	0.0039282	-0.506291	0	0.68533	-0.0638721	0	0.00434266	0.479148	0	0.145276	-0.229044	0	3.54e-07	1.05605	0	0.0579908	-0.302922	0
C1orf158	0.557219	0.0973681	0	0.664319	0.0718313	0	0.521914	0.106308	0	0.707048	0.062177	0	0.00248647	0.563939	0	7.72e-06	0.973832	0	0.303754	0.172155	0	0.322385	0.165481	0	3.54e-06	1.03223	0	0.0215132	-0.370928	0	0.929726	0.0134408	0	4.18e-05	-0.75376	0	1.79e-05	-0.804567	0
SYCE2	0.639053	-0.0693656	0	0.690875	-0.058766	0	0.953416	0.00861596	0	0.264642	-0.167157	0	0.409567	0.122686	0	0.414863	-0.121276	0	0.333434	-0.144363	0	1.37e-05	0.831893	0	0.238983	0.176782	0	0.383363	-0.123462	0	0.0169413	-0.35682	0	0.0340476	-0.312525	0	0.00179925	0.48796	0
ANKRD63	0.397135	0.211261	0	0.933761	-0.0205497	0	0.551348	0.147945	0	0.203926	0.32067	0	0.0634776	0.479727	0	0.438857	0.192851	0	0.000386118	1.03926	0	0.160885	-0.355512	0	0.176586	0.34202	0	0.15533	0.348969	0	0.482413	-0.169715	0	0.00161453	0.845189	0	0.126192	-0.376869	0
AC022400.7	0.974282	0.00630521	0	0.286929	-0.211456	0	0.513178	-0.128674	0	0.854513	0.0359054	0	0.317256	0.198255	0	0.0226108	0.477491	0	0.294105	0.208243	0	0.0235303	0.47386	0	0.497925	-0.133423	0	0.0828286	0.337985	0	0.0427922	0.399456	0	0.265261	0.212993	0	0.00211286	0.643191	0
PANO1	0.452593	0.13234	0	0.463544	0.129112	0	0.201303	-0.228273	0	0.695896	0.0685057	0	0.238123	-0.210082	0	0.751744	-0.0554084	0	0.627036	-0.0852549	0	0.085836	0.312166	0	0.571133	-0.0994836	0	0.904686	0.0217498	0	0.344694	0.173191	0	0.245173	-0.214044	0	0.0133198	0.480162	0
FCGBP	0.700503	-0.0731565	0	0.807373	0.0463234	0	0.588098	-0.1032	0	0.78477	-0.0518956	0	0.335502	0.185017	0	0.00688187	0.564749	0	0.926263	-0.0175704	0	0.912982	0.0207546	0	0.749184	-0.0607719	0	0.332588	0.172628	0	0.000771947	0.671846	0	0.734073	-0.0599987	0	0.866666	0.0296296	0
MYL10	0.70801	-0.0599009	0	0.173783	-0.222375	0	0.103077	-0.269324	0	0.407398	-0.133434	0	0.0759388	-0.295116	0	0.0218051	-0.392205	0	7.7e-06	0.94161	0	0.00490151	-0.498566	0	0.0504497	-0.328179	0	0.866229	-0.0268369	0	0.0817144	-0.286401	0	1.46e-06	1.00047	0	0.0658216	-0.303819	0
ZDHHC19	0.790775	-0.0568603	0	0.0726339	0.400746	0	0.0929119	-0.373139	0	0.771182	-0.0623407	0	0.0658846	0.411448	0	0.165967	-0.304038	0	0.00030444	0.921642	0	0.785724	0.0582749	0	0.601752	-0.112138	0	0.0746216	0.466726	0	0.412503	0.208842	0	0.0143999	0.660637	0	0.669915	0.108063	0
SIGLEC14	0.974315	0.00943317	0	0.986964	-0.00478469	0	0.873584	0.0466168	0	0.936152	0.0234683	0	0.218895	0.367136	0	0.0871804	0.520236	0	0.911554	-0.0325362	0	0.961784	-0.0140333	0	0.1985	0.384669	0	0.975787	-0.00810615	0	0.625225	0.130786	0	0.173674	-0.370594	0	0.168547	-0.37524	0
ASB4	0.976366	-0.00478469	0	0.929419	-0.0143087	0	0.999767	4.32802e-05	0	0.952987	-0.00952285	0	0.469874	0.117509	0	0.0102407	0.452163	0	0.952754	-0.00957078	0	0.638423	0.0761075	0	2.01e-08	1.42611	0	3.56e-09	-1.31338	0	5.12e-07	-0.988258	0	6.52e-10	-1.43563	0	1.86e-09	-1.35952	0
IMPG2	0.965985	-0.00878094	0	0.738642	-0.0688011	0	0.808334	-0.049987	0	0.960981	-0.0100748	0	0.124992	0.325628	0	5.88e-05	1.03058	0	0.0707836	0.388101	0	5.36e-05	1.03886	0	0.00486987	0.643616	0	0.0924395	-0.326769	0	0.100847	0.318149	0	0.114359	-0.305501	0	0.0498055	0.385166	0
CYP2J2	0.947395	-0.00982931	0	0.171306	0.208767	0	0.745594	-0.0484018	0	0.934212	0.0122969	0	0.0256117	0.354824	0	0.900388	0.0186484	0	0.170042	0.209416	0	0.0829501	-0.268533	0	0.000106722	0.707569	0	0.0207365	-0.362572	0	0.00317217	-0.480144	0	0.00103361	-0.546551	0	8.31e-07	-0.963805	0
RGS18	0.91568	-0.00478469	0	0.91568	-0.00478469	0	1	0	0	0.75183	0.0143124	0	0.354251	0.0423221	0	0.125423	0.0713783	0	0.833184	0.00951917	0	0.914042	-0.00487878	0	8.76e-19	1.45008	0	5.94e-22	-1.41254	0	9.69e-22	-1.38349	0	3.74e-22	-1.44056	0	3.73e-22	-1.44065	0
KLLN	0.669821	0.0689734	0	0.963909	-0.00730407	0	0.0572128	0.321651	0	0.665592	0.0699221	0	0.0550919	0.324707	0	7.54e-06	0.953474	0	0.673832	-0.068087	0	0.000125683	0.755298	0	0.000977627	0.615143	0	0.191742	-0.221455	0	0.0560322	0.331029	0	0.0382181	-0.361576	0	0.214753	0.210077	0
INSL3	0.561528	0.090718	0	0.45157	0.117974	0	0.864182	0.0266301	0	0.589083	-0.0843583	0	0.00132818	0.572812	0	0.00292095	0.520588	0	0.328091	0.154039	0	2.07e-07	1.1841	0	0.0479359	0.323762	0	0.0303486	0.339765	0	0.0434003	0.314813	0	0.342033	-0.143104	0	2.17e-05	0.775978	0
C1QTNF3-AMACR	1	0	0	0.553012	0.158363	0	1	0	0	0.971414	0.00951917	0	0.194994	0.3519	0	0.003063	0.883746	0	0.800488	0.0672119	0	0.0484786	0.551501	0	1	0	0	0.16043	0.3519	0	0.00025301	1.0421	0	0.784418	0.0672119	0	0.0298502	0.561028	0
F8A2	0.110841	0.292523	0	0.00357317	0.578707	0	0.162589	0.254231	0	0.44838	0.135601	0	0.421735	-0.14383	0	0.340887	-0.171078	0	0.515925	-0.115968	0	0.0327515	0.402242	0	0.0197647	0.444243	0	0.157738	-0.295541	0	0.858183	-0.0366058	0	0.144172	-0.305974	0	0.648345	0.0936007	0
ZNF750	0.609602	0.172436	0	0.901736	0.0415654	0	0.183688	0.457741	0	0.681833	0.138277	0	0.156648	0.489194	0	0.134957	0.5178	0	0.730301	0.116205	0	0.796661	-0.0867969	0	0.0134999	0.900536	0	0.463441	-0.238909	0	0.297896	-0.341172	0	0.318556	-0.326597	0	0.0140828	-0.849058	0
NFIA	0.13714	0.265629	0	0.478801	-0.123797	0	0.819537	-0.0396499	0	0.129109	0.271521	0	0.545293	-0.105538	0	0.447204	0.132985	0	0.341786	0.167037	0	0.0871778	-0.308518	0	0.000369712	0.733294	0	0.00568218	-0.573196	0	0.000795515	-0.724097	0	0.00374551	-0.60591	0	0.000428966	-0.770289	0
CCR1	0.876052	-0.0408694	0	0.90166	-0.0323739	0	0.681556	0.107715	0	0.729052	-0.0908736	0	0.289217	0.281645	0	0.100097	0.446034	0	0.417327	0.214249	0	0.957003	-0.0141236	0	0.000914818	1.0057	0	0.00396078	-0.764922	0	0.0211526	-0.592038	0	0.00885877	-0.683731	0	0.00010693	-1.11069	0
COL24A1	0.310256	0.177101	0	0.807026	0.042112	0	0.836284	0.0356098	0	0.919757	0.0173518	0	0.00851093	0.49635	0	4.45e-05	0.882823	0	5.26e-05	0.870424	0	4.64e-05	0.879792	0	0.06752	0.328836	0	0.0421436	0.344624	0	0.0010846	0.596096	0	0.00145453	0.577199	0	0.00166902	0.568305	0
PPIAL4C	0.605065	-0.0911348	0	0.327356	-0.174149	0	0.11185	-0.288495	0	0.141897	-0.265227	0	0.00278561	-0.591221	0	0.0266504	-0.415028	0	0.0350153	-0.392281	0	0.0706106	-0.331251	0	0.00192141	-0.619058	0	0.717568	-0.0632976	0	0.864277	0.029884	0	0.724304	-0.0617187	0	0.897203	0.022588	0
HIST2H4B	0.851127	0.0334265	0	0.870636	-0.0289991	0	0.175434	0.246955	0	0.712802	-0.065639	0	0.252538	-0.207135	0	0.00484652	0.556787	0	0.00973459	-0.502348	0	0.0334089	0.401609	0	0.149622	-0.263442	0	0.613737	0.0897286	0	0.000144568	0.791231	0	0.963764	0.00805655	0	0.00226522	0.599403	0
AP001273.2	0.395812	-0.250387	0	0.70914	0.109173	0	0.785153	-0.0797235	0	0.306444	-0.302835	0	0.221138	0.364404	0	0.755333	-0.0911564	0	0.0538334	-0.591158	0	0.198803	-0.383477	0	0.966268	0.0123541	0	0.721069	0.101664	0	0.984112	0.00565868	0	0.0230579	-0.683236	0	0.0204265	-0.698668	0
FMO5	0.701234	-0.0647228	0	0.00150861	-0.610825	0	0.00237008	-0.578458	0	0.153708	-0.246585	0	0.668467	-0.072281	0	3.35e-06	1.05683	0	0.00831872	0.486889	0	0.772675	0.0486965	0	0.0845254	0.301857	0	0.0611617	-0.438855	0	0.524873	0.144151	0	0.0909721	-0.393416	0	0.0348407	-0.499743	0
KIAA1614	0.934865	0.0202426	0	0.125182	-0.391531	0	0.100027	-0.4219	0	0.0643677	-0.478929	0	0.518986	0.16061	0	0.0829725	0.446479	0	0.510476	0.163924	0	0.260524	0.283282	0	0.00831485	0.716332	0	0.0537046	-0.535484	0	0.0193963	-0.661394	0	0.00114427	-0.974311	0	0.00205707	-0.911983	0
ARMC3	0.805756	-0.0565017	0	0.905659	0.0272107	0	0.782768	0.0633649	0	0.682165	-0.094224	0	0.603277	0.119728	0	0.0442262	0.486848	0	0.855613	0.0417897	0	0.271194	0.256576	0	0.00832515	0.663809	0	0.00869174	-0.600579	0	0.483099	-0.149746	0	0.0137785	-0.558648	0	0.025298	-0.501449	0
PPP1R42	0.822644	-0.0571605	0	0.674397	0.107313	0	0.542128	0.156099	0	0.991407	-0.00274517	0	0.0278171	0.597088	0	0.00218882	0.884145	0	0.48318	0.179829	0	0.0447653	0.538886	0	0.043233	0.543229	0	0.988943	-0.00329455	0	0.0688314	0.448224	0	0.38702	-0.207305	0	0.976223	-0.00708658	0
TNFAIP8L3	0.556417	0.118333	0	0.904249	0.0240927	0	0.0853179	0.35807	0	0.337895	0.194213	0	0.00981237	0.564505	0	0.00643847	0.601697	0	0.733153	-0.068388	0	0.0799195	0.36492	0	0.00473732	0.628447	0	0.786954	0.0543901	0	0.989487	-0.00264978	0	0.101625	-0.338767	0	0.73069	-0.069305	0
RAET1G	0.829377	-0.0637921	0	0.625504	-0.14483	0	0.120578	0.473745	0	0.630811	-0.142599	0	0.501995	0.199763	0	0.988019	-0.00444312	0	0.0138948	-0.78773	0	0.174773	-0.411088	0	0.0314603	0.675906	0	0.0899435	-0.539935	0	0.0124923	-0.825177	0	0.00348942	-0.989893	0	0.000495903	-1.22959	0
PSORS1C2	0.12601	-0.352317	0	0.505081	-0.149765	0	0.0197813	-0.558933	0	0.00163971	-0.802582	0	0.077167	-0.411146	0	6.76e-05	-1.10486	0	0.710493	-0.0830801	0	0.0290529	-0.518885	0	7.49e-06	-1.32053	0	0.0525685	0.557072	0	0.811401	0.0659031	0	0.0203659	0.678523	0	0.997296	-0.000935169	0
C11orf94	0.34012	-0.245595	0	0.069303	-0.482394	0	0.703085	-0.0971747	0	0.304448	-0.264885	0	0.143908	0.382258	0	0.000995558	0.967914	0	0.535089	-0.158616	0	0.21306	0.323243	0	0.691388	-0.101222	0	0.355991	0.237882	0	0.0290734	0.586741	0	0.546579	-0.154569	0	0.53376	0.159578	0
TXK	0.663317	0.119728	0	0.874336	0.0434005	0	0.213212	0.348368	0	0.651131	0.124381	0	0.0981178	0.470105	0	0.0520922	0.559599	0	0.384294	-0.241013	0	0.561267	-0.160076	0	0.0119838	0.748762	0	0.545536	-0.15894	0	0.579111	-0.14576	0	0.0208022	-0.641406	0	0.00582912	-0.784458	0
MYH2	0.135783	0.370555	0	0.000965991	0.921261	0	0.33143	0.237307	0	0.18613	0.326411	0	0.122998	-0.383902	0	0.000205885	-1.07902	0	0.14942	-0.357432	0	0.0515696	-0.493595	0	0.593353	-0.129373	0	0.695384	0.116032	0	0.923573	-0.028384	0	0.975062	0.00924683	0	0.898311	-0.0378138	0
AL162417.1	0.03412	0.577325	0	0.566748	0.147867	0	0.721808	-0.0916697	0	0.745083	0.0836831	0	0.996401	0.00115369	0	0.727976	0.0895388	0	0.0938328	0.446584	0	0.50994	0.170322	0	9.65e-05	1.23194	0	0.026161	-0.653453	0	0.00141192	-0.994522	0	0.00402094	-0.877017	0	0.00163966	-0.977926	0
FMO1	0.790959	0.0282014	0	0.601821	0.0556538	0	0.730593	0.036651	0	0.792258	0.0280174	0	0.113383	0.173818	0	0.258577	0.122076	0	0.326158	0.105665	0	0.348857	0.100709	0	3.93e-11	1.35065	0	1.49e-11	-1.14864	0	9.64e-12	-1.17292	0	5.19e-12	-1.20833	0	4.1e-12	-1.22193	0
DGKG	0.0697326	-0.375864	0	0.00140479	-0.726467	0	0.0020821	-0.693257	0	0.058529	-0.393535	0	0.0700283	0.375434	0	0.116159	0.322124	0	0.44845	0.151651	0	0.887188	-0.0281824	0	0.00298526	-0.662679	0	0.0129847	0.662251	0	0.305598	0.258338	0	0.628133	0.121082	0	0.338583	0.240961	0
RBP2	0.747516	0.109468	0	0.137877	-0.518399	0	0.74366	-0.11121	0	0.209569	-0.434843	0	0.162095	-0.486899	0	0.481055	0.240827	0	0.676949	-0.141809	0	0.805805	-0.083557	0	0.887213	0.0481804	0	0.228716	-0.425608	0	0.35387	-0.325758	0	0.390705	-0.301202	0	0.113147	-0.566581	0
CCDC65	0.532865	0.104779	0	0.475041	0.120206	0	0.0777846	0.306962	0	0.968966	-0.00650388	0	0.216444	0.21075	0	0.000261057	0.730488	0	0.949716	-0.0105441	0	1.07e-06	1.13811	0	0.458048	0.124937	0	0.266711	0.19059	0	0.000228153	0.72575	0	0.316452	0.171476	0	3.36e-06	1.00667	0
TAC4	0.896639	0.0363134	0	0.709508	0.104296	0	0.0961519	0.481909	0	0.760157	0.0854247	0	0.205966	0.360802	0	0.494268	0.192182	0	0.0685632	-0.531327	0	0.52019	-0.18067	0	0.000244538	1.22884	0	0.00599037	-0.831723	0	0.00247828	-0.93237	0	0.000105467	-1.27825	0	6.91e-05	-1.32409	0
AC124312.1	0.165322	0.264548	0	0.00592899	0.565509	0	0.0093064	0.528641	0	0.882639	-0.0274676	0	0.0265809	-0.439798	0	1.29e-06	-1.24987	0	0.00291158	-0.622656	0	0.0123285	-0.505314	0	0.133152	-0.287593	0	0.634472	0.11234	0	0.101905	-0.396766	0	0.414826	0.193583	0	0.303709	-0.245189	0
AC087289.4	0.0812643	-0.386268	0	0.200743	-0.278347	0	0.384395	-0.187101	0	0.0422911	-0.45637	0	0.0188552	0.537614	0	0.0341074	0.478485	0	0.295035	-0.226226	0	0.0169428	0.548042	0	0.0738887	-0.396802	0	0.0190372	0.548151	0	0.0114573	0.596945	0	0.940206	-0.0165251	0	0.0345731	0.488474	0
KMO	0.997864	0.000562541	0	0.903017	-0.0259245	0	0.983221	0.00447982	0	0.862607	-0.0368263	0	0.0867018	0.378467	0	0.000398157	0.891435	0	0.102234	0.359791	0	0.000264562	0.9282	0	0.525498	0.135745	0	0.217424	0.243291	0	0.000873239	0.729757	0	0.245788	0.228517	0	0.000622218	0.755631	0
FAM181A	0.235598	-0.322691	0	0.365704	0.244242	0	0.515611	0.174649	0	0.292962	-0.285012	0	0.515135	0.174854	0	0.0583228	-0.52992	0	0.0905225	-0.469324	0	0.975648	0.00815698	0	0.532016	-0.167818	0	0.9444	0.0199865	0	0.681335	-0.117863	0	0.658608	-0.126851	0	0.703948	-0.109038	0
SLC24A2	0.847416	0.0540427	0	0.613064	0.142427	0	0.823517	-0.0626451	0	0.853912	-0.0517102	0	0.814027	-0.0660799	0	0.2219	0.349524	0	0.658747	-0.124286	0	0.0131704	0.754229	0	0.12069	-0.449373	0	0.10264	0.437334	0	0.00126126	0.941317	0	0.318675	0.262445	0	0.000160021	1.15189	0
HTR6	0.890129	-0.023324	0	0.729238	0.0585243	0	0.851313	0.0316493	0	0.932896	-0.0142154	0	0.0141428	0.448119	0	3.06e-06	1.06652	0	0.0697488	0.319433	0	7.28e-07	1.18042	0	0.127574	0.265029	0	0.30814	0.159771	0	9.07e-06	0.860017	0	0.580046	0.0860636	0	4.66e-06	0.901178	0
MSS51	0.621277	0.083969	0	0.973111	-0.00571138	0	0.612466	-0.0861061	0	0.956141	0.0093185	0	0.937462	0.0132979	0	0.00503827	0.52708	0	0.0399566	0.367639	0	0.00157782	0.61138	0	0.124178	-0.268547	0	0.0282441	0.365804	0	3.74e-05	0.789913	0	0.00179273	0.550083	0	7.6e-06	0.889248	0
JAK3	0.703078	0.0391665	0	0.587404	0.055862	0	0.799298	-0.0260993	0	0.888193	-0.0144238	0	0.000291622	0.443341	0	4.36e-06	0.6313	0	0.00545033	0.315578	0	1.21e-06	0.692436	0	8.73e-10	1.09261	0	1.15e-06	-0.610103	0	0.000257406	-0.40545	0	1.1e-08	-0.803134	0	0.000201356	-0.414597	0
GNAT1	0.852205	-0.0414171	0	0.787318	-0.0600077	0	0.707237	-0.0836074	0	0.754028	-0.0697138	0	0.616212	0.111739	0	0.0066042	0.665074	0	0.346017	0.211797	0	0.0749867	0.412218	0	0.803253	-0.0554054	0	0.537952	0.12573	0	0.00314202	0.660472	0	0.370586	0.183594	0	0.05956	0.397912	0
SMCO2	0.797848	0.0455967	0	0.410906	0.147515	0	0.236295	0.214461	0	0.892888	0.0239508	0	0.0132989	0.477076	0	0.0196329	0.445547	0	6.2e-06	1.06632	0	0.00160552	0.640473	0	0.604621	0.0923969	0	0.0175799	0.430264	0	0.00670989	0.500659	0	2.79e-07	1.18838	0	0.00241637	0.572017	0
LOXHD1	0.900327	-0.0275838	0	0.932405	-0.0186778	0	0.884291	-0.0320538	0	0.951559	-0.0133765	0	0.627667	0.107112	0	0.000599493	0.884692	0	0.669418	0.0942226	0	0.000552124	0.892352	0	0.768901	-0.0647651	0	0.474605	0.144294	0	9.23e-05	0.930783	0	0.528847	0.126946	0	7.82e-05	0.943734	0
TSPEAR	0.370242	-0.198894	0	0.000380204	-0.925015	0	0.00288573	-0.736264	0	0.763584	-0.0661585	0	0.0101659	-0.615767	0	0.433735	-0.173342	0	0.0211213	0.542981	0	0.000313236	-0.943011	0	1.84e-05	-1.21089	0	0.216685	0.396236	0	0.721734	0.11254	0	0.00333216	1.01761	0	0.524442	0.201722	0
SLC25A18	0.654464	0.0599505	0	0.0109186	-0.370217	0	0.0158195	-0.347909	0	0.0120913	-0.364119	0	0.00657751	-0.400132	0	0.126903	0.210164	0	0.516369	-0.0871754	0	0.177269	-0.184539	0	2.37e-06	-0.859988	0	0.00615113	0.519814	0	0.00047075	0.699934	0	0.0217024	0.424901	0	0.0846045	0.311329	0
PIWIL2	0.257412	0.254824	0	0.866908	0.037101	0	0.999694	8.65591e-05	0	0.455923	0.166201	0	0.0768647	0.407755	0	0.101891	0.374767	0	0.658173	0.098177	0	0.00189812	0.781309	0	0.700614	0.0852615	0	0.0112068	0.577325	0	0.133154	0.326618	0	0.951197	0.0129977	0	0.00040521	0.862249	0
PNMA6F	0.98487	0.00432161	0	0.728677	0.0792518	0	0.184006	0.309991	0	0.888328	-0.0320376	0	0.061851	0.44561	0	0.00183965	0.808212	0	0.812881	0.0540288	0	1.31e-05	1.29088	0	0.670174	-0.0973738	0	0.0205738	0.547312	0	0.000163364	0.98483	0	0.0473701	0.461392	0	2.39e-06	1.35622	0
HP	0.00772388	-0.524801	0	2.39e-06	-1.15413	1	2.44e-06	-1.15263	1	0.040429	-0.388399	0	0.0235695	-0.434399	0	0.251194	0.209441	0	0.124805	0.283957	0	0.000482813	-0.73748	0	0.0176095	-0.458537	0	0.145277	-0.500663	0	0.156778	-0.486158	0	0.22945	-0.410137	0	0.0561924	-0.667344	0
ALDH8A1	0.825176	-0.0443822	0	0.957682	0.010651	0	0.611588	-0.102303	0	0.843459	0.0396718	0	0.00045184	0.830758	0	8.33e-06	1.17725	0	0.00146193	0.731079	0	1.98e-05	1.10026	0	0.101916	0.33997	0	0.0230271	0.446415	0	0.000111176	0.847949	0	0.129254	0.288807	0	0.000215948	0.799966	0
TMEM189-UBE2V1	0.490859	0.231912	0	0.317577	0.338704	0	0.0694567	0.633878	0	0.0334546	0.754614	0	0.398803	0.284893	0	0.0515431	-0.684223	0	0.00666285	-1.00011	0	0.00832078	-0.967431	0	0.0563094	0.669462	0	0.66598	-0.152654	0	0.00775189	-1.01497	0	0.00673935	-1.03569	0	0.0185477	-0.882276	0
GDF1	1	0	0	1	0	0	0.662559	0.122461	0	1	0	0	1	0	0	0.00387015	0.902799	0	0.680711	0.115446	0	0.301479	0.293241	0	1	0	0	1	0	0	0.00162972	0.902799	0	0.358932	0.237894	0	0.260306	0.293241	0
GCOM1	0.511619	0.154907	0	0.852712	-0.0435968	0	0.957176	0.0126116	0	0.468429	0.171335	0	0.445017	0.180606	0	0.000809398	0.913332	0	0.00590398	0.714012	0	0.351092	0.22132	0	0.000608182	0.94167	0	0.0106858	-0.606151	0	0.745362	-0.0719352	0	0.33583	-0.215049	0	0.0193345	-0.549012	0
SLC2A5	0.132716	0.353199	0	0.249927	-0.267026	0	0.629159	-0.11052	0	0.510575	-0.150963	0	0.0437256	-0.485117	0	0.885238	0.0329472	0	0.60125	-0.119666	0	0.931526	-0.0196076	0	0.0254167	0.544278	0	0.0115009	-0.676194	0	0.00433449	-0.77836	0	0.00450236	-0.774463	0	0.00799226	-0.714849	0
DQX1	0.741385	0.0853975	0	0.663601	0.11266	0	0.0159347	0.671982	0	0.854097	0.0475384	0	0.10987	0.426962	0	0.466651	0.189375	0	0.0146324	-0.681974	0	0.0552668	0.519431	0	0.82485	-0.057222	0	0.0549787	0.569579	0	0.215418	0.359251	0	0.868563	0.0472313	0	0.036831	0.624194	0
PRTN3	0.738522	-0.0411885	0	0.466197	0.0903928	0	0.817275	0.0284843	0	0.903775	0.014898	0	7.52e-07	0.859691	0	7.36e-09	1.15678	0	0.017651	0.314673	0	1.89e-07	0.943149	0	1.51e-05	0.689782	0	0.271949	0.128716	0	5.79e-05	0.557395	0	0.00580683	-0.346619	0	0.0277247	0.268267	0
HBG2	0.00996634	-0.63437	0	7.52e-05	-1.10538	1	0.00586841	-0.686959	0	0.0153838	-0.590386	0	0.054112	-0.455954	0	0.380047	-0.200026	0	0.120982	-0.360896	0	0.004407	-0.715017	0	1.37e-05	-1.27287	0	0.555888	0.18254	0	0.916096	-0.0325362	0	0.468691	0.225016	0	0.916096	-0.0325362	0
PCDHB11	0.590112	0.127092	0	0.788668	-0.063067	0	0.604726	0.12209	0	0.950756	0.0145124	0	0.908107	-0.0271383	0	0.00839248	0.678811	0	0.85026	0.0443941	0	0.0293305	0.544881	0	0.792971	-0.0617503	0	0.463807	0.161707	0	0.0046685	0.677495	0	0.303813	0.228246	0	0.00863942	0.621149	0
NPIPA8	0.811078	0.0630197	0	0.968698	-0.0103378	0	0.559778	0.154298	0	0.764152	0.0791289	0	0.923768	-0.0252123	0	0.235425	0.318276	0	0.799622	-0.0669275	0	0.181487	0.360184	0	0.809495	-0.0635584	0	0.67729	0.101368	0	0.135668	0.371492	0	0.536378	0.150937	0	0.0473828	0.50288	0
SERPINE3	0.508627	-0.0237845	0	0.311582	0.0366932	0	0.897753	0.00459487	0	0.894668	-0.00473837	0	0.433489	0.0282438	0	0.461019	0.0265593	0	0.692709	-0.0141688	0	0.901782	0.00442229	0	3e-21	1.53115	0	1.79e-24	-1.52669	0	4.54e-24	-1.4679	0	1.44e-24	-1.54072	0	1.66e-24	-1.53147	0
GNG13	0.484658	-0.115147	0	0.355229	-0.153049	0	0.417747	-0.133809	0	0.248704	-0.192134	0	0.133854	0.252682	0	9.61e-07	1.12326	0	0.118945	0.263443	0	7.38e-08	1.3323	0	0.565813	-0.0944242	0	0.143591	0.231948	0	3.55e-07	1.06464	0	0.157112	0.224065	0	2.84e-08	1.23459	0
RGN	0.124608	0.399849	0	0.0239318	0.609556	0	0.869404	0.0415374	0	0.160269	0.363765	0	0.387664	-0.220281	0	0.0198145	-0.63165	0	0.739519	-0.0840967	0	0.9758	-0.00766227	0	0.504768	0.169425	0	0.970564	0.0101353	0	0.488037	-0.191519	0	0.443285	-0.211983	0	0.498997	0.186678	0
KCNK13	0.336098	-0.272233	0	0.0211586	-0.690975	0	0.0204206	-0.695561	0	0.425562	-0.22467	0	0.076545	-0.515841	0	0.769279	-0.0821253	0	0.347492	0.265737	0	0.00170282	-1.00017	0	0.0102084	-0.783338	0	0.987862	-0.00473692	0	0.973772	0.0102356	0	0.262563	0.353515	0	0.164791	-0.441503	0
UCP3	0.263945	-0.190839	0	0.478726	-0.119854	0	0.794164	-0.0439017	0	0.125451	-0.26552	0	0.318211	0.169963	0	0.00598527	0.510405	0	0.167314	0.237919	0	1.08e-05	0.966238	0	0.730835	-0.0579232	0	0.822986	0.0370448	0	0.0114625	0.448478	0	0.13711	0.251943	0	0.000105991	0.758644	0
IL3RA	0.0804761	0.198004	0	0.865156	-0.018498	0	0.998025	0.000274086	0	0.742027	0.0358913	0	0.533877	-0.068078	0	0.330318	0.1073	0	0.617241	0.0545985	0	0.747101	0.0351594	0	8.49e-12	1.5059	0	6.07e-12	-1.37598	0	3.27e-12	-1.4171	0	1.99e-12	-1.45103	0	2.52e-12	-1.43485	0
SOWAHD	0.0220882	0.64549	0	0.00403863	0.844611	0	0.0683706	0.501128	0	0.199135	0.345442	0	0.90803	-0.0304336	0	0.000618914	-1.05474	0	0.946809	-0.0175733	0	0.0124356	-0.714484	0	0.0829011	0.474846	0	0.645223	0.140216	0	0.0319293	-0.684981	0	0.97713	0.00871635	0	0.00978436	-0.843886	0
CYP2B6	0.0717849	0.637592	0	0.0477787	0.707189	0	0.739308	0.113167	0	0.374777	0.304453	0	0.0357306	-0.755186	0	0.00410724	-1.08646	0	0.153804	-0.49717	0	0.0564521	-0.679035	0	0.271475	-0.379269	0	0.468678	0.261675	0	1	0	0	0.989473	-0.00473837	0	0.989576	0.00469554	0
ARHGEF15	0.149048	-0.324094	0	0.0745299	-0.40634	0	0.437968	-0.170918	0	0.0449328	-0.461988	0	0.00992923	0.615162	0	0.0201496	0.545188	0	0.0691952	0.414698	0	0.177974	0.301506	0	0.121376	0.349365	0	0.797746	-0.0583002	0	0.358736	-0.210526	0	0.643093	-0.105585	0	0.0327432	-0.509847	0
PCDHGB2	0.492611	0.122129	0	0.791822	0.0467425	0	0.281376	0.193444	0	0.667487	-0.076186	0	0.111964	-0.290519	0	0.486755	0.123812	0	0.0530711	-0.359235	0	0.154318	0.258688	0	0.0356955	-0.393535	0	0.19937	0.225152	0	0.00296442	0.564085	0	0.194411	0.227741	0	0.0024973	0.576029	0
AC004076.1	0.71031	0.107058	0	0.743945	0.0941009	0	0.629337	0.139286	0	0.669722	0.123004	0	0.0891665	0.507668	0	0.132403	0.445748	0	0.102552	0.486169	0	0.0178963	0.733007	0	0.2754	0.318647	0	0.26835	0.296087	0	0.405588	0.221209	0	0.251833	0.306811	0	0.0507562	0.537366	0
AL441992.2	0.417526	-0.110838	0	0.385816	0.118705	0	0.445858	0.104122	0	0.68476	-0.0551535	0	0.0761827	0.25038	0	0.021322	0.334454	0	0.352105	-0.127556	0	0.000355828	0.574576	0	0.109973	-0.223942	0	0.0127551	0.363485	0	4.02e-05	0.677107	0	0.150651	0.200504	0	1.17e-05	0.743368	0
UPB1	0.718723	-0.0712545	0	0.617467	-0.0989597	0	0.600366	-0.103834	0	0.753375	-0.0621344	0	0.0502926	0.406308	0	1.4e-05	1.11222	0	0.00155681	0.713845	0	5.72e-06	1.19144	0	0.713954	0.0725174	0	0.156931	0.262541	0	2.29e-05	0.940738	0	0.00633252	0.537485	0	4.56e-06	1.05678	0
TEPP	0.742355	-0.064845	0	0.276249	-0.217759	0	0.071253	-0.370607	0	0.857157	-0.0354712	0	0.0326438	0.446584	0	0.000277794	0.855495	0	0.000189359	0.887486	0	0.00201933	0.690158	0	0.0014898	0.715621	0	0.105881	-0.333882	0	0.698558	-0.0778829	0	0.327215	-0.19874	0	0.76176	-0.0609329	0
SGPP2	0.88127	-0.0310363	0	0.698063	-0.0807438	0	0.260145	0.237759	0	0.895937	-0.0271765	0	0.00266919	0.703092	0	0.000197337	0.932296	0	0.00718296	0.614107	0	1.46e-05	1.16612	0	0.0472021	0.433857	0	0.24706	0.2382	0	0.0483278	0.417693	0	0.0481733	0.418006	0	0.00178883	0.705084	0
AC092647.5	0.849584	0.0352579	0	0.228777	-0.227844	0	0.0675516	-0.3547	0	0.349102	-0.175962	0	0.905074	-0.0221647	0	0.115471	0.301997	0	0.0209042	0.460145	0	0.00271776	0.627504	0	0.0168593	-0.478489	0	0.0171447	0.491586	0	0.00825342	0.552643	0	0.00561251	0.583933	0	6.15e-05	0.930033	0
AP001458.2	0.936503	0.0241494	0	0.44941	-0.230988	0	0.560969	0.177012	0	0.4279	-0.242275	0	0.790329	-0.0806752	0	0.013017	0.816108	0	0.329295	-0.299363	0	0.077335	0.557513	0	0.266372	-0.342322	0	0.337998	0.285793	0	0.00410406	0.927441	0	0.459077	0.219971	0	0.033934	0.657558	0
AC010422.6	0.818281	0.0613062	0	0.642822	0.12401	0	0.828759	0.0577067	0	0.727687	-0.0930001	0	0.882494	-0.0394275	0	0.287391	0.287851	0	0.74788	-0.0858305	0	0.901575	-0.0329864	0	0.738999	-0.0889758	0	0.654961	0.110858	0	0.0520369	0.500833	0	0.805924	0.0608636	0	0.88118	-0.0370098	0
CA9	0.0863165	-0.518641	0	0.531584	-0.183028	0	0.185666	-0.394062	0	0.293916	-0.309887	0	0.857256	-0.0523832	0	0.383239	0.25631	0	0.425398	-0.233936	0	0.179829	0.399598	0	0.0306398	-0.668749	0	0.736025	0.0977187	0	0.016073	0.742032	0	0.888095	0.0407522	0	0.0141146	0.758457	0
CCL1	0.732379	0.113567	0	0.336056	-0.322803	0	0.257659	-0.381577	0	0.257659	-0.381577	0	0.682837	0.135784	0	0.949936	0.0208257	0	1	0	0	0.64156	0.154791	0	0.275251	-0.367361	0	0.0723387	0.616706	0	0.843721	0.0653793	0	0.9658	-0.0142154	0	0.672115	0.140582	0
MYBPHL	0.81285	0.0544595	0	0.908587	0.0264035	0	0.798614	0.0587044	0	0.974208	-0.00743168	0	0.0114532	0.632026	0	0.00334365	0.755811	0	0.348126	0.218112	0	0.00396791	0.738872	0	0.733265	0.0784595	0	0.00743504	0.608043	0	0.00245304	0.703756	0	0.349701	0.198368	0	0.00444236	0.652987	0
RFPL4A	0.636574	0.128201	0	0.970575	0.00997772	0	0.162312	0.38766	0	0.998484	0.000519277	0	0.33001	-0.266757	0	0.0116125	0.742187	0	0.0651969	-0.521297	0	0.89023	0.0373541	0	0.610432	-0.138288	0	0.999173	-0.000274138	0	0.00238386	0.890454	0	0.98601	0.0046524	0	0.508192	0.176144	0
AC005520.1	0.923136	-0.0168156	0	0.727047	-0.0609209	0	0.218674	0.218558	0	0.821455	-0.0393519	0	0.571964	0.0988911	0	0.00128909	0.643755	0	0.761906	0.052861	0	0.00564959	0.533434	0	0.217771	-0.219003	0	0.0895268	0.301073	0	8.63e-05	0.801837	0	0.00819511	0.490416	0	0.000324948	0.713089	0
RIBC2	0.0534719	-0.358798	0	0.00140031	-0.647795	0	0.0176316	-0.452224	0	0.00746435	-0.520353	0	0.932669	0.0149551	0	0.101295	-0.300319	0	0.434298	-0.139503	0	0.00333326	-0.58232	0	0.13504	0.27231	0	0.00807	-0.616145	0	6.78e-06	-1.22042	0	0.000463155	-0.864032	0	1.15e-06	-1.37498	0
AGT	0.550539	-0.0601912	0	0.0822905	-0.181339	0	0.117119	-0.162339	0	0.159532	-0.144828	0	8.02e-10	1.07449	0	0.27152	0.112086	0	8.25e-10	1.07272	0	0.00166044	0.360016	0	8.1e-12	1.39166	0	0.00100265	-0.377358	0	2.28e-13	-1.46091	0	7.35e-05	-0.481278	0	2.21e-11	-1.17647	0
GZMA	0.888392	-0.037722	0	0.957684	-0.0142591	0	0.888392	-0.037722	0	0.930298	-0.0235073	0	0.0163278	0.695869	0	0.127489	0.422007	0	0.208678	0.344772	0	0.824111	0.0597706	0	0.916437	-0.0281986	0	0.00923959	0.686344	0	0.0847509	0.435938	0	0.17946	0.335255	0	0.792616	0.0644552	0
RSPH1	0.505634	0.130061	0	0.525341	0.124037	0	0.462245	0.143824	0	0.928606	-0.0174098	0	0.595396	0.103545	0	0.0287794	0.452079	0	0.376999	-0.173363	0	1.75e-05	1.07509	0	0.240033	0.232341	0	0.994505	0.0012546	0	0.0693989	0.343772	0	0.160529	-0.261889	0	0.000125963	0.825338	0
CCDC198	0.893256	0.0259218	0	0.96632	-0.00815403	0	0.896555	0.0251139	0	0.969336	-0.00742443	0	0.177836	0.266361	0	0.320481	0.194301	0	0.296154	0.204591	0	0.000502822	0.790263	0	0.260186	0.220999	0	0.686362	0.0712684	0	0.843228	-0.0348622	0	0.960609	0.00870201	0	0.00364242	0.56183	0
C4orf36	0.887272	0.0357787	0	0.266271	0.284952	0	0.251116	0.294477	0	0.149345	-0.373636	0	0.469187	-0.183839	0	0.000188447	-1.13719	0	0.0080054	-0.733793	0	0.796518	-0.0651107	0	0.0196609	-0.631862	0	0.093032	0.483798	0	0.433378	-0.220377	0	0.493005	0.192548	0	0.491746	0.193116	0
SPRY3	0.937614	-0.0186719	0	0.713732	-0.0876628	0	0.673361	-0.100787	0	0.994174	-0.00174238	0	0.315965	0.242316	0	0.000346788	1.01363	0	0.0246422	0.572463	0	0.000197118	1.07069	0	0.814392	-0.0560427	0	0.209499	0.279685	0	0.000138021	0.982013	0	0.0227898	0.527721	0	2.59e-05	1.125	0
ZSCAN4	0.920796	0.0234683	0	0.999684	8.65591e-05	0	0.76923	0.0693035	0	0.786319	0.0640275	0	0.136998	0.360993	0	7.39e-05	1.15774	0	0.276227	0.260845	0	0.00485643	0.737765	0	0.0835847	0.424342	0	0.853456	-0.0398813	0	0.00216835	0.733493	0	0.663125	-0.094207	0	0.0899277	0.377446	0
OTOP3	0.896431	-0.0324389	0	0.966891	-0.0103422	0	0.653228	0.11222	0	0.925276	-0.0233695	0	0.288549	0.268267	0	0.000764887	0.975403	0	0.799398	0.0633649	0	0.000655488	0.991644	0	0.880547	-0.037451	0	0.240725	0.273277	0	0.000184796	1.00251	0	0.357688	0.213042	0	0.000178262	1.00572	0
MYADML2	0.863627	-0.0411974	0	0.744619	-0.0782072	0	0.83517	-0.0499169	0	0.759561	-0.0734707	0	0.189589	0.321559	0	0.000526704	0.976466	0	0.319307	0.241828	0	5.37e-05	1.2094	0	0.804951	-0.0592559	0	0.130512	0.339616	0	0.000184182	0.957513	0	0.25828	0.251168	0	1.15e-05	1.19518	0
GDA	0.304849	-0.257742	0	0.859532	-0.0438749	0	0.0250553	-0.592786	0	0.495757	-0.169816	0	0.304925	-0.257701	0	0.146777	-0.36947	0	0.895275	0.0326228	0	0.66859	-0.106336	0	0.394612	-0.212932	0	0.258866	-0.302509	0	0.451044	-0.200414	0	0.196855	-0.347226	0	0.811074	-0.0632207	0
MS4A7	0.737487	-0.0281545	0	0.822609	-0.0188166	0	0.781117	0.0233263	0	0.912217	-0.0092484	0	0.0720212	0.157341	0	0.0916438	0.146786	0	0.578436	-0.0467929	0	0.315123	0.0853567	0	3.95e-14	1.54751	0	9.85e-16	-1.41832	0	9.66e-16	-1.41955	0	9.75e-17	-1.57097	0	4.3e-16	-1.4714	0
SH3TC2	0.756869	0.0763265	0	0.0420956	-0.528072	0	0.562663	-0.143156	0	0.249107	0.288677	0	0.0345204	-0.551666	0	0.694674	-0.0968429	0	0.986906	0.00404829	0	0.00379957	-0.796075	0	0.428946	-0.196338	0	0.334047	-0.279	0	0.142994	-0.428578	0	0.841467	0.0572215	0	0.282613	-0.311064	0
FRG2C	0.322499	0.184014	0	0.399668	0.156112	0	9.99e-05	0.877572	0	0.698012	0.0714057	0	0.126412	-0.289325	0	0.359574	-0.170107	0	2.5e-05	-0.987431	0	0.381557	-0.162313	0	0.551761	-0.10981	0	0.986474	0.00450858	0	0.718831	0.0958164	0	0.999858	-4.76097e-05	0	0.943295	0.0189047	0
ARHGEF37	0.365308	-0.150904	0	0.74897	0.0528471	0	0.143144	0.24828	0	0.318674	-0.166597	0	4.98e-05	0.837346	0	3.8e-05	0.856755	0	0.921259	0.0163109	0	0.000489318	0.676899	0	1.12e-05	0.945368	0	0.158766	-0.258922	0	0.842477	-0.0357626	0	0.000820491	-0.680782	0	0.022254	-0.435062	0
VSTM5	0.112551	-0.208409	0	0.221829	-0.158331	0	0.307372	-0.131523	0	0.306196	-0.131852	0	0.000153649	0.584106	0	3.21e-09	1.25446	0	0.000183945	0.574383	0	7.44e-10	1.36693	0	2.78e-07	0.948885	0	9.82e-05	-0.573194	0	0.242826	0.147242	0	0.000393519	-0.506031	0	0.0286961	0.286195	0
DAPP1	0.695345	0.0870962	0	0.418615	0.181052	0	0.00385949	0.716166	0	0.903322	0.02697	0	0.32556	0.220949	0	0.680997	0.0914493	0	0.00844641	-0.640382	0	0.3563	0.207006	0	1.62e-06	1.46799	0	0.000186043	-1.15994	0	0.000131919	-1.19548	0	1.98e-05	-1.39221	0	9.09e-05	-1.23402	0
SEC14L5	0.534298	-0.183579	0	0.0748546	0.545553	0	0.566673	0.16913	0	0.440392	-0.228522	0	0.280636	0.321905	0	0.403349	-0.247842	0	0.282308	-0.320755	0	0.108656	0.487486	0	0.0538616	-0.594679	0	0.0315515	0.733007	0	0.0104018	0.892391	0	0.180252	0.443055	0	0.0137281	0.853644	0
ARHGAP20	0.484195	-0.168116	0	0.330762	-0.235098	0	0.539747	-0.147145	0	0.436473	-0.187282	0	0.180149	0.327561	0	0.000628627	0.954747	0	0.134057	0.36831	0	8.32e-06	1.40021	0	0.0382935	0.52312	0	0.113348	-0.363676	0	0.383314	0.196532	0	0.185084	-0.301952	0	0.00469122	0.689809	0
GJD3	0.796351	0.0515809	0	0.874732	0.031494	0	0.876344	0.0310846	0	0.906994	0.0233263	0	0.000119334	0.938828	0	0.000794776	0.778495	0	0.0112507	0.550595	0	0.0838479	0.35879	0	0.0839103	0.358711	0	0.00182914	0.631691	0	0.0195473	0.451277	0	0.228261	0.222965	0	0.897794	0.0234115	0
HIST2H3PS2	0.00879292	0.663226	0	0.212678	0.2941	0	0.461582	0.171501	0	0.862499	-0.04008	0	0.0879713	-0.409815	0	0.377288	0.206293	0	0.0316058	-0.528003	0	0.667696	0.0995511	0	0.393546	-0.199217	0	0.100443	0.452638	0	0.0143184	0.699605	0	0.55827	-0.157285	0	0.338588	0.258688	0
AC068946.2	0.507985	0.106938	0	0.403003	-0.135543	0	0.953165	-0.00943572	0	0.911625	0.0178364	0	0.610318	-0.082136	0	0.0170784	0.412673	0	0.345289	-0.153344	0	0.000394102	0.673882	0	0.207967	-0.206432	0	0.144375	0.231236	0	0.00427642	0.483571	0	0.778193	0.0436525	0	4.8e-06	0.898146	0
IL1R2	0.621662	-0.123907	0	0.831389	-0.0533245	0	0.791781	0.0661374	0	0.598982	-0.132091	0	0.512201	0.164954	0	0.00180415	0.888959	0	0.551132	-0.149874	0	0.000534547	1.01781	0	0.118435	0.40329	0	0.129621	-0.362247	0	0.0732686	0.432339	0	0.0454567	-0.487029	0	0.0473687	0.482425	0
RAB19	0.3394	0.293959	0	0.504278	0.204241	0	0.228808	0.372863	0	0.37042	0.27521	0	0.748617	0.0975838	0	0.475134	0.218608	0	0.691781	-0.120807	0	0.643203	0.141263	0	0.896823	-0.0394453	0	0.144992	0.430992	0	0.119182	0.462304	0	0.318415	0.291497	0	0.124108	0.455923	0
AC011479.1	0.445912	0.228012	0	0.889663	0.0412009	0	0.988199	-0.00439247	0	0.67277	0.125691	0	0.594523	0.158621	0	0.132283	0.460145	0	0.908689	0.0340607	0	0.959563	0.015055	0	0.0198908	0.742032	0	0.206437	-0.355398	0	0.387895	-0.240686	0	0.0156038	-0.712365	0	0.0379165	-0.601288	0
INSL4	0.96335	0.00951917	0	0.981579	-0.00478469	0	0.981761	0.00473868	0	0.927492	0.018862	0	0.269518	0.23244	0	0.0583926	0.410884	0	0.0262368	0.491248	0	0.746697	0.0670329	0	1.53e-07	1.6085	0	1.5e-07	-1.36653	0	1.19e-06	-1.20239	0	3.83e-06	-1.11251	0	2.29e-08	-1.5226	0
MRO	0.708114	-0.0704135	0	0.674343	0.0790606	0	0.662562	-0.0821253	0	0.604032	0.0977052	0	0.425773	0.150742	0	0.000206243	0.839032	0	0.0625853	0.365648	0	0.00283865	0.630471	0	0.10088	0.318889	0	0.187562	-0.238563	0	0.00231635	0.599204	0	0.842296	-0.0353707	0	0.0287164	0.409277	0
ATP6V0D2	0.560724	0.109628	0	0.370195	-0.169876	0	0.750798	-0.0596663	0	0.489546	0.130456	0	0.17854	0.25835	0	0.478686	0.133774	0	4.57e-07	1.3543	0	0.138057	-0.286264	0	0.011377	0.516449	0	0.426832	-0.148465	0	0.00608228	-0.55255	0	0.000289076	0.778183	0	0.00123722	-0.672262	0
OTP	0.525571	0.149207	0	0.920694	-0.023283	0	0.00441913	0.740738	0	0.685898	0.094763	0	0.592529	-0.125603	0	0.585383	0.128056	0	0.0213751	-0.576613	0	0.69221	0.0927487	0	0.920854	-0.0232361	0	0.867729	0.0468403	0	0.6496	0.128003	0	0.507124	0.187362	0	0.456123	0.21075	0
HIST1H2BF	0.655165	0.135771	0	0.885223	0.0437784	0	0.022238	0.74217	0	0.700263	0.11695	0	0.314277	-0.309122	0	0.046845	0.634426	0	0.0251469	-0.724805	0	0.0310977	0.694452	0	0.438439	-0.236764	0	0.846855	0.0634063	0	0.0095417	0.91497	0	0.441612	0.254122	0	0.00359547	1.04817	0
ITGB1BP2	0.141642	0.286006	0	0.404304	0.159242	0	0.980777	0.00456611	0	0.281349	0.206943	0	0.263873	-0.214871	0	0.0557535	-0.379629	0	0.629608	-0.0915483	0	0.0284497	0.44142	0	0.0109581	-0.524112	0	0.00376537	0.595246	0	0.114675	0.303728	0	0.0269805	0.437121	0	1.56e-06	1.17247	0
DNAAF1	0.865131	-0.0304866	0	0.74449	-0.0585571	0	0.265757	0.202875	0	0.609233	-0.0920249	0	0.0881164	0.317709	0	0.000141965	0.830353	0	0.349251	0.169848	0	1.23e-06	1.20965	0	0.814742	0.0420699	0	0.174265	0.245155	0	0.000344661	0.729722	0	0.0711096	0.33065	0	2.4e-06	1.07556	0
EMX2	0.295861	-0.308296	0	0.624449	0.142806	0	0.180492	0.398558	0	0.339166	-0.281241	0	0.0747575	0.539948	0	0.603574	0.151534	0	0.865053	0.0494356	0	0.518459	0.188793	0	0.0204034	0.723375	0	0.129609	-0.491728	0	0.183538	-0.429034	0	0.388134	-0.275372	0	0.0155609	-0.815826	0
KCNE1	0.675698	-0.1011	0	0.311479	0.247271	0	0.13418	0.37176	0	0.842113	0.0480548	0	0.105246	0.404064	0	0.605213	0.125069	0	0.00680667	0.7185	0	0.864852	0.0410607	0	0.00123802	0.894915	0	0.0231895	-0.591947	0	0.0426392	-0.522565	0	0.431358	0.195348	0	0.00300158	-0.805802	0
CARD6	0.664055	0.103169	0	0.988489	0.00341514	0	0.349298	0.2243	0	0.670478	0.101058	0	0.0678387	0.451805	0	0.478658	0.168963	0	0.773702	-0.0682095	0	0.479963	-0.16846	0	1.42e-05	1.33305	0	0.00169218	-0.778066	0	2.09e-05	-1.16066	0	1.73e-05	-1.17696	0	1.41e-06	-1.40044	0
SPARCL1	0.409622	-0.141177	0	0.956493	-0.00926002	0	0.331825	-0.166715	0	0.245437	-0.200588	0	9.78e-05	0.81249	0	0.00628745	0.51165	0	0.741857	0.0559869	0	0.000104985	0.807322	0	8.49e-06	0.993624	0	0.0583332	-0.322307	0	0.00577928	-0.491227	0	4.8e-07	-1.10435	0	0.0252536	-0.386885	0
AC009163.4	0.563954	-0.163871	0	0.235442	-0.34166	0	0.395967	-0.242285	0	0.27921	0.310654	0	0.30829	-0.291989	0	0.564808	-0.163509	0	0.757001	-0.0876138	0	0.00368484	-0.918044	0	0.134536	-0.435596	0	0.945711	-0.0202629	0	0.815243	-0.0695715	0	0.722793	0.105691	0	0.565087	-0.171793	0
AC213203.2	0.790724	-0.0611858	0	0.982041	-0.0051857	0	0.84699	0.0444781	0	0.838515	-0.0469702	0	0.264696	0.261061	0	0.000743486	0.904619	0	0.940181	-0.0172886	0	0.176187	0.318994	0	0.987115	0.00371736	0	0.357479	0.196166	0	0.000256446	0.895714	0	0.911581	0.0234683	0	0.211645	0.268303	0
FGF20	0.755609	-0.0679827	0	0.603992	0.11354	0	0.564722	0.126154	0	0.815684	-0.050885	0	0.714445	-0.0799552	0	0.0169785	0.561008	0	0.970806	0.00798482	0	0.00129061	0.805779	0	0.357636	-0.202856	0	0.78963	0.0549179	0	0.000239941	0.877407	0	0.110843	0.336992	0	8.79e-05	0.957751	0
NFATC2	0.714305	0.118453	0	0.936212	-0.0258555	0	0.523919	0.206943	0	0.360828	0.298353	0	0.37018	-0.292472	0	0.291029	-0.345988	0	0.296924	-0.341671	0	0.00834403	-0.933626	0	0.532284	0.20275	0	0.223888	-0.376761	0	0.0689574	-0.57459	0	0.274501	-0.337474	0	0.0104729	-0.838019	0
TEC	0.239358	0.240693	0	0.182803	0.273898	0	0.00716633	0.594281	0	0.810258	0.048292	0	0.41451	-0.165386	0	0.685257	-0.0816214	0	0.00883526	-0.575744	0	0.440635	0.156151	0	0.844152	0.0395315	0	0.875698	0.0357787	0	0.506138	0.152755	0	0.926879	-0.0209873	0	0.473226	0.164915	0
TBC1D3B	0.394919	-0.158357	0	0.885869	0.0264743	0	0.560314	0.107875	0	0.188831	-0.247782	0	0.00210982	0.642711	0	0.0228361	0.449112	0	0.812654	0.0437365	0	0.000127102	0.86217	0	0.558265	-0.108441	0	0.00398553	0.592789	0	0.00446468	0.584039	0	0.17517	0.26005	0	0.000707305	0.722824	0
PGC	0.289527	-0.299227	0	0.309361	-0.286866	0	0.408148	-0.232371	0	0.31644	-0.282591	0	0.034397	0.624372	0	0.0633021	0.540761	0	0.77595	-0.0793378	0	0.883302	-0.0408872	0	0.0217763	0.684298	0	0.182059	-0.35915	0	0.112612	-0.4304	0	0.000847956	-0.996006	0	0.0007572	-1.00778	0
VIPR2	0.614203	0.103437	0	0.00880691	0.586232	0	0.0189705	0.515581	0	0.495131	0.140347	0	0.215246	0.258507	0	0.502323	0.137989	0	0.10964	-0.338179	0	0.00134318	0.751986	0	1.15e-06	1.38566	0	0.00025752	-1.02372	0	0.0107201	-0.661433	0	3.62e-05	-1.20826	0	0.0500238	-0.493319	0
SPATA1	0.70912	0.101798	0	0.197174	-0.358911	0	0.690803	-0.108578	0	0.461211	0.202136	0	0.994758	-0.00179005	0	0.000857494	1.05336	0	0.236141	0.328595	0	0.45852	0.203364	0	0.471818	0.197312	0	0.726964	-0.0972997	0	0.0836353	0.497137	0	0.934979	0.0227016	0	0.457083	0.20818	0
DGKB	0.496841	0.154596	0	0.812799	-0.0536015	0	0.729808	-0.0782362	0	0.851461	-0.0423721	0	0.80772	0.0550846	0	0.0734274	0.422028	0	0.00548141	0.695335	0	0.000206416	1.01074	0	0.16087	-0.325261	0	0.0180993	0.534938	0	0.00308789	0.693685	0	0.000160218	0.942361	0	2.45e-06	1.29363	0
FABP1	0.768322	-0.0767337	0	0.918747	-0.0265474	0	0.768322	-0.0767337	0	0.768322	-0.0767337	0	0.0298307	0.601059	0	0.622505	0.128491	0	0.860234	0.0458343	0	0.914255	0.0280174	0	2.84e-05	1.3843	0	0.00126401	-0.859986	0	1.35e-05	-1.28235	0	3.33e-06	-1.41521	0	2.77e-06	-1.43302	0
KLK7	0.936834	0.0250004	0	0.768082	-0.0930971	0	0.848062	0.0604487	0	0.894123	-0.0419799	0	0.272774	0.351233	0	0.164757	0.449123	0	0.882552	0.0466028	0	0.671172	-0.13419	0	0.00208917	1.10032	0	0.0184458	-0.724099	0	0.0157414	-0.744294	0	0.00199226	-0.99327	0	0.0001651	-1.27649	0
P2RY2	0.599147	-0.131993	0	0.962395	0.0117962	0	0.702	0.0959244	0	0.47609	-0.179477	0	0.132067	0.388024	0	0.530515	-0.15774	0	0.538237	0.154765	0	0.293752	-0.266463	0	0.0721419	0.469188	0	0.372918	-0.213161	0	0.0150023	-0.615132	0	0.361255	-0.218506	0	0.000681434	-0.91513	0
PRR18	0.751854	0.0678727	0	0.755435	0.0668538	0	0.49232	0.148088	0	0.889206	0.0298698	0	0.177305	0.296076	0	0.000612454	0.859453	0	0.230735	0.261723	0	0.00245991	0.733085	0	0.440857	0.166497	0	0.323591	0.19745	0	0.000716468	0.759812	0	0.226277	0.243316	0	0.00558331	0.596458	0
CRPPA	0.832522	-0.045098	0	0.00521084	-0.659946	0	0.0247056	-0.511228	0	0.530581	0.134339	0	0.388639	-0.1855	0	0.00142015	0.778638	0	0.188747	0.28642	0	0.290537	-0.228527	0	0.963407	-0.00977847	0	0.43443	-0.220821	0	0.647894	0.128465	0	0.44642	-0.215032	0	0.76384	-0.0844103	0
UBE2Q2L	0.684349	-0.103888	0	0.806697	-0.0624447	0	0.725515	-0.0896726	0	0.822824	-0.057135	0	0.107022	0.424997	0	0.00133341	0.938384	0	0.0145382	0.673773	0	0.000389572	1.07101	0	0.588045	0.138644	0	0.437419	0.182463	0	0.00392455	0.737297	0	0.0657746	0.445451	0	0.000898628	0.875222	0
INSRR	0.877841	-0.0378197	0	0.414089	-0.202615	0	0.436232	-0.193	0	0.900097	-0.030886	0	0.0183436	0.623867	0	0.00540034	0.757791	0	0.289346	0.264404	0	0.00170756	0.879345	0	0.174205	0.34227	0	0.297058	0.243791	0	0.361147	0.212918	0	0.247879	-0.270862	0	0.0366325	0.506196	0
TECTA	0.498207	-0.166752	0	0.181258	-0.334818	0	0.502599	-0.165032	0	0.360583	-0.226177	0	0.459677	0.182235	0	0.00546077	0.752851	0	0.355161	0.2288	0	0.000506301	1.00087	0	0.207055	-0.31519	0	0.166078	0.330673	0	0.00415806	0.733224	0	0.114699	0.378955	0	8.73e-05	1.08988	0
SELPLG	0.0865215	0.362251	0	0.136754	-0.311521	0	0.229394	-0.249135	0	0.146974	0.30319	0	0.520443	-0.131455	0	0.000153159	0.935052	0	0.0801359	0.370432	0	0.0847031	0.364516	0	3.66e-05	1.06019	0	0.00344224	-0.829395	0	0.100446	-0.436658	0	0.00119671	-0.938896	0	0.137711	-0.392472	0
KCNA5	0.000152466	-0.713124	0	2.87e-07	-1.15523	1	0.000135163	-0.721076	0	0.00360568	-0.504974	0	0.215287	0.19604	0	0.00676843	0.462586	0	0.880869	-0.0232537	0	0.488562	-0.108092	0	2.87e-06	-0.984494	0	0.107489	0.467405	0	0.306853	0.291851	0	0.398746	0.240168	0	0.196425	0.371425	0
KIAA1211L	0.322043	0.217975	0	0.767856	0.0642345	0	0.0198994	0.543189	0	0.757654	-0.0671542	0	0.0246461	0.521624	0	0.112717	0.356133	0	0.70577	0.0822121	0	0.000573879	0.877375	0	0.679646	0.0899591	0	0.0126379	0.649634	0	0.183078	0.330409	0	0.0359924	0.535446	0	0.00637754	0.72027	0
C19orf85	0.0386152	0.773389	0	0.00769935	1.03486	1	0.264631	0.400931	0	0.231185	0.431377	0	0.250744	-0.413198	0	0.00460806	-1.11409	0	0.562136	-0.205924	0	0.0626019	-0.688867	0	0.438253	-0.2763	0	0.117288	0.636488	0	0.619515	0.197073	0	0.240691	0.471302	0	0.962094	0.0188193	0
ATXN7	0.874941	-0.0383678	0	0.315799	-0.247644	0	0.423298	-0.196748	0	0.552248	-0.145514	0	0.48762	-0.170204	0	0.3322	-0.239186	0	0.854577	-0.0446872	0	0.00835359	-0.704246	0	0.63408	0.116338	0	0.166761	-0.324912	0	0.0141113	-0.60317	0	0.129465	-0.357775	0	0.000286878	-0.9661	0
ALOX5AP	0.748121	0.0710075	0	0.188346	0.297027	0	0.168147	0.311863	0	0.813391	0.0521655	0	0.0181202	0.561331	0	0.588602	-0.119883	0	0.376387	-0.197304	0	0.276295	0.244095	0	7.67e-07	1.53864	0	0.000326372	-0.90631	0	1.66e-06	-1.3615	0	8.29e-07	-1.42408	0	6.44e-06	-1.24239	0
LRRC43	0.751095	0.0780223	0	0.822517	0.0551401	0	0.784652	0.0671981	0	0.946834	0.0163822	0	0.136104	0.37679	0	0.00211037	0.856117	0	0.0613345	0.480979	0	3.68e-05	1.27944	0	0.356035	0.229231	0	0.32039	0.225583	0	0.00528112	0.682034	0	0.164304	0.318947	0	6.95e-05	1.0666	0
OR2L3	1	0	0	0.984235	0.00478181	0	1	0	0	1	0	0	0.563264	0.140569	0	0.000278047	1.05163	0	0.383221	0.213229	0	0.00066316	0.96269	0	0.984235	0.00478181	0	0.539843	0.135784	0	6.62e-05	1.05163	0	0.349227	0.208442	0	0.000197194	0.9579	0
AC104109.3	0.151272	0.354621	0	0.777305	-0.0681324	0	0.968305	-0.00956206	0	0.165825	0.341815	0	0.00465866	-0.756818	0	0.368341	0.218744	0	0.0946984	-0.416918	0	0.00751379	-0.706637	0	0.125025	-0.380527	0	0.930981	-0.0216696	0	0.0422612	0.531139	0	0.854318	-0.0459526	0	0.949933	0.0157116	0
CTAGE4	0.477514	0.122991	0	0.844179	0.0338353	0	0.68433	0.0701008	0	0.902791	0.0210106	0	0.824285	-0.0382241	0	0.00190961	0.606878	0	0.588307	0.093479	0	0.0238936	0.415348	0	0.903057	-0.0209595	0	0.508682	0.105732	0	0.000318654	0.661668	0	0.253121	0.184534	0	0.00782469	0.457321	0
AC093668.1	0.064098	0.322482	0	0.348571	0.157949	0	0.803718	0.0414393	0	0.300692	0.174815	0	0.106879	0.277806	0	0.000158897	0.763072	0	0.00133905	0.612824	0	3.72e-07	1.21949	0	0.350976	0.157147	0	0.013935	0.44315	0	0.000123151	0.763879	0	0.00657282	0.497127	0	1.2e-07	1.23717	0
CACNA1I	0.107233	-0.151149	0	0.430634	-0.0720899	0	0.0321888	-0.206342	0	0.0664732	-0.173962	0	9.09e-07	0.624934	0	1.64e-09	0.931653	0	2.92e-10	1.02973	0	1.4e-12	1.38455	0	0.290404	-0.0973275	0	3.32e-06	0.571114	0	4.29e-10	0.956889	0	9.07e-10	0.920713	0	6.95e-13	1.30791	0
PBLD	0.497308	0.0905147	0	0.686313	-0.0536509	0	0.381806	-0.117082	0	0.167324	0.187603	0	0.282236	0.144686	0	0.0925398	0.231297	0	0.293559	0.141224	0	0.0336321	0.298658	0	0.298782	0.139666	0	0.49595	0.0955329	0	0.78574	0.0379866	0	0.411343	-0.115519	0	0.0192826	0.346588	0
VAX1	0.902879	0.0316069	0	0.232569	0.314789	0	0.00040257	1.08383	1	0.831335	-0.0551775	0	0.719889	0.0930057	0	0.855603	0.0471335	0	0.00143914	-0.944396	0	0.782113	-0.0716759	0	0.629441	0.125307	0	0.998463	-0.000699877	0	0.517024	0.236621	0	0.968985	0.014141	0	0.490158	-0.252155	0
MMP3	0.398559	0.251798	0	0.976266	0.00878805	0	0.967503	0.0120394	0	0.511881	0.194932	0	0.696397	-0.115551	0	0.0591359	0.584116	0	0.27146	0.330111	0	0.0306847	0.678775	0	0.971355	0.010608	0	0.652309	0.125638	0	0.0450393	0.582296	0	0.240328	0.331545	0	0.0045004	0.863098	0
PPP1R36	0.0400447	-0.427634	0	0.226621	-0.242919	0	0.0291297	-0.457669	0	0.142989	-0.296898	0	0.0022482	0.681791	0	0.596487	0.104766	0	0.00994156	0.554569	0	0.0765888	-0.363605	0	0.550799	0.11816	0	0.516749	0.135994	0	0.226855	-0.256311	0	0.91891	-0.0212611	0	0.00094502	-0.778662	0
OSCAR	0.992989	-0.00175105	0	0.250563	0.232906	0	0.0586617	0.394668	0	0.951568	-0.0121058	0	0.00469944	0.626019	0	0.977974	0.0055006	0	0.196232	-0.263153	0	0.957756	-0.0105572	0	0.787377	0.0538064	0	0.0115513	0.570463	0	0.384989	0.184598	0	0.712756	0.0777215	0	0.717165	-0.0764659	0
TMEM217	0.416967	-0.178404	0	0.294834	-0.231552	0	0.893827	0.0290924	0	0.320791	-0.219136	0	0.161168	0.313188	0	0.00624667	0.657622	0	0.761628	-0.0661902	0	0.420128	0.177178	0	0.0261094	0.517124	0	0.080181	-0.382339	0	0.667385	-0.091058	0	0.014079	-0.55422	0	0.0133524	-0.559084	0
CIDEC	0.715643	0.10388	0	0.701344	-0.109377	0	0.701344	-0.109377	0	0.562916	0.165391	0	0.674469	0.119834	0	0.0526981	0.579006	0	0.265938	0.321755	0	0.39029	-0.246878	0	0.00685281	0.847396	0	0.0278854	-0.623685	0	0.169101	-0.377769	0	0.0254202	-0.635024	0	0.00190628	-0.928885	0
NEDD8-MDP1	0.698883	0.105128	0	0.60586	-0.140442	0	0.459154	0.202211	0	0.951762	-0.0164099	0	0.607522	-0.13979	0	0.319936	0.273229	0	0.555578	0.160598	0	0.255958	0.313292	0	0.8032	0.0676525	0	0.692683	-0.102313	0	0.801158	0.0651311	0	0.259883	0.295147	0	0.379042	0.229231	0
RAET1L	0.973857	-0.00781892	0	0.041893	0.512207	0	0.0136262	0.637351	0	0.742546	-0.0784768	0	0.6556	-0.106675	0	0.0975457	-0.409548	0	0.00490756	-0.744917	0	0.929928	0.0209822	0	0.758846	-0.073331	0	0.888014	-0.0411633	0	0.548594	0.175991	0	0.906758	-0.0342357	0	0.95679	0.0158401	0
NRROS	0.314044	-0.24268	0	0.861715	-0.0414632	0	0.472658	-0.172009	0	0.570405	-0.135575	0	0.421169	0.192989	0	0.478041	-0.169896	0	0.687444	-0.0959268	0	0.211659	-0.303203	0	0.454532	0.179231	0	0.312465	-0.228921	0	0.0910776	-0.390585	0	0.0551924	-0.447161	0	0.0102708	-0.618003	0
AL355987.3	0.750171	0.0869196	0	0.842325	-0.054259	0	0.803372	-0.0679343	0	0.299665	0.28668	0	0.00615403	0.824385	0	0.00219964	0.945248	0	0.00454274	0.860367	0	0.0244625	0.655178	0	0.000312222	1.17054	0	0.328219	-0.25923	0	0.29251	-0.27955	0	0.158428	-0.37811	0	0.387367	-0.228679	0
AL021997.3	0.733181	-0.0563577	0	0.599003	-0.087111	0	0.713867	-0.060632	0	0.599003	-0.087111	0	0.72224	-0.058775	0	5.39e-07	1.17825	0	0.574803	0.0929787	0	7.39e-07	1.15312	0	0.72367	0.058455	0	0.25928	-0.173589	0	4.15e-07	1.03269	0	0.863485	-0.0261096	0	6.16e-07	1.00755	0
SLC5A5	0.913849	0.024575	0	0.61272	0.115313	0	0.861056	0.0397561	0	0.687191	-0.0916236	0	0.0139036	0.604546	0	0.18899	0.304967	0	0.220835	0.283412	0	0.194903	0.300756	0	0.980335	0.0056012	0	0.00650147	0.62352	0	0.059023	0.414688	0	0.142086	0.31757	0	0.340315	0.203539	0
APOC3	0.642921	-0.125921	0	0.357227	-0.25209	0	0.357227	-0.25209	0	0.412122	-0.22407	0	0.128667	0.423965	0	0.129477	0.423008	0	0.0905584	0.475687	0	0.697484	0.10549	0	0.000101594	1.29212	0	0.000608645	-0.99408	0	0.000169449	-1.1212	0	0.000288208	-1.06852	0	9.29e-06	-1.4107	0
LYG1	0.712035	-0.0987666	0	0.166801	-0.378483	0	0.559863	-0.156413	0	0.428226	-0.213317	0	0.085996	0.476402	0	0.00548488	0.82109	0	0.63442	0.127382	0	0.00706488	0.791556	0	0.342574	0.256455	0	0.637865	0.121175	0	0.471041	0.186158	0	0.2725	-0.285483	0	0.217691	0.32179	0
SERTM1	0.340346	0.208417	0	0.0814064	0.39157	0	0.159404	0.311852	0	0.537713	-0.133799	0	0.162493	0.309444	0	0.46359	0.159448	0	0.0348655	0.483024	0	0.00458506	0.680972	0	0.00985919	0.608488	0	0.699592	-0.0906201	0	0.806506	-0.0574682	0	0.429713	0.186386	0	0.793852	-0.0613152	0
KCNJ14	0.857217	0.0272956	0	0.301252	-0.158904	0	0.897428	0.0195454	0	0.720427	-0.0543533	0	0.0543363	0.306087	0	5.67e-07	1.07854	0	0.0395081	0.329847	0	0.00065626	0.603426	0	0.609517	0.0777079	0	0.0880058	0.255682	0	4.86e-06	0.841933	0	0.0709208	0.271689	0	0.00317227	0.471364	0
ANKRD45	0.0604702	-0.421508	0	0.438673	0.167396	0	0.960787	0.0105507	0	0.0746745	-0.398383	0	0.488112	0.149637	0	0.212187	-0.273015	0	0.377583	-0.191167	0	0.00170935	0.766756	0	0.542758	-0.131179	0	0.573916	-0.140692	0	0.918362	0.0255675	0	0.842902	-0.049442	0	0.0542201	0.499547	0
LMNTD2	0.255197	0.189806	0	0.56931	-0.0937559	0	0.410468	0.136218	0	0.603845	-0.0854278	0	0.605729	0.0849759	0	0.0467231	0.343487	0	0.305451	-0.170423	0	0.0475521	0.342065	0	0.0867545	0.291875	0	0.91868	-0.0170812	0	0.801249	-0.0421404	0	0.0605361	-0.326076	0	0.833271	-0.0352332	0
C21orf62	0.965398	-0.00952285	0	0.832267	0.046519	0	0.999829	4.32802e-05	0	0.965398	-0.00952285	0	0.17281	0.306496	0	0.000597114	0.882377	0	0.297338	0.231985	0	2.18e-06	1.42147	0	0.0694067	0.415964	0	0.554214	-0.118995	0	0.0162166	0.512935	0	0.363025	-0.183938	0	3.94e-05	0.995984	0
MSMP	0.534694	0.136165	0	0.916321	0.0229288	0	0.122327	0.347756	0	0.710192	0.0812442	0	0.463014	0.161281	0	0.00183051	0.773777	0	0.00234277	-0.750839	0	0.100594	0.371046	0	0.784738	0.0596737	0	0.274287	0.237784	0	0.0019938	0.737046	0	0.0395085	-0.46276	0	0.0770493	0.392625	0
AC004997.1	0.393809	-0.240007	0	0.817278	-0.0644709	0	0.159691	-0.402197	0	0.745732	0.0905418	0	0.13652	0.427199	0	0.602891	0.145573	0	0.31094	0.28629	0	0.71883	0.100561	0	0.00755537	0.818131	0	0.0313833	-0.630941	0	0.0133862	-0.737028	0	0.00245162	-0.934039	0	0.0323508	-0.627028	0
AOX1	0.00680805	-0.422306	0	0.648861	-0.0647062	0	0.975632	-0.0043288	0	0.00111067	-0.53252	0	0.256849	0.16337	0	0.0630443	0.275508	0	0.00956611	-0.401054	0	0.149671	0.209715	0	6.71e-07	-0.996645	0	0.000873111	0.737713	0	1.99e-06	1.20745	0	0.00557203	0.591268	0	0.00198147	0.673846	0
FCER1G	0.105587	-0.346694	0	0.0126307	-0.560362	0	0.0328604	-0.468885	0	0.531385	-0.130279	0	0.00637502	0.623071	0	0.0218208	0.508733	0	0.0131954	0.556287	0	0.395699	-0.177536	0	0.653554	-0.0931971	0	0.1214	0.369573	0	0.858201	0.0415654	0	0.440312	0.180593	0	0.360364	-0.214619	0
VWA2	0.00106905	-0.734037	0	0.000468232	-0.801888	0	3.49e-05	-1.01762	1	0.000138071	-0.902529	0	0.925838	-0.0181094	0	0.00424936	-0.619503	0	0.0639981	0.376657	0	0.00679753	-0.579754	0	5.78e-07	-1.38188	0	0.0402682	0.629734	0	0.89291	-0.0395135	0	0.017528	0.740919	0	0.73256	-0.100405	0
ARMC4	0.112016	-0.363978	0	0.463133	0.163782	0	0.658298	-0.0982924	0	0.0395414	-0.482178	0	0.220618	-0.276833	0	0.000209167	-0.989455	0	0.0802392	-0.403454	0	0.143443	-0.333422	0	0.000195236	-0.995934	0	0.17075	0.355129	0	0.50486	0.170258	0	0.0610793	0.49419	0	0.480239	0.180339	0
NAALADL2	0.930346	-0.0201107	0	0.482194	0.1627	0	0.456742	0.172436	0	0.680866	-0.0948232	0	0.692661	0.0911108	0	0.677429	0.0959109	0	0.241649	-0.274152	0	0.769329	-0.0675396	0	0.886037	0.0329754	0	0.863229	0.0380147	0	0.311734	0.225633	0	0.543105	-0.1347	0	0.379863	-0.195345	0
INCA1	0.655853	0.0746287	0	0.069557	0.316331	0	0.0142709	0.442758	0	0.850525	-0.0314919	0	0.244134	0.197966	0	0.261361	0.190678	0	0.0521353	-0.340647	0	0.0360977	0.370655	0	0.75685	-0.0517819	0	0.105451	0.324384	0	0.00789266	0.558797	0	0.4326	0.153896	0	0.0538381	0.390943	0
AL163636.2	1	0	0	0.537483	0.12985	0	1	0	0	0.704608	0.0795932	0	0.00177236	0.745883	0	4.52e-06	1.28651	0	0.0376793	0.460701	0	0.704608	-0.0795954	0	3.56e-07	1.53851	0	0.000382741	-0.792622	0	0.53087	-0.122147	0	8.93e-06	-1.07781	0	3.09e-08	-1.53851	0
AC138811.2	0.477795	-0.17036	0	0.146168	-0.356068	0	0.0891489	-0.42076	0	0.973832	0.00782699	0	0.185798	-0.32268	0	0.189828	0.319618	0	0.38794	-0.207844	0	0.00858216	-0.686211	0	0.0522697	-0.485974	0	0.977079	-0.00706629	0	0.0771498	0.449524	0	0.56337	-0.14263	0	0.436976	-0.192418	0
EXPH5	0.219907	0.288441	0	0.149948	0.341007	0	0.113604	0.376857	0	0.589348	0.12495	0	0.443066	0.178224	0	0.129508	0.360139	0	0.762538	-0.0697623	0	0.413979	-0.190009	0	0.000122701	1.08157	0	0.0123499	-0.614911	0	0.107143	-0.380439	0	0.00231402	-0.774483	0	3.71e-05	-1.14664	0
CTCFL	0.000624094	-0.863977	0	0.000122224	-1.01312	1	0.000115443	-1.01838	1	0.000379758	-0.909287	0	0.967386	0.00883106	0	0.000303869	0.92964	0	0.168082	0.305025	0	0.0269669	0.509098	0	0.000122224	-1.01312	0	0.621413	0.157975	0	0.00708136	0.92964	0	0.351887	0.29976	0	0.0640632	0.612928	0
CRACR2A	0.0475449	-0.327151	0	0.06876	-0.298085	0	0.000844989	-0.607711	0	0.438728	-0.122439	0	0.0516128	0.320785	0	0.00150043	0.569569	0	6.67e-06	0.935648	0	0.257642	-0.180567	0	0.00248315	-0.535924	0	0.0117875	0.529551	0	0.000354983	0.807404	0	0.000169662	0.863859	0	0.24227	0.232919	0
TCTE1	0.95653	0.0122969	0	0.987068	0.0036598	0	0.588073	0.122646	0	0.907786	0.0261343	0	0.0655032	0.434156	0	0.000195491	1.01334	0	0.281697	0.246493	0	0.00034878	0.958033	0	1	0	0	0.0399326	0.446447	0	4.74e-05	1.017	0	0.0850661	0.369137	0	7.1e-05	0.984174	0
ZNF572	0.921714	-0.031197	0	0.155991	0.462105	0	0.990881	0.00363102	0	0.678334	0.131932	0	0.0691941	0.601944	0	0.835422	0.065972	0	0.0384679	0.694568	0	0.556907	0.187274	0	0.846887	-0.0613167	0	0.0523479	0.632063	0	0.0690123	0.589409	0	0.021809	0.759514	0	0.230977	0.38053	0
GTF2A1L	0.698587	0.0946144	0	0.418008	0.199173	0	0.675138	0.102443	0	0.69928	0.0943847	0	0.458033	0.182247	0	0.0103763	0.681269	0	0.734925	0.082689	0	0.0205455	0.605817	0	0.120109	0.391042	0	0.614275	-0.114174	0	0.0385782	0.489399	0	0.366254	-0.205913	0	0.179493	0.309165	0
CLIC5	0.695634	-0.0954735	0	0.525225	-0.15554	0	0.250613	0.284597	0	0.927445	-0.0221808	0	0.572946	0.137858	0	0.0441996	0.51654	0	0.694437	-0.0958712	0	0.0455104	0.513056	0	2.14e-05	1.32582	0	1.76e-05	-1.28343	0	0.000508882	-0.964818	0	8.24e-05	-1.13709	0	0.00196711	-0.834946	0
VSX2	0.892589	0.035089	0	0.388727	0.226065	0	0.263591	0.295123	0	0.762142	-0.0787236	0	0.121919	0.414428	0	0.405452	-0.218053	0	0.270064	-0.291036	0	0.715387	0.0948846	0	0.546063	-0.157562	0	0.0237178	0.607077	0	0.516382	0.165571	0	0.526274	0.161656	0	0.496133	0.173729	0
HELB	0.967438	0.00885974	0	0.51649	-0.141619	0	0.495593	-0.148834	0	0.638109	-0.102409	0	0.00593098	-0.660033	0	0.387251	-0.189529	0	0.0391184	-0.473358	0	0.025546	-0.517377	0	0.0001931	-0.976398	0	0.118086	0.325225	0	0.00369443	0.64525	0	0.0902163	0.354204	0	0.088178	0.356606	0
SLC38A8	0.953774	0.00723857	0	0.00773119	-0.364849	0	0.258976	-0.143182	0	0.836342	0.0257942	0	0.272572	-0.139039	0	0.582586	0.0688496	0	4.63e-10	1.379	0	0.0989419	-0.21326	0	0.00609192	-0.377883	0	0.108249	0.24608	0	0.583945	0.081885	0	8.26e-11	1.6137	1	0.20902	0.190413	0
C2orf88	0.845623	-0.0482213	0	0.84049	0.0498538	0	0.60527	0.128373	0	0.889881	-0.0342829	0	0.0262635	0.586664	0	0.403764	0.20853	0	0.0667952	0.473932	0	0.559308	0.145169	0	0.0611405	0.485056	0	0.816033	0.0533894	0	0.327954	-0.226672	0	0.610191	0.117256	0	0.112304	-0.374168	0
CFAP43	0.90614	-0.0206112	0	0.55492	-0.103652	0	0.993823	-0.00135244	0	0.516032	-0.11413	0	0.0212137	0.431602	0	1.16e-05	0.998983	0	0.0348483	0.390789	0	9.58e-05	0.838185	0	0.363898	0.160378	0	0.132415	0.25061	0	0.000124614	0.73495	0	0.167428	0.229059	0	0.00182708	0.563676	0
DLGAP2	0.731319	0.0958299	0	0.712206	-0.102978	0	0.292488	-0.297543	0	0.330561	-0.274447	0	0.893462	0.037326	0	0.0167179	0.718614	0	0.00516592	0.863883	0	0.000242338	1.22635	0	0.266641	-0.31449	0	0.110176	0.447653	0	0.00210217	0.930124	0	0.00328861	0.880834	0	9.07e-05	1.26639	0
AC105052.3	0.148427	-0.245054	0	0.0816514	-0.298914	0	0.287957	-0.177971	0	0.0346168	-0.369615	0	0.0749382	0.306286	0	0.0247623	0.395776	0	0.592091	0.0887793	0	1.69e-05	0.916087	0	0.0642475	0.319317	0	0.141146	-0.258085	0	0.202049	-0.222456	0	0.0240495	-0.408508	0	0.192988	0.227162	0
CR2	0.144629	-0.528977	0	0.658818	0.156177	0	0.797305	-0.0906923	0	0.272156	-0.393472	0	0.964464	0.0157259	0	0.0121293	-0.96101	0	0.0315382	-0.805661	0	0.0459958	-0.741351	0	0.0200315	-0.880588	0	0.314554	0.367326	0	0.834027	0.0757517	0	0.965195	-0.0157679	0	0.483957	-0.254236	0
MYB	0.743572	0.0794566	0	0.130155	0.378101	0	0.889031	-0.0338516	0	0.749001	-0.0777093	0	0.149434	-0.359133	0	0.000323274	-1.03785	0	0.223929	-0.300638	0	0.00644588	-0.728541	0	0.0119295	-0.662483	0	0.127692	0.382811	0	0.991109	0.00273852	0	0.189007	0.327986	0	0.559007	-0.143766	0
PIWIL4	0.50826	-0.0808506	0	0.497645	-0.082909	0	0.10505	-0.203776	0	0.263598	-0.138061	0	0.0104867	0.338932	0	4.08e-09	1.18215	0	0.00054976	0.492756	0	3.79e-05	0.631374	0	0.0029555	0.406025	0	0.221791	-0.147944	0	4.61e-06	0.693213	0	0.330872	-0.117055	0	0.466451	0.0872863	0
PARVG	0.0405403	-0.415136	0	0.095654	-0.331496	0	0.44839	0.146577	0	0.0393494	-0.41791	0	0.0370211	0.423567	0	3.35e-05	1.00737	0	0.533666	0.12006	0	0.00159426	0.691757	0	0.0329971	-0.434153	0	0.0653846	0.442588	0	6.19e-05	1.11003	0	0.00541118	0.700795	0	0.00501863	0.708002	0
GPHA2	0.0307139	-0.606456	0	0.00409843	-0.845285	0	0.00154961	-0.955128	0	0.0118227	-0.722463	0	0.637406	-0.124844	0	0.850026	-0.0499646	0	0.834017	0.0553762	0	0.103458	-0.44505	0	0.000662005	-1.05017	0	0.330801	0.318878	0	0.633991	0.15492	0	0.643823	0.15043	0	0.718117	-0.117338	0
UCN	0.931937	0.0212807	0	0.833862	0.0522907	0	0.783102	0.0686571	0	0.992838	-0.00223647	0	0.00660367	0.745831	0	0.000557548	1.00886	0	0.064472	0.481578	0	6.66e-05	1.23392	0	0.130526	0.388046	0	0.105573	0.379066	0	0.00640963	0.673113	0	0.478729	0.162184	0	0.00100618	0.84363	0
C5orf63	0.0968628	0.733927	0	0.25884	0.489635	0	0.0674246	0.81469	0	0.2177	0.536222	0	0.115221	0.69381	0	0.178925	0.586856	0	0.287205	-0.460663	0	0.221639	-0.531483	0	0.728262	0.148453	0	0.00617479	1.27929	0	0.0394741	0.928048	0	0.633865	0.20558	0	0.738867	-0.143709	0
VEGFD	0.640945	-0.114869	0	0.465806	-0.180356	0	0.354093	-0.230125	0	0.487139	-0.171728	0	0.228477	0.301354	0	0.000941499	0.940031	0	0.0583744	0.487013	0	0.0207591	0.60898	0	0.59867	0.129731	0	0.804858	0.05675	0	0.0105764	0.629939	0	0.580886	0.127158	0	0.188472	0.307522	0
AMBN	0.613707	0.0189475	0	0.898279	-0.00478469	0	0.799299	0.00951917	0	0.799299	0.00951917	0	0.0202616	0.0932086	0	0.0346685	0.0837648	0	0.0128921	0.10091	0	0.998009	-9.37782e-05	0	1.25e-21	1.67395	0	7.41e-25	-1.56179	0	4.5e-25	-1.59497	1	7.22e-25	-1.56351	0	1.63e-25	-1.66452	1
FGF16	0.0219177	0.671357	0	0.000763432	1.07115	1	8.83e-05	1.32138	1	0.273686	0.304067	0	0.0925751	-0.477213	0	0.256459	-0.315591	0	0.000287165	-1.18416	0	0.206481	0.352725	0	0.41913	-0.22286	0	0.304809	0.417002	0	0.0214622	0.978423	0	0.374222	0.360083	0	0.0367361	0.879651	0
NEU4	0.873778	-0.0351844	0	0.788456	0.059466	0	0.62476	0.108625	0	0.973014	0.00749693	0	0.00803285	0.643635	0	0.000733782	0.870708	0	0.0214377	0.545672	0	3.71e-06	1.37933	0	0.62258	0.10932	0	0.0211005	0.499129	0	0.000454108	0.820853	0	0.0126585	0.54499	0	1.57e-06	1.27751	0
AC116366.3	0.24315	0.345589	0	0.760218	0.0889014	0	0.302323	0.304242	0	0.126887	0.457699	0	0.333265	-0.284922	0	0.127997	0.45628	0	0.440357	0.226225	0	0.490774	0.201722	0	0.360204	0.269093	0	0.470328	-0.208429	0	0.340898	0.276092	0	0.366797	0.261362	0	0.182232	0.390315	0
LAMA3	0.161319	0.293983	0	0.00274658	0.690158	0	0.525173	0.130707	0	0.462517	0.151404	0	0.409722	-0.170188	0	0.000373106	-0.863278	0	0.505716	-0.136977	0	0.0887262	-0.361637	0	0.000110143	0.969241	0	0.00173477	-0.84545	0	7.61e-05	-1.14236	0	0.000445389	-0.975507	0	5.13e-05	-1.17948	0
IL18RAP	0.935795	0.0176797	0	0.931676	-0.0188166	0	0.880889	-0.0328934	0	0.931841	0.0187766	0	0.414839	0.180466	0	0.000391047	0.921345	0	0.596493	0.116604	0	0.286882	0.237135	0	0.0227792	0.534669	0	0.102588	-0.336519	0	0.0758831	0.367852	0	0.0321693	-0.450958	0	0.172561	-0.278762	0
CSTA	0.14599	0.319907	0	0.0271102	0.504295	0	2.97e-05	1.13527	1	0.581711	0.118426	0	0.630619	0.103276	0	0.0280026	-0.501032	0	0.00227855	-0.739223	0	0.267639	-0.241144	0	0.000130534	0.998629	0	0.0864393	-0.57545	0	0.00497708	-0.995365	0	0.0734258	-0.60258	0	0.00191743	-1.12135	0
RBM43	0.948896	-0.00834265	0	0.336962	0.126458	0	0.490478	-0.090296	0	0.796651	0.0335675	0	0.134112	-0.200702	0	5e-05	-0.660557	0	0.0242752	-0.313253	0	2.77e-05	-0.693948	0	0.000141993	0.602324	0	1.14e-06	-0.811364	0	3.43e-09	-1.13642	0	3.17e-08	-1.00587	0	4.55e-10	-1.2627	0
GRK1	0.602136	-0.115088	0	0.484171	-0.154874	0	0.444601	-0.169433	0	0.454037	-0.165894	0	0.00857362	0.63318	0	0.00015302	1.01106	0	0.0440252	0.466977	0	0.00326833	0.725479	0	0.432237	-0.174143	0	0.00225537	0.69224	0	3.33e-05	1.03032	0	0.0286045	0.471687	0	0.00135807	0.733727	0
EFCAB6	0.691495	0.0778856	0	0.0206619	0.486045	0	0.00245844	0.669789	0	0.758067	0.0604071	0	0.579594	0.108933	0	0.515308	0.128122	0	0.0307175	-0.449702	0	0.0488842	0.405677	0	0.818033	-0.0450935	0	0.357684	0.231899	0	0.0135174	0.659249	0	0.294218	0.265173	0	0.0496665	0.511164	0
SULT1A4	0.138293	-0.270579	0	0.00059174	-0.714004	0	0.000849936	-0.686859	0	0.00253148	-0.604645	0	0.316252	-0.180155	0	0.00588525	0.540077	0	0.00359066	0.57805	0	0.0249593	0.424804	0	0.200754	0.231875	0	0.00896793	-0.682606	0	0.103872	-0.405797	0	0.168676	-0.340682	0	0.0991972	-0.411712	0
PLSCR5	0.485727	0.152521	0	0.215175	-0.274875	0	0.291534	-0.23264	0	0.711248	0.0806304	0	0.278277	0.239325	0	0.331214	0.213851	0	0.91392	0.0235109	0	0.258439	-0.249783	0	6.9e-06	1.29323	0	0.000510259	-0.901378	0	3.17e-06	-1.35426	0	6.44e-07	-1.50236	0	9.86e-07	-1.46238	0
TLL1	0.421328	0.118227	0	0.295192	0.154804	0	0.756554	0.0452612	0	0.771694	-0.0423558	0	0.16068	0.20979	0	0.00240445	0.500037	0	0.0804066	0.265209	0	3.48e-08	1.24423	0	7.49e-09	1.36755	0	1.1e-07	-1.03952	0	3.19e-05	-0.712714	0	8.26e-08	-1.05708	0	0.247004	-0.165675	0
FMO4	0.970018	0.00616156	0	0.206226	-0.211358	0	0.0777027	-0.300862	0	0.732643	-0.0560442	0	0.70687	-0.0617157	0	0.967042	0.00676478	0	0.0255989	0.390194	0	0.0208741	-0.405744	0	0.0079323	0.477118	0	0.00404036	-0.532673	0	0.000443128	-0.681701	0	0.0295266	-0.387776	0	9.1e-06	-0.938901	0
PROM2	0.170904	0.380585	0	0.0701047	0.512722	0	0.350133	0.256346	0	0.200804	0.354463	0	0.096233	0.467718	0	0.0675489	0.51789	0	0.12783	0.425674	0	0.0244538	0.652078	0	0.00190077	0.95758	0	0.687539	-0.109275	0	0.787888	0.073025	0	0.314843	-0.275561	0	0.856814	0.0489615	0
C8orf37	0.465308	-0.0893118	0	0.616753	-0.0609961	0	0.164657	0.173063	0	0.403381	-0.102428	0	0.420522	0.0986756	0	0.107037	0.202474	0	0.084272	-0.217977	0	0.217117	0.15291	0	0.725342	0.0427564	0	0.795561	-0.0333835	0	0.446015	0.0987295	0	0.498061	-0.0876613	0	0.952122	0.00772654	0
ZIC4	0.706855	-0.0944966	0	0.97299	-0.00849212	0	0.921867	-0.0246031	0	0.510189	-0.16609	0	0.0119144	0.685178	0	0.0330223	0.567234	0	0.972928	0.00851557	0	0.336044	0.244156	0	1.16e-05	1.43374	0	0.00120966	-0.84306	0	0.000854118	-0.874994	0	1.6e-06	-1.44983	0	4.36e-06	-1.35567	0
PTGDR2	0.996619	0.00118253	0	0.761512	-0.0851753	0	0.800508	-0.0708908	0	1	0	0	0.0660884	0.53819	0	0.00234215	0.964406	0	0.025636	0.667511	0	2.12e-05	1.52737	0	0.0196651	0.702019	0	0.527959	-0.162636	0	0.492	0.177203	0	0.681808	-0.105396	0	0.00340136	0.825346	0
C19orf71	0.110184	0.415283	0	0.712248	-0.0929478	0	0.468256	-0.183697	0	0.788116	0.0676662	0	0.267439	-0.283415	0	0.106838	0.419507	0	0.00972823	0.709979	0	0.000239981	1.10812	0	0.476435	-0.180291	0	0.246352	0.312166	0	0.065589	0.506846	0	0.0128067	0.70657	0	2.76e-05	1.35608	0
NAIP	0.524779	-0.113403	0	0.296508	-0.187789	0	0.414142	-0.146102	0	0.608561	-0.0911502	0	0.0978138	0.304254	0	2.07e-05	0.968246	0	0.0251728	0.423922	0	3e-05	0.939655	0	0.953605	-0.0103204	0	0.234612	0.20117	0	7.04e-05	0.790772	0	0.0935418	0.288146	0	2.47e-05	0.858824	0
PROC	0.862117	0.0404576	0	0.122609	0.370733	0	0.0653602	0.448394	0	0.911683	0.0258368	0	0.272039	0.259761	0	0.137579	-0.355728	0	0.205449	-0.300981	0	0.074276	0.43312	0	0.325389	0.231862	0	0.781534	0.0683544	0	0.38245	-0.216855	0	0.732008	-0.084447	0	0.360767	0.227088	0
RHBG	0.796714	-0.0788379	0	0.0136965	-0.816187	0	0.00967207	-0.86379	0	0.738535	0.102215	0	0.625964	-0.149498	0	0.746685	0.0989046	0	0.0253689	0.729662	0	0.599693	-0.161055	0	0.859009	-0.0543399	0	0.656574	-0.173995	0	0.0991385	-0.662942	0	0.838161	-0.0797921	0	0.990806	-0.00449956	0
SPATA16	0.000905254	-0.996395	0	5.99e-06	-1.55822	1	7.3e-06	-1.53511	1	0.00225491	-0.896018	0	0.177625	0.357721	0	0.200135	0.339183	0	0.0012399	0.96189	0	0.407422	-0.216644	0	5.55e-06	-1.56729	0	0.0429177	0.928609	0	0.430575	0.348244	0	0.0312081	0.994073	0	0.305693	0.454629	0
EFHB	0.91983	-0.0239062	0	0.747717	-0.0764933	0	0.88718	0.0337084	0	0.708136	-0.0890694	0	0.0544407	0.47921	0	0.000267821	1.03512	0	0.954634	-0.0135119	0	0.056075	0.475697	0	0.0390019	0.518132	0	0.773837	-0.0628244	0	0.0527494	0.440495	0	0.0302261	-0.49794	0	0.548697	-0.131501	0
TMEM31	0.176485	-0.286487	0	0.000540985	-0.84081	0	0.0508628	-0.424742	0	0.296529	-0.219161	0	0.156351	-0.301143	0	0.000217669	0.920514	0	0.416582	-0.169612	0	0.116334	-0.335614	0	0.00270596	-0.699492	0	0.670266	0.111859	0	0.0061663	0.779201	0	0.688948	0.105142	0	0.58223	0.144712	0
MAP3K5	0.196426	0.198884	0	9.62e-06	0.873742	0	1.43e-06	1.00524	1	0.798764	0.0384502	0	0.0140362	0.40056	0	0.106295	-0.251709	0	0.0475696	-0.314146	0	0.000122253	0.706968	0	0.859728	0.0266443	0	0.0755021	0.572802	0	0.0653627	0.595389	0	0.0413977	0.664456	0	0.0284605	0.71878	0
OXCT2	0.611142	0.103169	0	0.446698	0.15505	0	0.00428374	0.643404	0	0.9362	0.0161968	0	0.0299412	0.466831	0	0.0473581	0.422071	0	0.700963	-0.0778159	0	0.114669	0.329468	0	0.963116	-0.00935295	0	0.0227037	0.579364	0	0.0212537	0.586472	0	0.0236493	0.574944	0	0.148728	0.355016	0
SERPINF2	0.296966	0.221419	0	0.0260452	0.496994	0	0.0058024	0.638454	0	0.595684	0.111485	0	0.0485053	0.434433	0	0.945844	0.0142267	0	0.0094748	-0.593324	0	0.122121	0.333779	0	0.215912	0.264224	0	0.121047	0.391636	0	0.320828	0.246992	0	0.377458	-0.219097	0	0.464645	0.181052	0
CLCNKB	0.0204942	-0.298263	0	0.0448647	-0.253632	0	0.0670397	-0.229535	0	0.0144394	-0.317459	0	0.000138897	0.556493	0	3.03e-08	1.0328	0	0.00356729	0.39124	0	5.64e-05	0.602837	0	0.000906259	0.461235	0	0.134114	-0.203004	0	0.0230368	0.317929	0	0.031266	-0.299527	0	0.191803	-0.175853	0
PLEKHN1	0.933999	-0.0231012	0	0.240579	0.333172	0	0.0615968	0.545504	0	0.832895	0.0588845	0	0.0237613	0.674108	0	0.874341	0.0441283	0	0.838379	0.0569164	0	0.0610036	0.546867	0	0.409655	0.231985	0	0.160416	0.419021	0	0.620011	0.145312	0	0.212582	0.370432	0	0.208635	0.373765	0
WNT7B	0.912082	-0.0239942	0	0.244571	0.257264	0	0.0171348	0.557866	0	0.870129	-0.0355363	0	0.0602787	0.427306	0	1.86e-05	1.19647	0	0.39831	-0.185205	0	4.33e-05	1.11622	0	0.00453458	0.685859	0	0.261829	-0.282548	0	0.00462518	0.767884	0	0.214939	-0.313199	0	0.121408	0.394821	0
ANKRD35	0.59561	-0.133092	0	0.239728	0.299034	0	0.585941	0.136625	0	0.384404	-0.21946	0	0.777796	0.0705817	0	0.00971137	-0.705403	0	0.012968	-0.673106	0	0.601749	-0.130861	0	0.0112129	-0.689399	0	0.0216481	0.626888	0	0.278412	0.283021	0	0.554639	0.152923	0	0.196454	0.33908	0
UBE2F-SCLY	0.615879	0.132169	0	0.809088	0.0634891	0	0.780466	-0.0732627	0	0.690064	0.104927	0	0.584219	0.144255	0	0.013906	0.699134	0	0.333725	0.256902	0	0.0464122	0.550625	0	0.843047	-0.0520212	0	0.186537	0.328446	0	0.00252149	0.814641	0	0.338983	0.235654	0	0.00733493	0.707578	0
MIA-RAB4B	0.817482	-0.0738563	0	0.932464	-0.0271045	0	0.908292	-0.0368455	0	0.955583	-0.0178128	0	0.0278556	0.749062	0	0.0358258	0.71079	0	0.176127	0.442928	0	0.120684	0.511954	0	0.725067	0.112647	0	0.0631711	0.562562	0	0.0595674	0.571036	0	0.319671	0.293429	0	0.198899	0.381494	0
AL021546.1	0.260439	-0.506908	0	0.0812481	-0.803647	0	0.555834	-0.262213	0	0.156592	-0.644253	0	0.253232	-0.514905	0	0.781682	0.122938	0	0.558575	0.260375	0	0.826193	-0.0973769	0	0.130682	-0.689844	0	0.457522	-0.33197	0	0.983591	0.00913215	0	0.130675	0.68801	0	0.90721	-0.0517864	0
GPR65	0.928427	0.0236528	0	0.956652	0.0143124	0	0.956652	0.0143124	0	1	0	0	0.0127543	0.711037	0	0.331352	0.258808	0	0.0016552	0.944499	0	0.858019	0.0471056	0	0.00117487	0.982758	0	0.306414	-0.248074	0	0.00636285	-0.709644	0	0.920472	-0.0239502	0	0.000610705	-0.93565	0
ZNF837	0.158923	0.205142	0	0.013183	0.381339	0	0.224139	0.175863	0	0.33941	0.137202	0	0.000107086	-0.673997	0	1.79e-06	-0.932243	0	7.18e-05	-0.698258	0	0.110429	-0.234167	0	0.0117066	-0.388913	0	0.600287	-0.07994	0	0.292608	-0.161989	0	0.384054	-0.133481	0	0.064302	0.291957	0
FBXO43	0.10134	-0.288255	0	0.00976793	-0.479327	0	0.116063	-0.275716	0	0.108245	-0.282193	0	0.000149388	0.782794	0	0.861285	0.0297144	0	0.0011905	0.633552	0	0.00266281	-0.575366	0	0.843753	0.0335111	0	0.0184255	0.461026	0	0.0140145	-0.483132	0	0.0879024	0.324327	0	5.52e-05	-0.891073	0
IHH	0.443704	-0.225773	0	0.00404295	-0.937992	0	0.0132423	-0.785326	0	0.380003	-0.25938	0	0.137134	-0.447456	0	0.0427562	0.625186	0	0.195669	0.3868	0	0.033395	-0.660078	0	0.994955	0.00184547	0	0.0660167	-0.675079	0	0.378233	-0.314655	0	0.264585	-0.400376	0	0.0147185	-0.921308	0
SIRPB2	0.346516	0.10126	0	0.973344	0.00355906	0	0.962538	-0.00499604	0	0.326973	0.105544	0	0.576695	0.0596045	0	0.804623	0.0263327	0	0.896295	-0.0138658	0	0.118586	-0.171287	0	1.45e-12	1.61926	0	2.69e-13	-1.45839	0	4.13e-14	-1.58938	1	2.12e-14	-1.63812	1	1.14e-14	-1.685	1
C5AR1	0.181596	-0.260226	0	0.221888	-0.237056	0	0.183802	-0.258857	0	0.183691	-0.258926	0	0.000340648	0.810394	0	1.67e-05	1.05716	0	0.0581224	0.377901	0	3.1e-05	1.00575	0	0.4427	0.147255	0	0.0383066	0.402919	0	0.00123575	0.672851	0	0.879321	-0.028206	0	0.00330378	0.599575	0
HMX1	0.471123	-0.131783	0	0.0036275	-0.59091	0	0.0110978	-0.502021	0	0.235976	-0.219198	0	0.00231959	0.62571	0	7.92e-07	1.26289	0	0.00122984	0.674696	0	0.0177831	0.463319	0	0.157645	-0.263366	0	0.00198308	0.757296	0	0.000255158	0.935347	0	0.0571581	0.436045	0	0.0288217	0.507485	0
PCDHGC5	0.00797317	-0.463012	0	0.000797362	-0.620069	0	0.00691158	-0.473002	0	0.063011	-0.309315	0	0.00104951	0.601592	0	1.64e-08	1.42258	0	2.47e-06	1.02098	0	0.0489833	0.329365	0	0.0100305	-0.446848	0	0.00681327	0.585424	0	1.57e-06	1.24935	0	3.84e-05	0.994819	0	0.0266749	0.466893	0
AC073612.1	0.220073	0.515369	0	0.949919	0.0258934	0	0.990595	0.00485371	0	0.495919	0.282357	0	0.0600306	-0.811521	0	0.954325	-0.0236114	0	0.468243	-0.301013	0	0.170702	-0.578508	0	0.559428	-0.241654	0	0.89123	-0.0545002	0	0.542008	0.243937	0	0.89123	-0.0545002	0	0.89123	-0.0545002	0
TLR3	0.352436	-0.16987	0	0.148671	0.268027	0	0.95346	0.0105507	0	0.823519	-0.0403189	0	0.268784	0.202951	0	0.000231898	-0.798446	0	0.569393	0.103222	0	0.00571784	-0.552103	0	1.56e-05	1.00878	0	2.41e-05	-0.975695	0	1.91e-08	-1.5392	0	7.18e-05	-0.895019	0	9.33e-09	-1.6012	1
PROKR1	0.659256	-0.0931263	0	0.206444	-0.271686	0	0.723505	0.0746561	0	0.878384	0.0322419	0	0.0215643	-0.518647	0	0.000842001	-0.816253	0	0.000228186	-0.932513	0	2.2e-05	-1.14436	0	4.16e-06	-1.30137	0	0.00266966	0.689594	0	0.310241	0.213428	0	0.0414873	0.443511	0	0.367142	0.189249	0
LRRC37A2	0.715941	0.0608636	0	0.414448	0.137425	0	0.47341	0.120498	0	0.971308	0.00600353	0	0.433168	-0.131895	0	0.775819	-0.0475949	0	0.179883	-0.229154	0	0.482905	0.117881	0	0.0114306	-0.459209	0	0.0193953	0.388179	0	0.00165031	0.549038	0	0.0329587	0.350543	0	0.000953595	0.583105	0
IL12RB2	0.0286071	-0.52745	0	0.515915	-0.147878	0	0.203198	-0.294151	0	0.296926	-0.239464	0	0.0383031	0.4959	0	0.00920665	-0.644497	0	0.346611	0.215517	0	0.00376076	-0.732946	0	0.00191333	-0.798419	0	0.0030783	0.766867	0	0.979522	0.00604663	0	0.00501823	0.719788	0	0.462498	-0.173993	0
PALMD	0.379086	0.174803	0	0.695533	-0.0771597	0	0.788831	-0.0527498	0	0.947723	0.0128976	0	0.777307	0.0557093	0	0.151723	0.289634	0	0.894797	0.026021	0	0.6845	0.0801255	0	1.45e-07	1.53254	0	3.16e-07	-1.30202	0	2.52e-07	-1.32006	0	1.4e-08	-1.55926	0	5.8e-08	-1.43951	0
DNAH11	0.521517	0.154881	0	0.0110309	0.664892	0	0.326925	-0.238548	0	0.800858	0.06067	0	0.100886	-0.408259	0	0.00040472	-1.00561	0	0.553741	0.142975	0	0.025896	-0.571219	0	0.215676	-0.303504	0	0.864119	0.0501325	0	0.898888	-0.0372141	0	0.479979	0.20793	0	0.481839	-0.207038	0
HLF	0.854151	-0.0528096	0	0.902856	-0.0350558	0	0.213754	0.364191	0	0.612247	-0.14603	0	0.232952	0.348833	0	0.0170273	0.738111	0	0.0435526	0.611068	0	0.000102117	1.36926	0	0.407183	-0.240116	0	0.0699669	0.536142	0	0.00275397	0.943171	0	0.000246558	1.21537	0	2.66e-05	1.46335	0
GOLGA6A	0.819056	0.0532921	0	0.63428	0.111071	0	0.913612	-0.0252607	0	0.994316	0.00165815	0	0.0950628	0.402875	0	0.00241178	0.798084	0	0.492934	0.160598	0	0.00350457	0.7608	0	0.700591	0.089688	0	0.0970649	0.366476	0	0.000747949	0.819464	0	0.831548	0.0456387	0	0.00413083	0.67276	0
DEGS2	0.233309	0.223348	0	0.410137	0.152884	0	0.0190768	0.463392	0	0.57378	0.103921	0	0.562083	0.107139	0	1.03e-05	1.06093	0	0.179435	-0.252821	0	0.000260879	0.804029	0	0.00881745	0.527331	0	0.320038	-0.196844	0	0.0016639	0.686469	0	0.115311	-0.31676	0	0.0612869	0.380619	0
IGSF22	0.7909	0.0616933	0	0.713574	-0.0854875	0	0.997692	-0.000672453	0	0.788358	-0.0624703	0	0.326608	0.230904	0	0.000411486	0.971104	0	0.0354282	0.517991	0	4.25e-05	1.19635	0	0.646692	-0.106854	0	0.0720444	0.399456	0	9.48e-05	0.992471	0	0.00714624	0.624166	0	4.99e-06	1.24073	0
CYP4A11	0.938973	0.0187623	0	0.953454	-0.0143087	0	0.96901	-0.00952285	0	0.96901	-0.00952285	0	0.528786	0.155179	0	0.00163848	0.880576	0	0.167045	0.34711	0	0.000112962	1.15822	0	0.953454	-0.0143087	0	0.402976	0.188249	0	0.000550737	0.880576	0	0.124586	0.3519	0	2.16e-05	1.163	0
HIST1H2AI	0.767417	0.0778856	0	0.666636	0.11358	0	0.00911466	0.750006	0	0.217114	0.331086	0	0.61641	-0.132198	0	0.499945	-0.178484	0	0.00124381	-0.97576	0	0.550763	-0.157658	0	0.810262	-0.0632027	0	0.976182	0.00888842	0	0.995448	-0.00169905	0	0.586309	-0.162556	0	0.429868	0.236633	0
PSG7	0.982844	-0.00478469	0	0.982844	-0.00478469	0	1	0	0	0.915391	0.0236386	0	0.982844	0.00478181	0	0.275068	0.246615	0	0.983013	0.00473868	0	0.000465896	0.917768	0	4.36e-07	1.61144	0	2.97e-08	-1.61144	1	4.67e-07	-1.36961	0	3.13e-08	-1.6067	1	0.00274534	-0.67002	0
C6orf118	0.0333569	-0.490511	0	0.597001	-0.115329	0	0.272789	-0.242065	0	0.0478069	-0.452572	0	0.255018	0.251543	0	0.003818	0.702232	0	0.415674	0.178415	0	5.67e-05	1.09124	0	0.702379	-0.083207	0	0.506407	-0.155759	0	0.0078222	0.670106	0	0.933195	0.0195596	0	0.00458901	0.721871	0
PIK3R5	0.314953	-0.245077	0	0.475755	-0.172812	0	0.213853	-0.305261	0	0.202988	-0.312945	0	0.0910769	-0.422087	0	0.24765	-0.283141	0	0.35895	-0.223251	0	0.00389535	-0.775752	0	0.000400806	-1.00825	0	0.150119	0.341086	0	0.024122	0.552298	0	0.0472894	0.479738	0	0.728919	-0.0804463	0
TMEM45B	0.895045	0.024887	0	0.94305	0.0134837	0	0.819354	0.0431065	0	0.817501	-0.0435597	0	0.226421	0.232513	0	0.000135842	0.876519	0	0.040855	0.407287	0	8.9e-06	1.1003	0	8.17e-06	1.10758	0	4.5e-05	-0.850176	0	0.215692	-0.217583	0	0.00078719	-0.657177	0	0.768936	-0.0508386	0
AGAP5	0.131956	0.2221	0	0.793111	-0.0375872	0	0.279578	0.15716	0	0.803979	-0.0355674	0	0.771199	0.0416775	0	0.140174	0.217218	0	0.75071	0.0455548	0	0.524062	0.0916931	0	0.44654	-0.109804	0	0.0176473	0.373587	0	0.0599711	0.289433	0	0.0434766	0.312514	0	0.268891	0.165931	0
CCDC153	0.627653	-0.0841793	0	0.118735	-0.278554	0	0.793235	-0.0453942	0	0.1974	-0.227851	0	0.529267	0.109414	0	0.00688063	0.514774	0	0.893069	-0.0232654	0	0.0738333	0.322367	0	0.000552288	0.701221	0	0.000583704	-0.675989	0	0.0118459	-0.465	0	0.000144605	-0.769881	0	0.00161317	-0.6067	0
STOML3	0.782159	0.0571522	0	0.412343	0.170746	0	0.492911	0.142453	0	0.949182	0.0131549	0	0.0977721	0.354226	0	0.138698	0.314511	0	2.93e-05	1.09583	0	0.846331	0.0400367	0	1.69e-07	1.5928	0	2.22e-06	-1.18141	0	5.75e-06	-1.10754	0	0.0762613	-0.354514	0	2.85e-08	-1.5396	0
DCST2	0.338799	-0.217888	0	0.344476	-0.215282	0	0.514293	-0.147624	0	0.46926	-0.164019	0	0.0307033	0.516963	0	0.000598661	0.904696	0	0.259045	0.258278	0	0.00683218	0.670469	0	0.214799	0.284846	0	0.946385	0.0142267	0	0.0651786	0.404565	0	0.413578	-0.174188	0	0.300337	0.221605	0
PCDHA7	0.547375	0.140648	0	0.748988	-0.0745459	0	0.634386	0.110965	0	0.88229	0.0344552	0	0.111346	0.382767	0	0.00159862	0.838306	0	0.266863	0.262457	0	4.86e-06	1.42069	0	0.166738	0.329744	0	0.377991	0.193671	0	0.0554738	0.434017	0	0.841148	0.0436805	0	2.39e-05	1.12541	0
NOD2	0.0999234	-0.303449	0	0.223951	-0.22075	0	0.103716	-0.299873	0	0.104829	-0.298845	0	0.0105828	0.496002	0	1.16e-06	1.20605	0	0.0366967	0.393801	0	0.000529253	0.724999	0	0.984399	-0.00348254	0	0.279856	0.196028	0	9.73e-06	0.988783	0	0.587799	0.0974085	0	0.0232972	0.429643	0
NEUROD2	0.501176	0.184509	0	0.891204	-0.0373118	0	0.997207	-0.00095538	0	0.863968	-0.0467422	0	0.13742	0.416797	0	0.958296	-0.0142621	0	0.488935	0.189881	0	0.851611	0.0510379	0	0.836503	-0.0563127	0	0.0153083	0.657622	0	0.985145	0.00473868	0	0.339864	0.24524	0	0.811856	0.0606147	0
C11orf86	0.47064	-0.204966	0	0.878797	-0.0430497	0	0.911109	-0.0315125	0	0.534337	-0.176241	0	0.970494	-0.0104395	0	0.0120742	0.769298	0	0.382999	-0.248617	0	0.737066	-0.094891	0	0.1904	-0.377776	0	0.538193	0.162365	0	0.00028236	1.10403	0	0.710543	0.0976512	0	0.68532	0.106643	0
SULT1A2	0.0420184	-0.42662	0	0.0146274	-0.524847	0	0.00842055	-0.573911	0	0.0295862	-0.460098	0	0.0173224	0.509554	0	0.466038	0.145938	0	0.00635207	0.598537	0	0.311791	-0.203784	0	0.000160983	0.909596	0	0.00109243	-0.82666	0	5.83e-06	-1.28851	0	0.000565837	-0.884972	0	2.67e-07	-1.57348	0
ZYG11A	0.954026	0.0116388	0	0.839867	-0.0408323	0	0.424934	-0.162467	0	0.923564	-0.0193809	0	0.0320906	0.459526	0	0.307206	0.209004	0	6.42e-06	1.2077	0	0.108995	-0.334605	0	0.00231434	0.695878	0	0.24007	-0.224708	0	0.00927919	-0.527708	0	0.0733125	0.349354	0	8.55e-06	-1.04987	0
SYT15	0.95405	-0.0140115	0	0.459926	-0.180935	0	0.808935	-0.0588366	0	0.261671	0.277366	0	0.374873	0.21795	0	2.28e-05	1.31685	0	0.510851	0.160752	0	0.00173451	0.867604	0	0.0176654	0.620887	0	0.0948438	-0.416945	0	0.0420093	0.515026	0	0.0405928	-0.518964	0	0.038813	0.524084	0
LRRC69	0.623345	0.132327	0	0.443814	0.207256	0	0.866765	-0.0450831	0	0.435741	-0.210999	0	0.374078	-0.241195	0	0.00196693	-0.944155	0	0.24691	-0.316431	0	0.129526	-0.419463	0	0.160191	-0.386959	0	0.294916	0.278092	0	0.190422	-0.349945	0	0.922771	0.0254399	0	0.357792	-0.243503	0
SLC9A3	0.677528	-0.0539489	0	0.267919	-0.145687	0	0.743578	0.0424062	0	0.489987	-0.0899075	0	0.0278188	0.303284	0	0.00509776	0.402045	0	0.28456	0.140569	0	0.0272848	0.304464	0	0.00414521	0.413637	0	0.198483	-0.164304	0	0.217693	-0.15728	0	0.0756948	-0.23066	0	0.122154	-0.199083	0
IMPG1	0.401497	-0.195115	0	0.263818	-0.261704	0	0.351829	-0.216988	0	0.480911	-0.163489	0	0.184909	0.312561	0	6.4e-05	1.14521	0	0.125368	0.364102	0	0.0138506	0.614031	0	0.514759	-0.150965	0	0.225369	0.26841	0	6.98e-05	1.03448	0	0.17971	0.298083	0	0.0101922	0.601506	0
NPAS3	0.342952	-0.260869	0	0.811119	-0.0650337	0	0.410062	0.225966	0	0.340586	-0.262182	0	0.102025	0.460239	0	0.0084914	0.783825	0	0.856698	0.0491289	0	0.000160757	1.24404	0	0.498288	-0.185228	0	0.170038	0.384602	0	0.00283334	0.904018	0	0.103386	0.460313	0	0.000250969	1.16709	0
GJD2	0.252252	0.271318	0	0.0351666	0.519995	0	0.000413203	0.972906	0	0.362272	0.21456	0	0.799056	0.0593691	0	0.0542318	-0.470639	0	0.00404646	-0.747039	0	0.0456738	0.490447	0	0.939879	-0.0175762	0	0.257769	0.348266	0	0.825576	0.0669365	0	0.425719	0.243438	0	0.0242329	0.722588	0
MS4A6E	1	0	0	1	0	0	1	0	0	1	0	0	0.343883	0.271856	0	0.0605115	0.557856	0	0.871803	0.0458343	0	1	0	0	1.03e-05	1.63744	0	1.79e-05	-1.36559	0	0.000303767	-1.07959	0	2e-06	-1.59161	1	1.3e-06	-1.63745	1
LBX2	0.0886155	0.31742	0	0.943077	-0.0128218	0	0.0776172	0.329893	0	0.175769	0.248911	0	0.00013371	0.83556	0	0.000293834	0.775565	0	0.0392724	0.391141	0	0.123347	0.285284	0	1.38e-07	1.40293	0	0.199181	-0.24996	0	0.00246679	-0.640189	0	0.00143068	-0.681909	0	0.000118147	-0.868745	0
TMEM221	0.574604	-0.118407	0	0.15458	0.307009	0	0.0712049	0.395381	0	0.277471	-0.231662	0	0.00738564	0.618558	0	0.738347	-0.0702863	0	0.0303944	-0.483476	0	0.779081	-0.0589989	0	3.11e-05	1.10961	0	0.0204923	-0.609462	0	0.00161297	-0.87289	0	5.69e-05	-1.19771	0	7.14e-06	-1.40027	0
TEX45	0.781572	-0.0748619	0	0.905906	0.0318892	0	0.233781	0.327055	0	0.739999	-0.0896373	0	0.00547397	0.829387	0	0.0735047	0.503145	0	0.522912	0.173217	0	0.000131881	1.25671	0	0.745144	0.0877887	0	0.017778	0.666738	0	0.100708	0.447241	0	0.128474	0.412489	0	0.000389302	1.07929	0
RTL9	0.985807	-0.00390778	0	0.892585	-0.029669	0	0.479976	0.156151	0	0.962931	-0.0102085	0	0.0371446	0.484386	0	6.25e-05	1.09368	0	0.101493	0.372395	0	4.4e-05	1.12692	0	0.0403142	0.475687	0	0.981349	0.00479619	0	0.00783749	0.588315	0	0.796602	0.0528471	0	0.00421895	0.641019	0
PCDHGA6	0.647142	0.116924	0	0.974475	0.00815698	0	0.625123	0.124844	0	0.711699	0.0943172	0	0.689074	0.102134	0	0.00131181	0.939189	0	0.612203	-0.129562	0	0.576145	0.142975	0	0.666483	-0.11005	0	0.169381	0.329101	0	0.000129671	1.05739	0	0.65427	0.105329	0	0.147857	0.347337	0
AL627230.1	0.925155	-0.0333599	0	0.64262	0.165224	0	0.694431	0.139771	0	0.344037	0.339856	0	0.266679	0.40068	0	0.031466	0.811192	0	0.156055	0.516872	0	0.0484461	0.737012	0	0.442344	0.274852	0	0.782632	0.0924781	0	0.0448489	0.701567	0	0.260722	0.381782	0	0.0234727	0.802011	0
SLC52A3	0.0947081	-0.53232	0	0.0846766	-0.550533	0	0.0317267	-0.700781	0	0.0648382	-0.59293	0	0.296757	0.325122	0	0.364655	-0.281497	0	0.580254	0.170592	0	0.0435362	-0.653916	0	0.328457	0.303974	0	0.12203	-0.511172	0	0.00157894	-1.136	0	0.0151541	-0.834161	0	5.88e-05	-1.55082	0
NCF2	0.249429	0.29537	0	0.521962	0.162287	0	0.0610107	0.494303	0	0.371574	0.227593	0	0.438183	0.196972	0	0.00173895	0.899392	0	0.605834	-0.130549	0	0.586097	0.137805	0	0.000724361	0.992884	0	0.0569143	-0.500536	0	0.785708	0.0688084	0	0.0190464	-0.629128	0	0.0193285	-0.627478	0
FUT6	1	0	0	0.983412	-0.00469205	0	0.966339	0.00951917	0	0.983412	-0.00469205	0	0.144238	0.33867	0	7.14e-06	1.3386	0	0.789979	0.0601581	0	0.000226107	0.99969	0	0.28728	0.243633	0	0.644644	0.0950332	0	1.68e-05	1.09027	0	0.401024	-0.173956	0	0.00114052	0.751361	0
ZG16B	0.677671	0.0560702	0	0.976161	0.00401952	0	0.124145	0.213366	0	0.926771	0.0123684	0	0.272964	0.149858	0	0.296175	0.142596	0	0.526631	-0.085662	0	0.267659	-0.151572	0	2.27e-10	1.5495	0	3.49e-10	-1.34358	0	1.49e-10	-1.40288	0	1.14e-10	-1.42179	0	3.3e-12	-1.6887	1
KNCN	0.977463	0.00478181	0	0.955167	0.00951917	0	1	0	0	1	0	0	0.502247	0.1143	0	0.00311062	0.562181	0	0.176258	0.234514	0	1.21e-07	1.33473	0	0.977463	0.00478181	0	0.461468	0.1143	0	0.00108716	0.566913	0	0.145568	0.229736	0	6.81e-09	1.32995	0
C11orf45	0.209845	-0.208646	0	0.353501	-0.152965	0	0.87605	0.0254399	0	0.87113	0.0264601	0	0.493263	0.112393	0	0.0017802	0.580039	0	0.135268	-0.250651	0	0.517375	-0.10613	0	0.69365	0.0643586	0	0.326403	-0.160614	0	0.0329971	0.362711	0	0.0834391	-0.289566	0	0.3779	-0.144026	0
SLC25A41	0.215396	-0.292578	0	0.833832	-0.0486047	0	0.508674	-0.153894	0	0.476623	-0.165879	0	0.0201557	0.577277	0	0.0104365	0.646273	0	0.242461	0.275448	0	0.000359695	0.98034	0	0.256546	0.267092	0	0.936578	0.0175941	0	0.143974	0.33057	0	0.512357	-0.145546	0	0.0196073	0.547361	0
AC087721.2	0.986617	0.00547185	0	0.269514	0.365446	0	0.461449	-0.241634	0	0.190075	-0.436485	0	0.648484	-0.148932	0	0.109584	-0.538857	0	0.357165	0.303296	0	0.974781	-0.0103	0	0.339493	-0.314883	0	0.620226	0.171412	0	0.682309	0.141472	0	0.281061	0.376546	0	0.702681	-0.131901	0
HNF4A	0.41978	-0.304377	0	0.0046671	-1.17632	1	0.0145449	-0.988456	0	0.337782	-0.362874	0	0.285241	-0.405704	0	0.309753	0.385078	0	0.503435	0.251762	0	0.0276308	-0.877749	0	0.310161	-0.384748	0	0.46901	-0.325333	0	0.367089	-0.406489	0	0.433873	-0.351943	0	0.0647828	-0.855875	0
GSC	0.353418	-0.342124	0	0.140983	-0.551983	0	0.82583	-0.0802877	0	0.416995	-0.298458	0	0.700671	-0.140436	0	0.181855	-0.498093	0	0.0398211	-0.79182	0	0.0199629	-0.910651	0	0.29985	-0.383279	0	0.780551	-0.0992796	0	0.0705734	-0.666796	0	0.178113	-0.48883	0	0.0277121	-0.825829	0
ASB5	0.379206	-0.192919	0	0.0139195	-0.578219	0	0.0179897	-0.552886	0	0.312376	-0.222338	0	0.0048807	0.678766	0	0.0681762	0.413605	0	0.0280434	0.508104	0	0.375406	-0.194493	0	0.0422461	-0.465472	0	0.000653412	0.951319	0	0.227671	0.300862	0	0.0962574	0.420693	0	0.843042	0.0486408	0
NCKAP5	0.982375	-0.00507421	0	0.774411	-0.0659002	0	0.709552	-0.0857003	0	0.434239	-0.181017	0	0.263771	0.260821	0	0.00152983	0.831845	0	0.0415293	0.494098	0	7.73e-06	1.35437	0	0.370159	0.207968	0	0.823077	0.0477896	0	0.0143568	0.557974	0	0.352508	0.200429	0	0.000124932	0.965382	0
HTR2C	0.798894	-0.0685227	0	0.359797	-0.248745	0	0.742884	-0.0882731	0	0.395911	-0.23025	0	0.792722	-0.0706786	0	0.0963374	-0.4631	0	0.194185	-0.356528	0	0.0516704	-0.549217	0	0.0073081	-0.792364	0	0.0153127	0.653161	0	0.750322	0.0805212	0	0.177452	0.347564	0	0.959306	0.0128976	0
LAIR1	0.50223	-0.0506025	0	0.541485	-0.0460003	0	0.364588	-0.0687027	0	0.394699	-0.064415	0	0.0166881	0.193419	0	0.47054	0.0544734	0	0.00193401	0.264092	0	0.759183	-0.0230132	0	2.68e-15	1.59285	0	6.67e-17	-1.45003	0	8.77e-18	-1.58438	0	1.54e-16	-1.39746	0	2.26e-18	-1.68028	1
IGSF5	0.5557	0.191449	0	0.224575	0.400352	0	0.817865	-0.0745444	0	0.753266	-0.101809	0	0.157358	-0.469322	0	0.0659999	-0.621275	0	0.0825864	-0.583809	0	0.323847	-0.323142	0	0.0987627	-0.55314	0	0.392441	0.275269	0	0.303696	0.332221	0	0.742125	-0.105212	0	0.688658	0.128188	0
DAPK2	0.167081	-0.270445	0	0.599933	0.100534	0	0.29076	-0.204685	0	0.0209008	-0.47295	0	0.00879912	0.547529	0	0.024877	0.457489	0	0.507236	0.127369	0	4.68e-06	1.16943	0	0.398469	0.162751	0	0.601773	0.11434	0	0.0799702	0.395271	0	0.277859	-0.240058	0	0.0210707	0.533733	0
ZBTB20	0.802021	0.0723254	0	0.284507	0.31306	0	0.691165	-0.114744	0	0.657373	-0.128171	0	0.449182	0.219748	0	0.0434	0.613871	0	0.0604318	0.566503	0	0.00370488	0.935022	0	0.811097	0.0689459	0	0.432923	0.223126	0	0.00529001	0.857989	0	0.183859	0.382811	0	0.0144173	0.737903	0
EFCAB10	0.447167	0.200467	0	0.0158705	0.681242	0	0.0267762	0.618013	0	0.683338	0.107005	0	0.83301	-0.055224	0	0.0178636	-0.667117	0	0.269113	-0.293854	0	0.764396	-0.0785469	0	0.0519085	-0.534404	0	0.0305842	0.67964	0	0.0759741	0.548535	0	0.00780703	0.858562	0	0.0690881	0.562865	0
C6orf163	0.434358	0.116578	0	0.104727	-0.248334	0	0.0515667	-0.302541	0	0.0841631	0.265569	0	0.753485	0.046519	0	0.281952	0.161578	0	0.000129065	0.69073	0	0.0495639	-0.305446	0	0.659005	-0.0654548	0	0.246968	0.228554	0	0.912849	-0.0213021	0	0.027017	0.453639	0	0.895458	0.0255817	0
C5orf49	0.907099	0.0290358	0	0.606175	0.128703	0	0.505922	0.166433	0	0.848607	0.0475105	0	0.54384	-0.151734	0	0.0753376	0.460921	0	0.568038	-0.142638	0	0.0157149	0.648576	0	0.3654	-0.227562	0	0.649598	0.104873	0	0.00149145	0.817181	0	0.281057	0.251362	0	0.000461591	0.923651	0
CNTNAP3C	0.741709	0.0800027	0	0.366227	0.22132	0	0.0624231	0.472415	0	0.293221	-0.25841	0	0.512997	-0.159438	0	0.000183042	-1.09556	0	0.00989124	-0.682305	0	0.00943519	-0.687386	0	0.103776	-0.408028	0	0.232948	0.328595	0	0.0953488	-0.466213	0	0.467757	0.19813	0	0.0566325	-0.537768	0
AC026740.3	0.915744	-0.0301654	0	0.888449	-0.039997	0	0.901942	-0.0351312	0	0.90245	-0.0349479	0	0.0282455	0.665866	0	0.000936878	1.09165	0	0.000811823	1.10892	0	9.97e-05	1.3623	0	0.888449	-0.039997	0	0.0147604	0.675699	0	0.000283407	1.09165	0	0.000227754	1.11378	0	1.87e-05	1.36735	0
SCIN	0.0896568	0.349807	0	0.129481	0.310119	0	0.108174	0.329801	0	0.457735	0.148505	0	0.516976	-0.129374	0	0.964342	0.00887408	0	0.752855	-0.0626059	0	0.226674	-0.244622	0	1.09e-07	1.57583	0	4.78e-07	-1.3554	0	1.57e-06	-1.25683	0	8.36e-07	-1.30863	0	1.3e-08	-1.67194	1
IKZF1	0.357419	-0.240759	0	0.538623	-0.159899	0	0.220728	-0.323074	0	0.191551	0.345465	0	0.158086	-0.374776	0	0.0409561	-0.558444	0	0.420603	-0.210159	0	0.000116394	-1.21952	0	0.0784021	-0.474085	0	0.616365	-0.141449	0	0.389428	-0.244258	0	0.833703	-0.0591462	0	0.164107	-0.399964	0
KLRC2	0.573691	-0.111966	0	0.499743	-0.134548	0	0.480125	-0.140848	0	0.437994	-0.154912	0	0.00394986	0.637471	0	7.86e-07	1.37869	0	0.00867652	0.569433	0	1.68e-05	1.10024	0	0.368795	0.179982	0	0.0701601	0.345521	0	5.09e-06	1.06416	0	0.185334	0.248596	0	0.00031897	0.765348	0
RNF103-CHMP3	0.551042	0.161578	0	0.87984	-0.0407952	0	0.948826	0.0173091	0	0.349018	0.255501	0	0.884387	0.0392367	0	0.00416978	0.86136	0	0.528032	0.171104	0	0.427166	0.215952	0	0.547659	0.162958	0	0.882631	0.0378461	0	0.0159793	0.657603	0	0.920899	0.0254541	0	0.235775	0.308489	0
CDH23	0.29243	-0.270728	0	0.130005	-0.395359	0	0.143889	-0.380842	0	0.127239	-0.398404	0	0.699767	0.0979478	0	0.711841	0.0938035	0	0.716332	-0.0922756	0	0.917013	-0.0264196	0	0.0234677	0.614163	0	0.00419239	-0.786943	0	0.00117343	-0.915715	0	0.000205514	-1.08729	0	0.000336532	-1.03899	0
IL13RA2	0.236801	0.368388	0	0.46821	0.223361	0	0.900712	0.0381693	0	0.224157	0.3789	0	0.394733	-0.262725	0	0.0363015	0.677837	0	0.614846	-0.154394	0	0.0911718	0.536053	0	0.766917	0.0907586	0	0.960031	0.014898	0	0.0110539	0.810443	0	0.488645	-0.206986	0	0.00992015	0.824198	0
SPTBN5	0.826733	-0.0549062	0	0.356808	-0.233518	0	0.65516	-0.112241	0	0.629407	-0.12133	0	0.128104	0.392988	0	0.0202333	0.624503	0	0.120148	0.401914	0	0.687692	-0.100979	0	0.00117053	0.936312	0	0.0162889	-0.598228	0	0.0270174	-0.545327	0	0.0100941	-0.646636	0	4.11e-05	-1.15862	0
TRPV3	0.0240413	-0.549899	0	0.00843032	-0.658083	0	0.106441	-0.380756	0	0.461536	-0.169088	0	0.649288	0.103988	0	0.000237906	1.00539	0	0.947813	-0.0149281	0	0.5371	0.141446	0	0.785291	-0.0621871	0	0.14983	-0.383731	0	0.12545	0.409494	0	0.208313	-0.333496	0	0.894582	0.0345397	0
CHURC1-FNTB	0.852755	0.0833564	0	0.588793	0.243584	0	0.656493	-0.200163	0	0.417326	-0.367177	0	0.116591	-0.727177	0	0.13108	-0.697993	0	0.424052	-0.361811	0	0.959332	-0.0228916	0	0.156426	-0.652854	0	0.983327	0.0090318	0	0.646844	0.198444	0	0.833526	0.0908805	0	0.54472	0.262782	0
CFP	0.99771	0.000591384	0	0.529817	-0.129311	0	0.102277	-0.346318	0	0.957462	-0.0109235	0	0.00116864	0.765008	0	0.127571	0.321513	0	0.000979272	0.780327	0	0.156323	0.297884	0	0.000552436	0.82985	0	0.755292	-0.0642582	0	0.00456484	-0.637655	0	0.0639535	-0.395845	0	0.0135959	-0.542887	0
C1orf162	0.340275	0.235886	0	0.765121	0.073121	0	0.091758	0.427671	0	0.423192	0.197425	0	0.803356	0.0609328	0	0.00843386	0.705465	0	0.479599	-0.173949	0	0.0689245	0.464156	0	0.609062	-0.125453	0	0.0912825	0.422265	0	0.000948614	0.904049	0	0.127259	0.379177	0	0.0031707	0.787031	0
C6orf58	0.899631	-0.0351416	0	0.799558	-0.0707892	0	0.688918	-0.111742	0	0.752832	-0.0878315	0	0.87625	0.0433865	0	0.000686875	1.10321	0	0.654408	0.125016	0	0.00591266	0.847179	0	0.796677	0.0718313	0	0.803273	-0.063581	0	0.000859928	0.960593	0	0.818513	-0.0585586	0	0.0118433	0.687518	0
LRRC70	0.22109	0.193406	0	0.149947	0.229268	0	0.0710967	0.291898	0	0.418705	0.126444	0	0.645487	0.0715293	0	0.287585	0.167294	0	0.0806843	-0.281728	0	0.199167	0.203339	0	5.68e-09	1.47856	0	4.06e-08	-1.21362	0	2.87e-07	-1.08199	0	1.22e-09	-1.46839	0	1.05e-07	-1.14878	0
AL391987.2	0.518631	-0.135012	0	0.431158	-0.165093	0	0.299328	0.218942	0	0.391753	-0.179876	0	0.00958083	0.588613	0	0.000603349	0.835415	0	0.184466	0.282452	0	0.000994132	0.791514	0	0.163881	0.296968	0	0.465118	0.156643	0	0.0895556	0.373353	0	0.342325	0.204429	0	0.14894	0.314673	0
CLDN9	0.386485	0.222842	0	0.226995	0.313722	0	0.0392044	0.555365	0	0.811066	0.0609743	0	0.965339	-0.0110747	0	0.567636	-0.146269	0	0.00711063	-0.754531	0	0.0910703	0.446828	0	0.912767	-0.0279235	0	0.370564	0.239691	0	0.464186	0.195385	0	0.520624	-0.171243	0	0.0525456	0.535725	0
KCNE2	0.757413	-0.0756857	0	0.6632	-0.10684	0	0.648139	-0.11198	0	0.77931	-0.0686467	0	0.032169	0.556542	0	2.57e-05	1.31287	0	0.528966	0.154868	0	0.017157	0.628204	0	0.299684	0.257337	0	0.324368	0.223521	0	0.0002654	0.948691	0	0.343975	-0.214456	0	0.186321	0.30222	0
SPATA17	0.000957332	-0.643293	0	0.00832653	-0.486851	0	0.237622	-0.202457	0	0.00380116	-0.544382	0	0.00281137	0.566201	0	0.528685	-0.106632	0	0.170865	-0.236235	0	0.571715	0.0956274	0	0.335537	-0.164105	0	0.690718	0.0870147	0	0.0584087	-0.429376	0	0.215937	-0.274587	0	0.200103	-0.284655	0
KRT15	0.356621	0.257964	0	0.841686	-0.0553169	0	0.913519	0.0300676	0	0.315498	0.281455	0	0.747324	-0.0892965	0	0.138322	0.422018	0	0.736155	0.0934114	0	0.134877	-0.425957	0	0.00545521	0.851567	0	0.0166248	-0.682902	0	0.0799944	-0.484863	0	0.0112735	-0.728092	0	0.000975063	-0.996064	0
AL022238.4	0.587069	-0.148546	0	0.055851	-0.546342	0	0.887081	-0.0387041	0	0.449842	-0.207428	0	0.212655	0.346452	0	0.0157073	0.710428	0	0.552906	-0.162431	0	0.0324083	0.618709	0	0.822623	0.0611264	0	0.624333	0.136782	0	0.7121	0.102954	0	0.350974	-0.26226	0	0.21625	0.350158	0
SMIM39	0.0283451	-0.760121	0	0.393166	-0.28069	0	0.0283451	-0.760121	0	0.0283451	-0.760121	0	1	0	0	0.151652	-0.479432	0	1	0	0	1	0	0	0.0283451	-0.760121	0	1	0	0	1	0	0	1	0	0	1	0	0
RIT2	0.246281	-0.332106	0	0.229393	-0.344725	0	0.0230231	-0.684547	0	0.167222	-0.39852	0	0.794941	-0.0732354	0	0.170904	0.39492	0	0.0378682	0.618229	0	0.00382899	0.909274	0	0.0691792	-0.533963	0	0.661519	0.128623	0	0.0554221	0.584164	0	0.120086	0.467645	0	0.00143512	1.04472	0
TMIGD2	0.96106	-0.0158992	0	0.729321	-0.112851	0	0.598097	-0.172264	0	0.563899	-0.18871	0	0.0132506	0.874018	0	0.375489	0.291509	0	0.0483205	0.676322	0	0.698569	0.126339	0	0.000403784	1.36271	0	0.103173	-0.504591	0	0.000560558	-1.18405	0	0.00818137	-0.858654	0	7.18e-05	-1.42508	0
LRRC37A	0.323037	0.135916	0	0.518478	0.0881687	0	0.0766098	0.250452	0	0.99591	0.000692327	0	0.384435	-0.119285	0	0.0536025	0.275114	0	0.0606206	-0.266729	0	0.220359	0.169707	0	0.00656445	-0.406881	0	0.00486846	0.423514	0	8.3e-06	0.770161	0	0.00862022	0.390613	0	0.000295905	0.577286	0
COL20A1	0.285207	0.208243	0	0.950566	-0.0119051	0	0.854597	0.0352016	0	0.919503	-0.0194087	0	0.459547	0.143015	0	4.58e-05	0.981794	0	0.0289587	0.446246	0	2.8e-05	1.02274	0	0.982331	0.00424968	0	0.0680469	0.346997	0	1.86e-05	0.96564	0	0.0147479	0.47719	0	1.17e-05	0.999084	0
C1QL2	0.679718	0.079006	0	0.106851	0.318415	0	2.11e-05	1.04066	1	0.419874	0.155322	0	0.165143	0.271689	0	0.213055	-0.242562	0	0.0276803	-0.447837	0	0.121082	0.30534	0	2.79e-05	1.01745	0	0.0345702	-0.66675	0	0.00418728	-0.941592	0	0.166471	-0.424626	0	0.0735707	-0.556788	0
MATN1	0.839072	-0.0456652	0	0.666026	-0.0972318	0	0.780984	-0.0625486	0	0.84636	0.0435685	0	0.129638	0.350837	0	0.000190589	1.01192	0	0.0586533	0.44508	0	0.000155188	1.03154	0	5.69e-05	1.12801	0	0.000510942	-0.822845	0	0.308637	-0.213322	0	0.00131774	-0.745483	0	0.798635	-0.0529054	0
FUT9	0.675965	-0.0991344	0	0.263046	0.269153	0	0.635231	0.11258	0	0.241127	-0.282328	0	0.00854285	0.681503	0	0.0555691	0.475075	0	0.000539201	0.961423	0	0.00117159	0.883808	0	0.0707452	0.446097	0	0.583377	0.13627	0	0.235678	0.298119	0	0.0171131	0.627906	0	0.532101	0.155387	0
AMIGO3	0.243877	0.482848	0	0.0178194	1.03814	0	0.592112	0.218955	0	0.52465	0.260387	0	0.16376	-0.581335	0	0.0435961	-0.866263	0	0.377065	-0.363278	0	0.552606	-0.2429	0	0.723435	-0.14432	0	0.916459	0.0458343	0	0.471671	0.316204	0	1	0	0	0.711518	0.16181	0
BEST3	0.154115	0.330329	0	0.2312	0.275377	0	4.22e-05	1.16245	1	0.20345	0.293206	0	0.656409	-0.100711	0	0.0176343	-0.576796	0	1.59e-05	-1.25911	0	0.0143905	-0.597671	0	0.342608	0.216784	0	0.968846	0.0128404	0	0.12422	-0.518205	0	0.344851	-0.313441	0	0.122134	-0.521246	0
GRIN2C	0.836802	0.0642621	0	0.979068	0.00818567	0	0.189117	0.418611	0	0.728377	0.108451	0	0.0723606	0.584125	0	0.00121858	1.15925	0	0.348545	-0.295583	0	0.0251894	0.745022	0	0.754457	0.0976378	0	0.0771763	0.550743	0	0.00148532	1.06978	0	0.932855	0.0253974	0	0.01821	0.755828	0
SHH	0.929226	-0.0134522	0	0.388939	-0.131719	0	0.119224	0.24345	0	0.935733	-0.012212	0	0.0572351	0.301775	0	1.66e-08	1.35314	0	0.0682526	0.288264	0	0.0393759	0.329686	0	2.02e-06	0.985821	0	0.000182652	-0.697495	0	0.148676	0.235605	0	0.00831449	-0.454103	0	0.000292022	-0.668343	0
AGBL2	0.505554	-0.127411	0	0.061622	0.372105	0	0.240356	0.227408	0	0.780092	-0.0531823	0	9.62e-05	0.912198	0	0.438074	-0.1487	0	0.28457	0.206643	0	0.350199	0.179766	0	0.673417	0.0803848	0	0.00259873	0.704403	0	0.501583	0.143028	0	0.104531	0.353673	0	0.827414	0.0461977	0
A2ML1	0.383776	0.27552	0	0.219848	0.391889	0	0.549251	0.18849	0	0.669433	0.134063	0	0.660631	0.137884	0	0.838626	-0.0638359	0	0.628112	0.152209	0	0.083027	-0.564546	0	0.0483864	0.65047	0	0.429504	-0.237063	0	0.285253	-0.322422	0	0.30412	-0.30978	0	0.00122465	-1.08096	0
SGCD	0.592796	0.11542	0	0.921069	0.0213092	0	0.699202	0.0832474	0	0.915891	-0.0227127	0	0.00819603	0.623174	0	5.97e-06	1.29291	0	1.27e-06	1.44672	0	5.25e-07	1.53755	0	0.00338115	0.705969	0	0.869704	0.0326228	0	0.00498329	0.608251	0	0.000326798	0.823994	0	0.000397156	0.808871	0
ARID3C	0.898736	-0.0327296	0	0.92046	0.0256809	0	0.817424	0.0594107	0	0.985726	-0.00460087	0	0.381318	0.227334	0	0.000523128	1.04797	0	0.0406015	0.555973	0	1.39e-05	1.44897	0	0.985726	-0.00460087	0	0.400396	0.199211	0	0.000105353	1.07825	0	0.0135668	0.619976	0	1.95e-06	1.44897	0
PRDM12	0.730031	-0.0859774	0	0.681604	0.102282	0	0.36775	0.22641	0	0.800908	-0.0627852	0	0.0179512	0.633431	0	0.000404173	1.04097	0	0.430911	0.197501	0	0.0001028	1.18551	0	0.873117	0.039742	0	0.0419866	0.507708	0	9.62e-05	1.10351	0	0.117094	0.384171	0	0.000120027	1.08298	0
ROPN1L	0.369534	0.185993	0	0.122427	0.326779	0	0.0546856	0.413486	0	0.850303	-0.0387353	0	0.458965	0.152988	0	0.00385786	0.661896	0	0.417913	-0.167581	0	8.24e-05	0.99709	0	0.0081031	0.59558	0	0.249321	-0.256585	0	0.0830315	0.393098	0	0.1207	-0.349677	0	0.108061	0.362778	0
CYP3A4	0.955723	-0.0160247	0	0.707604	-0.108441	0	0.781436	-0.0801489	0	0.992532	0.00269532	0	0.462866	0.213329	0	0.00104339	1.09198	0	1	0	0	0.413227	0.238175	0	0.744506	-0.0941793	0	0.276603	0.291486	0	0.000392682	1.07771	0	0.957709	0.0140267	0	0.212891	0.335049	0
CLEC4A	0.5784	-0.150108	0	0.091354	-0.471267	0	0.347611	-0.255572	0	0.813646	-0.0634665	0	0.304054	0.280291	0	0.000125003	1.25968	0	0.144894	0.403104	0	0.00826388	0.778755	0	0.614742	-0.135855	0	0.325543	0.266037	0	0.00190259	0.924275	0	0.295648	0.283388	0	0.00373888	0.851143	0
C2orf50	0.898719	-0.0317072	0	0.877524	0.038394	0	0.462726	0.184179	0	0.927767	-0.0225809	0	0.221161	0.310631	0	0.000713179	0.982466	0	0.756349	0.0773797	0	0.0261172	0.590923	0	0.851326	0.0467006	0	0.323278	0.232219	0	0.000293828	0.974155	0	0.360101	0.214846	0	0.0327955	0.521644	0
EPHX4	0.672423	0.0983387	0	0.0734155	0.433013	0	0.00356203	0.756682	0	0.836126	0.0480269	0	0.0758892	0.429043	0	0.168916	-0.327106	0	0.0126045	-0.628075	0	0.180248	0.318218	0	0.0629221	0.45133	0	0.788171	0.0760528	0	0.229153	-0.345416	0	0.260295	-0.322724	0	0.763776	-0.085085	0
DCAF12L1	0.421105	-0.130389	0	0.0423628	0.344215	0	0.876652	-0.0249568	0	0.501052	-0.108777	0	0.00688224	-0.478177	0	2.35e-06	-1.03506	0	0.0272544	-0.378138	0	1.11e-05	-0.921699	0	2.02e-06	-1.04642	0	0.0243865	0.437856	0	0.0628458	0.355569	0	0.00171204	0.643321	0	0.931021	0.01594	0
CCDC7	0.352173	-0.205264	0	0.398634	-0.185853	0	0.386523	-0.190762	0	0.687817	-0.0878545	0	0.052579	0.444042	0	0.000624585	0.872892	0	0.00936005	0.619526	0	1.93e-05	1.1978	0	0.54387	-0.13306	0	0.0796893	0.371838	0	0.000480741	0.820093	0	0.0107652	0.56182	0	2.55e-06	1.24301	0
PSG8	0.920113	-0.0280221	0	0.933717	-0.0232361	0	0.998964	0.000360629	0	0.93381	0.0231986	0	0.810012	0.0672119	0	0.0412802	0.601773	0	0.919082	-0.028384	0	0.77607	0.0795522	0	0.00294712	0.933663	0	0.00163762	-0.894477	0	0.171813	-0.355132	0	0.000841658	-0.961687	0	0.00304532	-0.830916	0
AC010323.1	1	0	0	1	0	0	0.168212	0.62279	0	1	0	0	0.287601	0.475873	0	0.179053	0.606556	0	0.168212	-0.62279	0	0.0563012	0.882533	0	1	0	0	0.278218	0.475873	0	0.170154	0.606556	0	1	0	0	0.050649	0.882533	0
SAPCD1	0.0380926	-0.419872	0	0.00587363	-0.582836	0	0.0388758	-0.417989	0	0.21062	-0.244552	0	0.00389431	0.616941	0	0.0867223	-0.340627	0	0.67607	-0.0801764	0	0.0259154	-0.454941	0	0.608447	-0.0984113	0	0.181548	0.295488	0	0.000784913	-0.825052	0	0.074969	-0.399753	0	0.00995279	-0.601083	0
CFAP69	0.955774	-0.00947783	0	0.307658	0.17668	0	0.0497308	0.352499	0	0.897745	0.0219629	0	0.943353	0.0121396	0	0.292966	-0.182282	0	0.109764	-0.282465	0	0.00386743	-0.551181	0	0.00580145	-0.521148	0	0.00723634	0.523813	0	0.00807045	0.515541	0	0.00292049	0.591191	0	0.964322	-0.00806698	0
HYDIN	0.811718	-0.0314167	0	0.0124841	0.357259	0	0.0456536	0.277402	0	0.0897087	-0.232111	0	0.000248706	0.578523	0	0.000140575	0.610445	0	0.142241	0.198834	0	2.22e-08	1.15651	0	0.0130129	0.354802	0	0.303463	0.192308	0	0.00265513	0.6129	0	0.512992	0.12144	0	0.00471742	0.569598	0
GIP	0.483246	-0.180013	0	0.00514598	-0.791418	0	0.0529473	-0.518372	0	0.440264	0.198419	0	0.288521	-0.274751	0	0.285197	0.276711	0	0.396604	0.218285	0	0.000320412	-1.09271	0	0.00314544	-0.845624	0	0.240979	0.390855	0	0.318879	0.330914	0	0.106305	0.545543	0	0.882257	-0.0486644	0
SLC24A3	0.833509	0.0496029	0	0.0314997	0.538608	0	0.215819	0.297673	0	0.841105	0.0473011	0	0.223258	0.292723	0	0.0832584	-0.424589	0	0.876682	-0.0366043	0	0.0233181	0.571958	0	0.261897	0.268866	0	0.771677	0.0734501	0	0.541924	-0.154845	0	0.975385	-0.00780296	0	0.174279	0.350395	0
POC1B-GALNT4	0.729985	0.0802756	0	0.807056	-0.0567643	0	0.0434732	0.494426	0	0.286845	0.250986	0	0.00914348	0.661859	0	0.000357138	0.983977	0	0.95494	0.0131263	0	0.509844	-0.153925	0	0.178791	0.319595	0	0.098472	0.422534	0	0.0209125	0.607607	0	0.451918	0.187945	0	0.374257	-0.222537	0
C19orf84	0.191019	-0.286589	0	0.970443	-0.00794512	0	0.0718206	0.402526	0	0.248768	-0.251551	0	0.71756	0.0776942	0	0.00540989	-0.660395	0	0.000473343	-0.882885	0	0.0107166	-0.595895	0	0.00368545	-0.696005	0	0.0634388	0.487106	0	0.912907	0.0276636	0	0.397458	0.215641	0	0.550823	-0.151441	0
PPIL6	0.186056	-0.318952	0	0.508714	-0.156727	0	0.649637	-0.107418	0	0.0542631	-0.476255	0	0.00401202	0.756929	0	0.030288	0.54307	0	0.235366	0.284964	0	0.000441442	0.978071	0	0.372418	0.21252	0	0.353933	0.225472	0	0.473173	0.173831	0	0.884677	-0.0349657	0	0.236966	0.289303	0
PPP5D1	0.122022	-0.364907	0	0.232862	-0.278018	0	0.0447026	-0.483999	0	0.221095	-0.285423	0	0.0867529	0.407048	0	0.00532268	0.706385	0	0.0288952	0.531998	0	9.31e-05	1.10012	0	0.195882	-0.302379	0	0.148127	0.344522	0	0.00413517	0.73074	0	0.141653	0.350373	0	6.16e-05	1.11708	0
UCP1	0.959954	0.0166104	0	0.605668	-0.171399	0	0.0798449	0.602989	0	0.441336	-0.256688	0	0.230313	0.404293	0	0.895837	-0.0433277	0	0.105582	-0.553873	0	0.276933	-0.365226	0	0.880696	0.0496726	0	0.30723	0.371235	0	0.464684	-0.2644	0	0.998765	-0.000556988	0	0.0712727	-0.671589	0
AIPL1	0.165272	0.367349	0	0.516459	-0.16847	0	0.664981	-0.112108	0	0.460213	-0.192063	0	0.221687	-0.321724	0	0.0461077	0.542367	0	0.967304	0.0105794	0	0.747376	0.0833019	0	0.177058	-0.356888	0	0.145994	0.402504	0	0.0117267	0.730783	0	0.349947	0.255368	0	0.363536	0.248122	0
FEZF2	0.997608	-0.000763388	0	0.0230061	0.619638	0	4.61e-05	1.30197	1	0.918263	-0.0261522	0	0.943463	-0.0180714	0	0.022099	-0.624397	0	2.85e-05	-1.35548	0	0.823983	0.0567084	0	0.667484	-0.109725	0	0.825493	0.0908941	0	0.799041	0.104967	0	0.891483	0.0562228	0	0.733804	0.140281	0
NEURL3	0.381517	-0.214342	0	0.769804	-0.0710529	0	0.904417	0.0291348	0	0.4015	-0.205322	0	0.341281	0.233508	0	7.46e-05	1.18914	0	0.642496	-0.112902	0	0.00936343	0.688628	0	0.405444	0.203577	0	0.427048	-0.184411	0	0.000518033	0.914503	0	0.220156	-0.287346	0	0.232242	0.279733	0
ERBB4	0.954215	-0.0161239	0	0.00839336	-0.810878	0	0.00797379	-0.817229	0	0.404334	0.236266	0	0.0265998	-0.663833	0	0.693394	0.110938	0	0.936454	-0.0223904	0	0.000570176	-1.13423	0	0.114774	-0.457302	0	0.565752	-0.222655	0	0.531661	-0.242644	0	0.327299	-0.382318	0	0.260437	-0.440661	0
MFSD6L	0.177973	0.471749	0	0.0305549	0.786429	0	0.0624917	0.66662	0	0.628259	0.16615	0	0.625736	-0.167382	0	0.0102686	-0.957386	0	0.0099829	-0.961682	0	0.05826	-0.678732	0	0.0457519	0.719806	0	0.263582	-0.41544	0	0.0217355	-0.890768	0	0.0100082	-1.01487	0	0.00238093	-1.23239	0
SCART1	0.903219	-0.0318193	0	0.667848	-0.112532	0	0.863306	-0.0450622	0	0.904369	-0.0314403	0	0.0342755	0.587058	0	0.000481496	1.07544	0	0.0727465	0.48945	0	4.6e-06	1.60415	0	0.0791615	0.477988	0	0.747395	0.077243	0	0.0519418	0.484922	0	0.88848	-0.033602	0	0.000109914	1.09473	0
AC018755.2	0.932361	0.0319174	0	0.979796	-0.00952285	0	0.989947	-0.00473837	0	1	0	0	0.120526	0.602257	0	0.0908891	0.659696	0	0.939836	0.0283853	0	0.969847	0.0142124	0	0.746239	0.121851	0	0.143938	0.512328	0	0.132373	0.528321	0	0.774636	-0.0982044	0	0.753705	-0.107637	0
SLCO1A2	0.990731	0.00301209	0	0.100372	-0.440896	0	0.371829	-0.23381	0	0.809855	-0.062401	0	0.869784	-0.0424984	0	0.120016	-0.415655	0	0.00420418	-0.826509	0	0.00714587	-0.766681	0	0.0395546	-0.563604	0	0.0536205	0.524114	0	0.267815	-0.292947	0	0.0663527	-0.496716	0	0.314171	-0.265478	0
CCN3	0.962262	0.00788439	0	0.042671	-0.356044	0	0.413773	0.137267	0	0.628507	-0.0808155	0	0.201728	0.217107	0	0.852999	0.0308728	0	0.00767497	0.487455	0	0.00225757	0.575564	0	0.0719941	0.312433	0	0.638653	-0.0874482	0	0.0019951	-0.637608	0	0.102344	0.312293	0	0.331318	0.182311	0
IRF4	0.14793	0.339194	0	0.190685	0.305258	0	0.0512251	0.467363	0	0.361869	-0.210299	0	0.0197418	-0.571079	0	0.00291256	-0.763817	0	0.0268094	-0.53861	0	0.0272011	-0.537054	0	0.0362989	-0.505746	0	0.304151	0.273862	0	0.857955	0.0471894	0	0.108715	0.434497	0	0.363468	-0.241605	0
KCNA3	0.979157	0.00476744	0	0.890055	-0.0251991	0	0.548181	-0.109942	0	0.75194	0.057679	0	0.136863	0.278948	0	4.59e-05	0.931547	0	0.00920629	0.518807	0	0.000178087	0.825834	0	0.443692	0.140648	0	0.403076	0.143054	0	0.000128459	0.765696	0	0.123601	0.268219	0	0.000181502	0.74286	0
LPA	0.792013	-0.0683351	0	0.738104	-0.0866958	0	0.89019	-0.0357552	0	0.971778	-0.00915983	0	0.197328	0.340995	0	0.000175395	1.17492	0	0.0999951	0.441016	0	0.000838115	1.00365	0	0.814344	0.060836	0	0.375172	0.211822	0	0.000199517	1.02739	0	0.154738	0.344419	0	0.000550071	0.933648	0
DKKL1	0.0590326	-0.441619	0	0.227081	-0.274903	0	0.193197	-0.297027	0	0.235151	-0.270015	0	0.347248	0.212333	0	0.0021628	-0.776039	0	0.00302548	-0.743989	0	4.49e-05	-1.14388	0	0.00773993	-0.65296	0	0.0677988	0.423675	0	0.0849886	-0.397982	0	0.0925709	-0.388055	0	0.00216205	-0.760937	0
SOHLH1	0.986332	-0.00464574	0	0.958338	-0.0141688	0	0.998933	-0.000362162	0	0.930672	-0.0235997	0	0.404959	0.227889	0	0.000346393	1.15262	0	0.108321	0.450264	0	3.69e-06	1.69036	0	0.916665	-0.028384	0	0.313844	0.251628	0	7.44e-05	1.16683	0	0.0622712	0.478288	0	3.63e-07	1.69515	1
ADAMTS20	0.402196	-0.161118	0	0.280035	0.209017	0	0.509073	0.126563	0	0.722143	-0.0678904	0	0.337311	0.185055	0	2.26e-05	-1.03308	0	0.281122	-0.208526	0	9.11e-06	-1.10985	0	0.148344	-0.283021	0	0.122952	0.306962	0	0.00952284	-0.541049	0	0.305448	0.201057	0	9.86e-05	-0.894722	0
MARCH10	0.750784	0.0757106	0	0.807711	0.0579839	0	0.597413	0.126167	0	0.821582	-0.0537183	0	0.692122	-0.0944519	0	0.00211391	0.829403	0	0.881537	-0.0354846	0	0.0216008	0.585857	0	0.755711	0.0741492	0	0.674278	-0.0929017	0	0.00105376	0.813229	0	0.940276	0.0165248	0	0.0466625	0.457983	0
NPIPB11	0.536592	0.0984465	0	0.0586782	0.313908	0	0.266115	0.179103	0	0.658711	0.070197	0	0.801811	0.0398262	0	0.16111	0.22784	0	0.737749	0.0531531	0	0.334695	0.154765	0	0.115807	-0.25738	0	0.0200623	0.395644	0	3.84e-05	0.79912	0	0.00509678	0.489646	0	0.00568901	0.482342	0
GPR135	0.865098	0.0324112	0	0.631754	-0.0916713	0	0.871523	-0.0308536	0	0.855077	-0.0348474	0	0.588104	0.103679	0	0.000775271	0.745564	0	0.348674	0.180759	0	0.00019939	0.855065	0	0.678313	0.0792791	0	0.746847	0.0568193	0	0.00299202	0.574615	0	0.688395	0.0706229	0	0.000273561	0.740945	0
HIST1H2AM	0.613665	-0.12823	0	0.707351	-0.0952161	0	0.825808	-0.0557532	0	0.553976	0.150508	0	0.00148425	-0.920142	0	0.578544	-0.141196	0	0.031553	-0.578062	0	0.0150569	-0.664912	0	0.0183296	-0.642214	0	0.0992434	-0.406159	0	0.0995242	0.405807	0	0.972004	0.00840083	0	0.594422	0.127805	0
GABRA1	0.962419	-0.0123663	0	0.945609	-0.0179048	0	0.583865	0.144307	0	0.438483	-0.204895	0	0.428761	0.209341	0	0.036128	0.582238	0	0.454753	0.197589	0	0.00071412	1.03507	0	0.332617	-0.257344	0	0.0785093	0.454323	0	0.00284233	0.821678	0	0.023256	0.599232	0	0.000191454	1.08752	0
TACR3	0.382369	-0.188734	0	0.560413	-0.125113	0	0.39769	0.182616	0	0.79278	-0.0562572	0	0.343519	0.205017	0	0.974169	0.00692273	0	0.0181631	0.543634	0	0.263027	0.243352	0	0.00161399	-0.770009	0	0.000985656	0.786287	0	0.00477518	0.651821	0	2.23e-07	1.49626	0	0.000125176	0.957105	0
SH2D4B	0.0950119	-0.435772	0	0.000116438	-1.18649	1	0.000225752	-1.11563	1	0.870279	-0.0411321	0	0.0109024	-0.697837	0	0.998894	0.000346205	0	0.933687	-0.0209522	0	0.00101351	-0.955799	0	0.00012702	-1.17715	0	0.914167	0.0435405	0	0.982246	-0.00898852	0	0.920001	0.0405698	0	0.656165	0.180224	0
B3GNT3	0.684236	-0.115138	0	0.912441	0.0310705	0	0.965084	-0.0123677	0	0.818721	-0.0647922	0	0.00554544	0.867106	0	0.334828	0.275734	0	0.120615	0.452353	0	0.615485	0.142348	0	2.29e-05	1.52978	0	0.00580597	-0.777814	0	7.63e-05	-1.22298	0	0.000285022	-1.0898	0	8.04e-06	-1.45222	0
RNF39	0.624992	0.12356	0	0.274365	0.279733	0	0.00253742	0.858443	0	0.843288	0.0498538	0	0.836174	0.0521515	0	0.695413	-0.098867	0	0.00245229	-0.862119	0	0.611033	-0.128604	0	0.198588	-0.330955	0	0.108489	0.506663	0	0.105126	0.511822	0	0.29224	0.327285	0	0.414813	0.252198	0
KCNG3	0.269346	0.22007	0	0.00110221	0.737609	0	0.000619762	0.785333	0	0.658646	0.0868653	0	0.589986	0.10608	0	0.00427797	-0.624088	0	0.128741	-0.306952	0	0.16882	-0.276548	0	0.0232905	-0.475858	0	0.00799272	0.802011	0	0.0439975	0.58938	0	0.00212626	0.954241	0	0.312246	0.286183	0
ANXA2R	0.784388	0.0833291	0	0.0440984	-0.645625	0	0.180112	-0.41738	0	0.709383	0.113594	0	0.299871	-0.319818	0	0.200907	0.39742	0	0.436449	0.238628	0	0.0375711	-0.669299	0	0.00163633	1.09326	0	0.000606331	-1.32975	0	0.000555408	-1.34147	0	0.00093285	-1.27202	0	5.48e-05	-1.64896	1
SLC32A1	0.648533	-0.0863619	0	0.616666	0.0948981	0	0.000104784	0.898982	0	0.262267	-0.215288	0	0.154892	0.275901	0	0.0293044	0.438101	0	0.00162795	-0.679393	0	0.000442946	0.783423	0	0.0682994	-0.359636	0	0.0852874	0.549166	0	0.00754575	0.892632	0	0.0704687	0.579228	0	0.00574821	0.927768	0
WNT2	0.0910376	0.336466	0	0.734788	-0.0651016	0	0.0216853	0.471905	0	0.0549652	0.38627	0	0.395161	-0.164682	0	0.293784	0.204329	0	0.0374951	-0.422288	0	0.0188485	-0.484308	0	6.49e-08	1.57408	0	1.61e-06	-1.40229	0	1.13e-06	-1.43486	0	4.32e-07	-1.52446	0	9.27e-08	-1.67211	1
SOHLH2	0.422057	-0.242265	0	0.234095	-0.362631	0	0.133588	-0.462145	0	0.315747	-0.30414	0	0.388296	0.260664	0	0.0328047	0.677783	0	0.504256	0.201006	0	0.0837955	0.537853	0	0.0486922	-0.620446	0	0.0361247	0.638843	0	0.00339283	0.935596	0	0.223878	0.359296	0	0.00669347	0.854155	0
CBLN3	0.684176	-0.0689675	0	0.247817	-0.198908	0	0.801491	0.0425743	0	0.790884	-0.044903	0	0.00485264	0.529101	0	6.64e-06	1.00915	0	0.39192	0.146212	0	0.00567499	0.517588	0	4.85e-06	1.03317	0	0.00162902	-0.573046	0	0.180018	-0.222936	0	2.32e-05	-0.844385	0	0.00197477	-0.560492	0
FUT7	0.999569	0.000144262	0	0.985133	0.00478181	0	0.971138	-0.00929051	0	0.986	-0.00450535	0	0.0663935	0.492407	0	0.000158565	1.17627	0	0.0139384	0.683373	0	5.14e-06	1.56146	0	0.842751	0.0509683	0	0.0685186	0.441579	0	5.62e-05	1.13009	0	0.0127561	0.623118	0	9.98e-07	1.50599	0
MINAR2	0.999466	0.000173113	0	0.752454	-0.078588	0	0.824087	-0.0553529	0	0.913417	-0.0270618	0	0.720524	0.0891727	0	0.00181592	0.88312	0	0.451537	0.188717	0	0.00010656	1.18206	0	0.942406	0.0179789	0	0.754115	0.0713645	0	0.00187871	0.786555	0	0.613151	0.11538	0	3.68e-05	1.13702	0
GJB3	0.655432	0.151547	0	0.854173	-0.062291	0	0.0382963	0.742058	0	0.334254	0.33104	0	0.884294	0.0493101	0	0.493327	-0.233463	0	0.0546577	-0.682879	0	0.0248995	-0.811321	0	0.130139	0.528101	0	0.3695	-0.327236	0	0.030279	-0.823859	0	0.202393	-0.468927	0	0.00951434	-1.00839	0
STRC	0.445196	-0.201855	0	0.448496	-0.200374	0	0.550802	0.157277	0	0.415176	-0.215662	0	0.0290712	0.609405	0	0.000293335	1.1337	0	0.143329	0.39481	0	0.000265919	1.14459	0	0.422352	0.212308	0	0.451667	0.195247	0	0.0093576	0.721023	0	0.19553	0.339776	0	0.00973997	0.716631	0
TBXAS1	0.144523	-0.360557	0	0.496474	-0.164466	0	0.190172	-0.321989	0	0.358811	-0.223008	0	0.163414	0.343544	0	0.721296	0.0859005	0	0.0204083	0.597984	0	0.0181454	0.610974	0	0.508823	-0.159726	0	0.544041	0.142714	0	0.729373	0.0811623	0	0.0724301	0.435725	0	0.0266303	0.547697	0
KLK4	0.536154	-0.160613	0	0.815111	0.0604487	0	0.918556	0.0264177	0	0.940582	-0.0192596	0	0.0973615	0.443766	0	0.000743322	1.01458	0	0.362609	0.237723	0	0.00718906	0.763641	0	0.925316	0.0242204	0	0.287449	0.258929	0	0.000183863	1.05082	0	0.323504	0.239923	0	0.00583693	0.720165	0
HIST2H3D	0.307103	0.34779	0	0.573456	0.189932	0	0.00815515	0.974522	0	0.319428	0.338818	0	0.282275	-0.366679	0	0.224222	0.416191	0	0.0122205	-0.914091	0	0.445127	0.258483	0	0.748159	-0.108024	0	0.811371	0.089132	0	0.0650774	0.714144	0	0.65246	0.168462	0	0.0682317	0.705323	0
EYS	0.846117	0.0541956	0	0.999492	-0.000177462	0	0.912126	0.0308163	0	0.870432	0.0455408	0	0.200983	0.364539	0	0.00533882	0.861376	0	0.153054	0.409472	0	6.58e-05	1.38368	0	0.448887	0.212943	0	0.422316	0.205793	0	0.016744	0.648254	0	0.376114	0.227334	0	6.48e-05	1.21628	0
FSIP2	0.984128	0.00476744	0	0.486078	-0.168064	0	0.911709	-0.026593	0	0.63231	-0.115068	0	0.00699809	0.711583	0	0.000103415	1.14207	0	0.360377	0.221679	0	0.000997779	0.911822	0	0.398364	0.204366	0	0.0291621	0.511984	0	0.00189984	0.769636	0	0.966812	-0.00927744	0	0.0129626	0.592388	0
OXGR1	0.988889	0.00361663	0	0.152599	0.382103	0	0.739196	0.086743	0	0.86623	-0.0438437	0	0.00184907	0.921345	0	0.104285	0.437292	0	0.0491201	0.53828	0	0.400846	0.220565	0	2.5e-06	1.66809	0	0.00755771	-0.743125	0	0.00279189	-0.848697	0	0.000415486	-1.04306	0	4.89e-06	-1.49137	0
KCNK7	0.735729	0.0949927	0	0.888062	-0.0395684	0	0.404608	0.236315	0	0.816333	0.0653241	0	0.0536026	0.569248	0	0.000451251	1.16291	0	0.794638	0.073217	0	0.000396564	1.17825	0	0.730393	0.0969904	0	0.039637	0.567244	0	0.000617818	1.02635	0	0.422934	0.212544	0	0.000191922	1.14658	0
EIF4E1B	0.322614	-0.20216	0	0.198045	0.265389	0	0.973833	-0.00662127	0	0.617595	-0.101094	0	0.00437344	0.640288	0	0.000498537	0.826697	0	0.0354962	0.449503	0	1.21e-06	1.36275	0	0.319796	-0.203371	0	0.00505335	0.6415	0	1.93e-06	1.29546	0	0.00478361	0.646255	0	2.75e-07	1.46502	0
HTR1A	0.223293	0.358801	0	0.0509764	0.592723	0	0.0115342	0.793871	0	0.787086	0.0781453	0	0.653735	-0.130002	0	0.00810578	-0.839152	0	0.00264702	-0.979382	0	0.719466	-0.103995	0	0.0126114	0.7823	0	0.101315	-0.553507	0	0.00416141	-1.02873	0	0.00651846	-0.967809	0	0.0201954	-0.808147	0
GSTA1	0.89907	-0.0279	0	0.243906	-0.260771	0	0.376686	-0.196366	0	0.892574	0.0297002	0	0.107572	0.365916	0	0.177038	0.303915	0	0.0841672	0.394723	0	0.27939	-0.241478	0	4.23e-06	1.35679	0	6.74e-05	-1.01878	0	2.08e-06	-1.31365	0	1.27e-05	-1.15844	0	1.21e-07	-1.56857	0
ZSCAN20	0.437804	-0.119177	0	0.183149	-0.207563	0	0.13957	0.231604	0	0.597735	-0.0807118	0	0.0255306	0.36325	0	0.01514	0.399915	0	0.769194	-0.0447735	0	0.43645	0.119529	0	0.142533	0.229785	0	0.932873	0.0142839	0	0.825372	-0.0374273	0	0.800119	-0.0429561	0	0.266308	-0.190963	0
GRM1	0.939618	0.0181641	0	0.526894	0.152456	0	0.526493	0.152599	0	0.807536	-0.0584384	0	0.0250663	0.573336	0	0.000612945	0.960882	0	0.904702	-0.0287033	0	0.00103346	0.907967	0	0.158658	0.346645	0	0.28308	0.244851	0	0.00214554	0.766697	0	0.327805	-0.222742	0	0.033513	0.50288	0
NR4A2	0.671422	0.0816396	0	0.566683	-0.110484	0	0.234838	0.232305	0	0.484938	-0.134949	0	0.00349573	0.627719	0	2.61e-05	1.02873	0	0.00396814	0.617233	0	2.49e-05	1.0328	0	0.489449	0.133537	0	0.00659597	0.575816	0	0.000460527	0.784705	0	0.001125	0.71599	0	0.000600996	0.764304	0
PDZK1	0.918525	0.0234257	0	0.0317479	-0.522107	0	0.0533161	-0.464367	0	0.958611	-0.0118818	0	0.150364	0.33819	0	6.22e-05	1.14045	0	6.16e-06	1.37342	0	0.0160552	0.594644	0	0.0508103	0.469844	0	0.68069	-0.108237	0	0.572947	0.148505	0	0.103904	0.439208	0	0.667745	0.112914	0
ADRB3	0.525538	0.0766822	0	0.336211	0.116937	0	0.0552234	0.241596	0	0.760586	0.036651	0	0.0205223	0.298564	0	0.635048	0.0571938	0	0.0500895	0.247429	0	0.516157	-0.0784388	0	3.59e-12	1.74165	0	4.32e-11	-1.36641	0	2.5e-12	-1.56752	0	2.47e-10	-1.25262	0	1.58e-13	-1.78343	1
HCAR3	0.782482	0.00951917	0	0.411862	0.0285267	0	0.226065	0.0425043	0	0.343981	0.0329895	0	0.419994	0.0280174	0	0.0848041	0.0617071	0	0.000145702	0.159087	0	0.589188	-0.0186778	0	3.66e-23	1.84118	0	8.32e-27	-1.80363	1	1.69e-26	-1.75094	1	8.06e-26	-1.63958	1	6.14e-27	-1.82687	1
SLC16A8	0.801245	0.0554178	0	0.662332	0.0962888	0	0.00994696	0.618568	0	0.543891	-0.134122	0	0.354109	0.206068	0	0.000836405	0.852774	0	0.815174	-0.0514485	0	0.267006	0.248025	0	0.236942	-0.264831	0	0.053199	0.526309	0	9.13e-05	1.21389	0	0.00370875	0.831942	0	0.156353	0.378734	0
CYP39A1	0.00588416	-0.602155	0	0.290495	-0.212158	0	0.855495	0.0360461	0	0.0540322	-0.399968	0	0.000345403	0.841047	0	0.0392216	0.431109	0	0.536221	0.122977	0	0.102273	0.334614	0	0.117013	0.320103	0	0.734639	-0.0812138	0	0.673091	-0.101155	0	0.502916	-0.161077	0	0.116666	-0.38546	0
SAMD15	0.893714	-0.0257864	0	0.557481	0.113687	0	0.049579	0.398307	0	0.813676	-0.0455089	0	0.0449542	-0.40761	0	0.331916	-0.189489	0	0.00934061	-0.548052	0	0.887265	0.0273664	0	0.10293	-0.32566	0	0.601979	-0.107736	0	0.232182	0.249858	0	0.396664	0.175914	0	0.144449	0.30751	0
KCNQ4	0.310299	-0.175651	0	0.344799	0.163267	0	0.677048	0.0713233	0	0.183579	-0.232432	0	9.84e-05	0.817378	0	0.000331953	0.729148	0	0.011488	0.469532	0	3.49e-07	1.25586	0	0.885719	-0.024562	0	0.00120454	0.666284	0	3.64e-05	0.916973	0	0.0047121	0.565412	0	5.95e-06	1.04799	0
CKMT2	0.603538	-0.096121	0	0.543724	-0.112528	0	0.00729838	-0.543982	0	0.924192	-0.0175543	0	0.275573	0.204203	0	0.00180384	0.655114	0	0.0175839	0.471406	0	0.340481	-0.177882	0	0.001119	0.692463	0	0.0104681	-0.584384	0	0.483148	-0.149882	0	0.00131509	-0.765045	0	0.000302064	-0.887903	0
AQP10	0.543136	0.0952088	0	0.20073	-0.203613	0	0.319294	-0.157174	0	0.545853	0.0945604	0	0.524893	0.0995915	0	0.48986	0.108263	0	0.622227	0.0770105	0	0.0846978	-0.27917	0	2.11e-09	1.57633	0	1.01e-08	-1.38154	0	2.67e-10	-1.67168	1	3.2e-10	-1.65649	1	9.47e-11	-1.76094	1
AP000311.1	0.0118868	-0.593921	0	0.21453	-0.275137	0	0.285156	-0.235707	0	0.133812	-0.335395	0	0.0537469	-0.439901	0	0.0160071	-0.564728	0	0.0120161	-0.592867	0	0.03122	-0.497311	0	6.39e-05	-1.08	0	0.843475	0.0461837	0	0.309642	0.240143	0	0.287948	0.251422	0	0.295756	0.247296	0
CHRNA10	0.694575	-0.0531015	0	0.166359	-0.191458	0	0.875103	-0.0212216	0	0.699509	-0.0521962	0	0.176803	0.186627	0	4.48e-05	0.691382	0	0.0985675	0.230941	0	0.178365	0.18593	0	0.662409	-0.059071	0	0.148869	0.192598	0	0.000228882	0.559002	0	0.0482254	0.268794	0	0.14846	0.1928	0
FAM151B	0.810242	0.0424062	0	0.162617	-0.252669	0	0.450596	-0.134107	0	0.814572	-0.0414171	0	0.190446	0.236193	0	6.59e-07	1.24244	0	0.0458528	0.371068	0	3.09e-05	0.932341	0	0.00882095	0.505698	0	0.20178	-0.227104	0	0.00998695	0.484076	0	0.133503	-0.268735	0	0.0356454	0.385221	0
AC012651.1	0.10469	-0.272452	0	0.00491523	-0.506679	0	0.0677742	-0.309538	0	0.327964	-0.160734	0	0.00266671	0.549413	0	1.8e-07	1.24672	0	0.239813	0.194201	0	0.00090771	0.623708	0	0.00966687	0.458539	0	0.328298	-0.18158	0	0.134944	0.281502	0	0.00429513	-0.573873	0	0.980769	0.00443667	0
PDK4	0.351749	0.188477	0	0.532964	0.125426	0	0.0990378	0.341997	0	0.761437	0.060836	0	0.271113	0.223744	0	0.741693	0.0660685	0	0.076622	-0.369091	0	0.650995	0.0907857	0	3.1e-08	1.72053	0	6.52e-07	-1.30832	0	4.82e-08	-1.52904	0	4.3e-09	-1.74763	1	3.06e-08	-1.5689	0
ALPK1	0.751776	0.044562	0	0.431714	-0.111525	0	0.579565	-0.0782712	0	0.222242	-0.175086	0	0.000218401	0.625504	0	7.45e-07	0.982481	0	0.00141844	0.514168	0	3.01e-06	0.890019	0	1.38e-09	1.45962	0	5.85e-06	-0.789546	0	0.000240021	-0.588661	0	9.8e-08	-1.02372	0	1.33e-05	-0.744681	0
FAM83E	0.499835	-0.201321	0	0.857008	-0.0534697	0	0.520991	-0.191389	0	0.198959	-0.389194	0	0.376501	-0.264968	0	0.0104775	-0.827377	0	0.13691	-0.45396	0	0.142489	-0.447251	0	0.000729009	-1.16733	0	0.0200322	0.701043	0	0.318767	0.286479	0	0.0759104	0.521985	0	0.251153	0.330891	0
CD101	0.18565	0.371202	0	0.2112	-0.349794	0	0.205353	-0.354507	0	0.336603	0.266625	0	0.047059	-0.573102	0	0.687972	0.11035	0	0.58932	0.148583	0	0.37266	-0.246962	0	0.39535	-0.235234	0	0.916554	0.0333419	0	0.989449	-0.00420726	0	0.926608	0.0293045	0	0.4261	0.254896	0
TENT5C	0.628074	0.121029	0	0.0922849	-0.434972	0	0.785159	-0.0679676	0	0.222661	0.309619	0	0.0245654	-0.598131	0	0.920733	-0.024791	0	0.361201	-0.229885	0	0.000280438	-1.08081	0	0.247382	-0.293126	0	0.510108	-0.183972	0	0.550442	-0.166637	0	0.986436	-0.00472679	0	0.0951204	-0.478061	0
AIFM3	0.668135	0.0707465	0	0.318619	0.166304	0	0.186298	0.222533	0	0.904047	-0.0198504	0	0.000179731	0.745401	0	4.02e-05	0.851135	0	0.282252	0.179677	0	1.32e-07	1.29047	0	2.9e-06	1.04423	0	0.16759	-0.228084	0	0.868613	-0.0267987	0	0.000519339	-0.642031	0	0.170662	0.226385	0
CCNI2	0.948359	-0.0155944	0	0.0931312	0.419248	0	0.134604	0.370756	0	0.962388	0.0113525	0	0.00648313	0.722527	0	0.478741	0.17163	0	0.4287	-0.192073	0	0.363473	0.221122	0	0.000164153	1.0993	0	0.130955	-0.392368	0	0.0539796	-0.508426	0	0.00120996	-0.92062	0	0.00205998	-0.866831	0
C4orf47	0.48673	0.155775	0	0.477852	0.159009	0	0.0663139	0.426984	0	0.23443	-0.269517	0	0.192998	0.296146	0	0.0261842	-0.527851	0	0.147477	-0.331256	0	0.984765	0.00424968	0	0.441618	0.172577	0	0.272751	0.279341	0	0.0396579	-0.541423	0	0.760113	-0.0768554	0	0.0912467	-0.437848	0
AL513165.2	0.0447219	-0.587845	0	0.366705	-0.253519	0	0.0145669	-0.734129	0	0.330524	-0.273755	0	0.572656	-0.157438	0	0.0750669	-0.515443	0	0.25392	0.322436	0	0.131317	-0.431878	0	0.0448972	-0.587314	0	0.605513	-0.157971	0	0.552937	-0.181648	0	0.566092	0.17562	0	0.698514	-0.11832	0
SLC44A5	0.198719	-0.271235	0	0.0917292	-0.36145	0	0.147647	-0.307334	0	0.0635255	-0.400838	0	0.00820712	0.598661	0	0.000784229	0.806704	0	0.00326731	0.681377	0	1.48e-05	1.15872	0	0.0844233	0.37051	0	0.837175	-0.0430854	0	0.721684	0.074752	0	0.986533	0.00353028	0	0.0740371	0.387374	0
PPAN-P2RY11	0.202686	0.219773	0	0.271726	0.188591	0	0.112069	0.277342	0	0.0507723	0.34677	0	0.00101976	-0.640908	0	0.000180658	-0.764565	0	0.00167586	-0.605339	0	3.68e-06	-1.05301	0	0.0480137	-0.351435	0	0.685184	-0.0697047	0	0.198674	-0.224535	0	0.891399	0.0234399	0	0.047504	-0.354811	0
GUCY2C	0.0782857	-0.376706	0	0.00144107	-0.74962	0	6.92e-05	-1.01432	1	0.876189	-0.0320346	0	0.00152519	-0.744673	0	0.000412279	-0.858366	0	0.148171	-0.305332	0	2.32e-07	-1.5524	0	0.00353688	-0.67086	0	0.16741	-0.45052	0	0.00680055	-0.937127	0	0.0514173	-0.64879	0	0.00810444	-0.913572	0
SPAG6	0.918398	-0.0182072	0	0.575976	0.0997799	0	0.128971	0.277901	0	0.978513	-0.00478614	0	1.45e-07	1.38414	0	1.76e-06	1.16808	0	0.0395106	0.386535	0	0.102271	0.30051	0	4.55e-06	1.09024	0	0.129654	0.275698	0	0.322064	0.177612	0	0.02326	-0.425804	0	0.000139791	-0.794512	0
IL21R	0.872281	-0.040488	0	0.424174	-0.202861	0	0.0296145	-0.582421	0	0.0288188	-0.585663	0	0.00404977	-0.807018	0	0.00707582	-0.745916	0	0.270783	-0.281604	0	0.150164	-0.372063	0	0.00727514	-0.742845	0	0.712422	-0.104662	0	0.47011	-0.205931	0	0.669691	-0.121179	0	0.451259	-0.21488	0
SYCE3	0.872652	-0.0482227	0	0.823267	0.0672119	0	0.332715	-0.294841	0	0.890814	-0.0412939	0	0.284177	0.326859	0	0.840198	-0.0606726	0	0.2563	0.347087	0	0.00476781	0.942788	0	0.440904	0.233545	0	0.874484	0.0450934	0	0.429506	-0.227001	0	0.527085	-0.181293	0	0.0264758	0.667956	0
CATSPERZ	0.962949	0.0117103	0	0.998805	-0.000378036	0	0.661612	0.110644	0	0.687521	0.101637	0	0.0482902	0.523843	0	0.00466437	0.792939	0	0.215486	0.318566	0	0.0106281	0.70178	0	0.05286	0.51254	0	0.921007	0.023014	0	0.234588	0.28003	0	0.719926	-0.0833231	0	0.217466	0.290884	0
AC008581.2	0.664535	-0.173744	0	0.024363	-0.961274	0	0.547926	-0.24127	0	0.302001	-0.418207	0	0.939802	0.0301807	0	0.706995	-0.15051	0	0.0137077	-1.06667	0	0.14728	-0.595099	0	0.0121301	-1.08865	0	0.0332814	0.945091	0	0.956373	-0.0231334	0	0.605064	-0.219288	0	0.858624	0.0753409	0
TRIM38	0.413825	0.225657	0	0.830299	-0.0587119	0	0.984657	0.00527062	0	0.69629	0.107072	0	0.252906	0.318323	0	0.557425	0.161333	0	0.00983774	0.771328	0	0.16567	-0.389034	0	2.67e-05	1.46416	0	0.00141556	-0.920194	0	1.78e-05	-1.36155	0	0.0126634	-0.687572	0	4.46e-07	-1.74612	1
KYNU	0.302333	0.169733	0	0.0797821	-0.295898	0	0.185108	-0.220026	0	0.0848458	0.290672	0	0.00584734	-0.494471	0	0.100801	0.275794	0	0.600416	0.0853295	0	0.0035644	-0.52926	0	2.36e-08	1.41921	0	1.07e-08	-1.74395	1	3e-07	-1.43931	0	8.27e-08	-1.55391	0	2.67e-08	-1.6578	1
ZNF157	0.72044	0.090176	0	0.410845	0.208692	0	0.605108	0.130522	0	0.81664	0.0583719	0	0.0121779	0.684792	0	0.00875568	0.721758	0	0.0489122	0.521	0	0.000328177	1.07485	0	0.812745	-0.0596378	0	0.00140643	0.834614	0	0.000258423	0.990091	0	0.00518889	0.711169	0	2.79e-05	1.19286	0
APOM	0.967536	0.00771219	0	0.329238	0.187122	0	0.440669	0.147202	0	0.225325	-0.234104	0	0.553674	-0.112718	0	0.137298	-0.289654	0	0.00192566	-0.667648	0	0.0194737	-0.475347	0	0.399554	-0.161068	0	0.776929	0.0560563	0	0.76738	0.0585382	0	0.0786478	-0.359375	0	0.00986212	-0.548385	0
AL391650.1	0.792904	-0.0957525	0	0.621704	-0.180365	0	0.605026	-0.189105	0	0.733756	-0.124126	0	0.238604	0.437153	0	0.00721379	1.07652	0	0.640051	0.170874	0	0.00708764	1.07934	0	0.492553	-0.251577	0	0.0862538	0.592981	0	0.00202091	1.14773	0	0.488217	0.233348	0	0.0012989	1.20679	0
HCST	0.375344	-0.213737	0	0.246678	-0.281309	0	0.0343594	-0.535279	0	0.459131	-0.177936	0	0.0260207	0.566708	0	0.053738	0.483158	0	0.171608	0.334236	0	0.52481	0.152573	0	0.321342	-0.239708	0	0.0223337	0.592675	0	0.0813245	0.441558	0	0.874756	0.0386609	0	0.385842	0.214349	0
C14orf39	0.125079	-0.476558	0	0.255004	-0.348859	0	0.362311	-0.277523	0	0.430016	-0.239777	0	0.0510542	0.617834	0	0.0742648	0.560666	0	0.797615	0.0773661	0	0.197525	0.396806	0	0.162855	-0.431322	0	0.059904	0.572599	0	0.036268	0.643136	0	0.433137	0.231162	0	0.0536798	0.588354	0
SENP3-EIF4A1	0.333955	0.22179	0	0.855365	0.0413692	0	0.0176635	0.579238	0	0.865642	0.038394	0	0.001674	-0.812818	0	0.00376159	-0.734313	0	0.000769515	-0.887463	0	0.0259984	-0.538652	0	0.0102885	-0.634522	0	0.861908	0.0434985	0	0.815321	-0.0584264	0	0.199669	0.326296	0	0.592359	0.13426	0
MIOX	0.8829	0.0298981	0	0.698709	-0.0786855	0	0.467221	0.148505	0	0.778864	-0.0570314	0	1.49e-05	1.13673	0	1.5e-06	1.34939	0	0.00271757	0.68516	0	8.41e-07	1.4048	0	0.00538686	0.625308	0	0.00888094	0.541317	0	0.0023841	0.645397	0	0.28387	0.208367	0	0.000870114	0.722457	0
ST8SIA5	0.900145	0.0320303	0	0.728302	0.0888065	0	0.848529	-0.0487748	0	0.925149	-0.023984	0	0.0250209	0.610719	0	0.0265535	0.603606	0	0.386087	0.223373	0	0.000165811	1.16438	0	0.467645	-0.186646	0	0.00153989	0.829395	0	0.000902656	0.879063	0	0.132814	0.361241	0	6.88e-06	1.32704	0
ATP6V0A4	0.142454	-0.227266	0	0.593341	-0.0807759	0	0.554315	-0.0895191	0	0.395967	-0.12912	0	0.027695	0.353425	0	2.67e-06	0.961683	0	2.24e-06	0.973949	0	0.586195	0.0823483	0	1.39e-05	0.849191	0	3.95e-05	-0.723029	0	0.827556	0.0317198	0	0.808783	0.0352438	0	1.99e-06	-0.895956	0
PDX1	0.964707	-0.0114178	0	0.81691	-0.0597776	0	0.108329	0.428325	0	0.939639	0.0195454	0	0.0644485	0.49869	0	4.41e-05	1.32349	0	0.406544	-0.216052	0	0.00529326	0.797154	0	0.543289	0.157574	0	0.216205	0.329686	0	0.000271641	1.10613	0	0.834881	0.0546957	0	0.0180032	0.659112	0
DPEP3	0.0627461	0.689755	0	0.186067	0.479262	0	0.0864471	0.631095	0	0.183104	0.482662	0	0.69818	-0.137689	0	0.107424	-0.589924	0	0.0549661	-0.713374	0	0.11361	-0.579103	0	0.775679	-0.10109	0	0.0788433	0.653161	0	0.978766	-0.00957078	0	0.958271	0.0188193	0	0.989694	0.00463801	0
SLC13A5	0.00174191	-0.447808	0	0.608212	-0.0645825	0	0.0480337	-0.261151	0	0.026982	-0.295978	0	1.98e-08	1.10957	0	0.00444648	0.397409	0	7.18e-06	0.74448	0	0.683824	-0.0512422	0	2.13e-07	0.953831	0	0.0704001	-0.292071	0	0.000493254	-0.621005	0	0.00550387	-0.470503	0	1.22e-08	-1.30105	0
FBXL13	0.214527	-0.327305	0	0.0229056	-0.629217	0	0.137381	-0.395152	0	0.149884	-0.38234	0	0.186102	-0.349599	0	0.149932	0.382291	0	0.146836	-0.385379	0	0.931267	0.0223039	0	0.000354168	-1.09623	0	0.129479	0.419323	0	0.00402988	0.849303	0	0.248746	0.315705	0	0.0109797	0.736189	0
IL7R	0.0328376	0.617167	0	0.892896	-0.0367064	0	0.902718	-0.0333215	0	0.0893339	0.480658	0	0.413402	-0.224855	0	0.688756	0.109401	0	0.263271	0.309851	0	0.144425	-0.408874	0	2e-05	1.49217	0	0.00148177	-1.09986	0	0.000106277	-1.41948	0	0.000574863	-1.21564	0	0.000105478	-1.42039	0
NRG4	0.760679	0.0925593	0	0.454322	-0.22874	0	0.763564	0.0914087	0	0.614899	0.153196	0	0.703946	0.115553	0	0.000341165	1.29182	0	0.629332	-0.146939	0	0.0146614	0.800819	0	0.82983	0.065269	0	0.623306	0.142845	0	0.00195573	0.997805	0	0.677634	-0.120804	0	0.00493566	0.888741	0
FYB2	0.451598	0.191158	0	0.751427	0.0799617	0	0.411185	0.208992	0	0.834655	0.0526524	0	0.957242	-0.0135177	0	0.0249177	0.603701	0	0.688219	-0.101374	0	0.552251	0.150534	0	0.000423483	1.04997	0	0.00101148	-0.872332	0	0.129307	-0.36631	0	0.000474846	-0.94236	0	0.00132982	-0.846789	0
HIST1H2BM	0.782216	0.100709	0	0.448755	0.277723	0	0.624577	0.178657	0	0.951145	-0.0222995	0	0.0195811	-0.912173	0	0.630362	-0.175656	0	0.0121863	-0.990555	0	0.874307	0.0575958	0	0.0206185	-0.903511	0	0.786444	0.092045	0	0.00630672	1.00557	0	0.787433	0.0916118	0	0.0100578	0.938805	0
NLRP1	0.634701	0.0744369	0	0.654949	-0.0699894	0	0.541175	-0.0959083	0	0.948904	-0.0100109	0	0.00925758	0.444307	0	2.71e-05	0.834315	0	6.75e-05	0.772578	0	0.000137779	0.724912	0	1.45e-08	1.40739	0	2.75e-06	-0.88864	0	0.000188375	-0.643061	0	4.09e-05	-0.73072	0	7.96e-05	-0.692483	0
PRPH2	0.0894476	-0.363663	0	0.0936785	-0.3586	0	0.033542	-0.46503	0	0.281229	-0.225638	0	0.0789362	0.377202	0	0.0400041	0.447537	0	0.0270561	0.486035	0	0.00535568	0.636311	0	0.336779	-0.200518	0	0.324679	0.214063	0	0.18657	0.289457	0	0.308429	0.221531	0	0.00841313	0.611191	0
PNPLA7	0.893232	-0.0224065	0	0.511477	-0.110182	0	0.930339	0.0145981	0	0.763531	-0.0502694	0	0.000214428	0.743144	0	2.67e-07	1.24877	0	0.00858366	0.480286	0	2.94e-07	1.24099	0	0.000983702	0.635671	0	0.583673	0.0850711	0	0.00313019	0.502921	0	0.367052	-0.140786	0	0.00135205	0.55506	0
DUOXA1	0.813419	0.0548901	0	0.900805	0.0289793	0	0.270416	0.260158	0	0.738261	0.0777762	0	0.000298904	1.00212	0	0.00391751	0.748289	0	0.297228	0.245654	0	0.0276242	0.545267	0	4.59e-07	1.67703	0	0.00888103	-0.620022	0	0.000376482	-0.899768	0	1.59e-05	-1.17122	0	6.22e-05	-1.05399	0
ABCA8	0.41358	0.104162	0	0.583721	-0.0694791	0	0.558293	-0.0742633	0	0.196355	0.166728	0	0.387886	0.110109	0	0.131104	0.19638	0	0.222739	0.156979	0	0.447398	-0.0966763	0	6.88e-12	1.76703	0	1.28e-11	-1.55276	0	4.08e-12	-1.64013	1	2.33e-12	-1.68432	1	1.99e-12	-1.69698	1
IL24	0.48449	-0.275704	0	0.251981	-0.456581	0	0.931109	0.0338775	0	0.451862	-0.296986	0	0.861317	-0.0684939	0	0.405554	-0.328872	0	0.149359	-0.580386	0	0.126602	-0.616981	0	0.0984915	0.67075	0	0.0120106	-1.01495	0	0.000679602	-1.4562	0	0.0033257	-1.21725	0	0.000284493	-1.58471	0
CRYBA4	0.351636	-0.312273	0	0.143654	-0.49838	0	0.0281213	-0.775118	0	0.0494737	-0.68477	0	0.0836976	-0.596076	0	0.113006	-0.542761	0	0.116073	-0.537893	0	0.0709759	-0.624463	0	0.331593	-0.325825	0	0.107532	-0.582521	0	0.0511227	-0.715315	0	0.00918764	-0.987185	0	0.00942294	-0.983407	0
LEKR1	0.902374	0.0379304	0	0.38343	0.272131	0	0.527581	0.196317	0	0.679601	0.127977	0	0.0433221	0.658755	0	0.0437671	0.65721	0	0.801724	0.0777079	0	0.0140139	0.822086	0	0.249501	0.362161	0	0.253811	0.334523	0	0.0590062	0.567166	0	0.760688	-0.0881428	0	0.0509438	0.587903	0
SP9	0.299703	0.312096	0	0.291983	-0.317269	0	0.730685	0.102322	0	0.0512269	0.607901	0	0.0892642	-0.52355	0	0.557233	0.174994	0	0.288939	-0.319335	0	0.0187297	-0.749994	0	0.109505	0.490991	0	0.0460669	-0.702447	0	0.0699877	-0.633273	0	0.0445067	-0.708003	0	0.0700646	-0.633085	0
BNIPL	0.62195	-0.112192	0	0.888231	0.0318892	0	0.2915	-0.242702	0	0.354691	-0.212248	0	0.0985171	0.388167	0	0.131548	0.352227	0	0.00203972	0.793738	0	0.437588	0.177446	0	0.152066	0.333573	0	0.792438	-0.0575883	0	0.817307	0.0505505	0	0.325	0.217466	0	0.101653	-0.368374	0
NINJ2	0.416881	-0.188825	0	0.019532	-0.578314	0	0.0975169	-0.395951	0	0.900502	0.0288379	0	0.547448	-0.13939	0	0.705986	0.0871641	0	0.644204	0.106804	0	0.131518	-0.358173	0	0.0121288	0.628214	0	0.00104069	-0.956426	0	0.000208893	-1.11936	0	0.00152171	-0.917357	0	0.00102941	-0.957541	0
MUC19	0.141699	0.760417	0	0.253428	0.584472	0	0.0273735	1.18294	0	0.221104	0.627756	0	0.950535	-0.0312221	0	0.82604	0.110684	0	0.0534975	-1.01988	0	0.59549	0.268147	0	0.858406	0.0898235	0	0.227084	0.639371	0	0.252044	0.605333	0	0.888254	0.0732444	0	0.131162	0.806093	0
PRDM13	0.315011	0.300627	0	0.82962	-0.0635961	0	0.616514	0.148388	0	0.665413	-0.128035	0	0.00736248	0.869935	0	0.00331573	0.9722	0	0.118019	0.476465	0	0.00187498	1.04416	0	0.490053	-0.205111	0	6.28e-05	1.37567	0	0.000650781	1.11371	0	0.00752438	0.829971	0	0.000608817	1.12123	0
EDN3	0.885328	0.0332997	0	0.522619	-0.148375	0	0.430737	-0.183366	0	0.431022	-0.18325	0	0.00548012	0.709802	0	0.000133173	1.07473	0	0.0282259	0.539333	0	0.0129125	0.622378	0	8.87e-06	1.34704	0	0.010252	-0.603933	0	0.0641131	-0.420687	0	0.000123235	-0.991071	0	0.000326788	-0.90792	0
ZNF878	0.946739	0.0164393	0	0.444497	0.189578	0	0.803416	0.0613062	0	0.858787	-0.0438021	0	0.00289168	-0.824479	0	0.000123984	-1.15307	0	0.056528	-0.491924	0	7.3e-05	-1.20877	0	0.000172491	-1.11849	0	0.185538	0.310456	0	0.502687	0.155011	0	0.00591759	0.687876	0	0.561591	-0.134081	0
ARHGAP6	0.703328	-0.100755	0	0.0177672	-0.67364	0	0.066218	-0.506744	0	0.221216	0.329307	0	0.255264	0.305457	0	0.0586214	0.52304	0	0.0167245	0.680936	0	0.168884	-0.372268	0	0.146531	0.393954	0	0.574729	-0.189254	0	0.114709	-0.54455	0	0.515166	-0.219767	0	0.201498	-0.436914	0
MYBPC2	0.881866	-0.0453227	0	0.0760938	0.563295	0	0.437863	0.238371	0	0.973279	-0.0102128	0	0.532022	0.191499	0	0.00629797	-0.918898	0	0.116558	0.493944	0	0.0896158	-0.537171	0	0.0545809	-0.614825	0	0.0226754	0.760996	0	0.414942	0.25923	0	0.000239335	1.34715	0	0.83094	0.067446	0
GABPB2	0.0277664	-0.312963	0	0.0450614	-0.281918	0	0.849188	-0.0254031	0	0.0941198	-0.231771	0	0.726763	0.0467285	0	0.803092	0.0333278	0	0.00166748	-0.478706	0	0.782701	-0.0368633	0	0.0412097	-0.287742	0	0.885126	0.0215082	0	0.792741	0.0391524	0	0.154943	-0.216366	0	0.897884	0.0191041	0
UGT3A1	0.0372883	-0.632068	0	0.0494372	-0.592578	0	0.026096	-0.680727	0	0.0160447	-0.745135	0	0.0420303	0.615426	0	0.672973	-0.121356	0	0.0878611	0.508398	0	0.0969413	-0.493406	0	0.0645351	-0.554248	0	0.0975616	0.537614	0	0.613271	-0.159684	0	0.232545	0.381926	0	0.0381218	-0.684295	0
ADGRF2	0.386299	-0.231969	0	0.00319798	-0.877017	0	0.0438155	-0.563542	0	0.773003	0.0765728	0	0.0593624	-0.523583	0	0.333261	-0.259689	0	0.247079	-0.312278	0	0.000159962	-1.2138	0	0.00995104	-0.745774	0	0.976754	-0.00977702	0	0.25058	-0.390932	0	0.698762	-0.130045	0	0.249974	-0.391446	0
CHRNG	0.873354	0.0461138	0	0.71673	-0.105119	0	0.71673	-0.105119	0	0.778401	-0.0814733	0	0.0856501	0.516469	0	1	0	0	0.5428	0.176859	0	0.769509	0.0848398	0	0.766394	-0.0860265	0	0.0215113	0.648613	0	0.942888	-0.0190929	0	0.555324	0.157768	0	0.737592	0.0893897	0
CU639417.1	0.920839	0.0244757	0	0.465872	0.180759	0	0.720082	0.0883723	0	0.828096	-0.0534922	0	0.502325	-0.166112	0	0.182824	0.335529	0	0.0424894	-0.526874	0	0.713675	0.0904876	0	0.724242	-0.0869961	0	0.812583	-0.054647	0	0.0141342	0.603283	0	0.136167	-0.351507	0	0.591506	0.123997	0
AL445524.2	0.418844	-0.246431	0	0.150417	-0.446437	0	0.452967	-0.228501	0	0.305009	-0.314284	0	0.573286	-0.170946	0	0.00900378	0.86351	0	0.637033	-0.143041	0	0.722588	-0.107486	0	0.0798518	-0.55089	0	0.647378	0.133511	0	0.00261133	0.967965	0	0.539647	0.179345	0	0.658181	0.129125	0
SLC22A16	0.895758	0.0432325	0	0.525228	0.210701	0	0.385245	0.289256	0	0.988256	-0.00485706	0	0.02388	0.796614	0	0.0430842	0.703845	0	0.484883	-0.231896	0	0.531635	0.207418	0	0.989487	0.00435037	0	0.0119943	0.835512	0	0.00680367	0.910195	0	0.864511	0.053014	0	0.525134	0.198218	0
ACE2	0.255491	0.291309	0	0.104679	-0.422971	0	0.177285	-0.348001	0	0.0222829	0.61648	0	0.220135	-0.314984	0	0.366546	0.229908	0	0.000158454	1.1543	0	0.00058209	-1.01553	0	6.9e-05	1.24383	0	0.00102096	-1.2675	0	0.000289372	-1.43689	0	0.209328	-0.437539	0	6.18e-05	-1.64289	1
ANKRD33	0.846239	-0.0642747	0	0.36285	-0.304676	0	0.355691	0.309351	0	0.475973	-0.237685	0	0.0539556	0.669952	0	0.18254	0.451815	0	0.910177	-0.0373814	0	0.553519	0.197173	0	0.0646684	0.639732	0	0.918516	-0.034054	0	0.147822	-0.492594	0	0.275256	-0.367765	0	0.0498691	-0.680243	0
MAGEB17	0.968564	-0.00984819	0	0.0830165	0.450317	0	0.00328786	0.823423	0	0.854717	-0.0457754	0	0.349671	-0.236335	0	0.00201741	-0.875611	0	0.00531467	-0.771586	0	0.180441	-0.342508	0	0.0882579	-0.442265	0	0.540264	0.196078	0	0.957559	0.0169669	0	0.130537	0.494108	0	0.865623	0.0539871	0
ADRA2B	0.789522	0.04885	0	0.0075996	0.535914	0	0.000694991	0.723148	0	0.423925	-0.147391	0	0.256903	0.210713	0	0.25068	-0.213593	0	0.000169863	-0.832108	0	0.0341175	-0.410616	0	0.851375	-0.0342696	0	0.291574	0.29383	0	0.203014	0.356595	0	0.786324	-0.0746948	0	0.0665322	-0.523737	0
GPR68	0.963447	0.0113954	0	0.615205	-0.12543	0	0.970258	-0.00927454	0	0.75262	0.0785005	0	0.236599	0.299714	0	0.00010379	1.18428	0	0.0188121	0.62798	0	3.42e-05	1.30325	0	0.448939	0.189717	0	0.599687	0.1214	0	0.000854608	0.869129	0	0.0723628	0.428978	0	2.37e-05	1.19203	0
SLC6A11	0.0904578	-0.294293	0	0.446766	0.128399	0	0.385445	-0.146795	0	0.0299527	-0.386617	0	0.253488	-0.194514	0	0.0233678	0.406145	0	0.175558	0.232329	0	1.35e-07	1.3109	0	0.00360402	-0.545376	0	0.772703	0.0565697	0	9.73e-06	1.07991	0	0.00333631	0.630909	0	7.92e-08	1.46966	0
ALOX12B	0.456485	-0.209593	0	0.789826	-0.074558	0	0.454244	0.210651	0	0.223523	-0.346718	0	0.753508	0.0878701	0	0.00425968	0.889754	0	0.348686	-0.264873	0	0.00403926	0.896163	0	0.632718	-0.133955	0	0.965513	0.0122254	0	0.00241474	0.949146	0	0.778239	0.0797297	0	0.022397	0.6834	0
SELL	0.0730767	0.339947	0	0.48554	-0.127687	0	0.419811	0.14801	0	0.00974314	0.51338	0	0.345937	-0.173449	0	0.432697	0.14389	0	0.0876673	0.322667	0	1.44e-05	-1.02257	0	1.91e-05	0.999596	0	0.000952283	-0.833092	0	0.000170712	-0.983398	0	0.0250381	-0.52891	0	4.72e-07	-1.50878	0
NPIPB8	0.520054	0.152287	0	0.417258	0.192649	0	0.239294	0.282096	0	0.674564	0.0991066	0	0.266731	0.265725	0	0.00198791	0.826681	0	0.724639	0.083084	0	0.000296967	1.01612	0	0.89276	0.0317622	0	0.0930424	0.386259	0	0.000158976	0.987576	0	0.144117	0.333435	0	5.27e-05	1.08347	0
AC000120.3	0.116757	-0.389999	0	0.581577	0.133261	0	0.479809	0.171297	0	0.351146	0.2271	0	0.491857	0.166574	0	0.0561149	-0.48238	0	0.0532673	-0.488647	0	0.000886733	-0.927985	0	0.475196	-0.173122	0	0.848346	-0.0503052	0	0.505308	-0.175998	0	0.58455	-0.144229	0	0.0537957	-0.527762	0
PRLHR	0.98741	-0.00464429	0	0.937328	0.0231418	0	0.77885	0.0827435	0	0.987282	-0.00469205	0	0.393581	0.253457	0	0.000452011	1.2177	0	0.085676	0.525528	0	0.000271767	1.281	0	0.94866	-0.0189526	0	0.324548	0.267763	0	8.21e-05	1.25979	0	0.0269776	0.627224	0	5.85e-05	1.29526	0
FBXO48	0.970143	0.00458049	0	0.0182518	-0.310633	0	0.628027	-0.0594634	0	0.967995	0.00491122	0	0.000785737	0.477657	0	4.42e-08	1.02853	0	0.0511346	0.250719	0	0.0116641	0.335438	0	0.267406	0.137871	0	0.0178615	0.344374	0	0.000257269	0.58003	0	0.696922	0.0533894	0	0.147923	0.202487	0
AC233992.2	0.734526	-0.0720141	0	0.731177	-0.0729622	0	0.454565	0.15972	0	0.813512	-0.0500572	0	0.00454141	0.669217	0	0.000626302	0.848077	0	0.0253507	0.506064	0	7.49e-07	1.47994	0	0.248764	0.248778	0	0.0932662	0.348425	0	0.014329	0.526339	0	0.0472042	0.416991	0	4.1e-06	1.18111	0
AC131160.1	0.694468	0.107313	0	0.23001	-0.333385	0	0.88068	-0.0409391	0	0.827273	0.0595353	0	0.294059	0.290153	0	0.000108766	1.29275	0	0.605533	-0.141295	0	0.665615	0.11812	0	0.294953	-0.2896	0	0.0160566	0.687061	0	8.71e-05	1.24896	0	0.689239	0.107366	0	0.0908924	0.467248	0
POMC	0.354211	-0.281904	0	0.0881369	-0.532869	0	0.167543	-0.425666	0	0.12121	-0.48106	0	0.0238636	-0.726732	0	0.00756867	-0.882757	0	0.367687	-0.273938	0	0.00117266	-1.12387	0	0.00134494	-1.10639	0	0.745851	0.0977591	0	0.309987	-0.309236	0	0.185107	0.406787	0	0.107492	-0.498537	0
NEK10	0.532811	-0.146191	0	0.528238	0.147841	0	0.212121	0.296886	0	0.802173	0.0584828	0	0.303066	0.243474	0	0.0142143	0.618596	0	0.694621	-0.091742	0	0.000115944	1.09942	0	0.6083	-0.119929	0	0.356219	0.217218	0	0.000791269	0.886371	0	0.172008	0.325064	0	1.08e-05	1.27783	0
KIF6	0.571684	0.0766138	0	0.188098	0.181573	0	0.0977034	0.231482	0	0.881889	-0.0200508	0	0.471299	0.0978265	0	0.778638	0.0379585	0	0.317369	-0.136634	0	0.723831	0.0477478	0	0.00771058	0.394613	0	0.121906	-0.220169	0	0.214469	-0.175082	0	0.0390279	-0.299773	0	0.0133253	-0.36692	0
C1QL3	0.185865	0.438804	0	0.168216	0.457941	0	0.0106789	0.90185	0	0.492173	0.224102	0	0.746145	-0.10513	0	0.525886	-0.206773	0	0.0157698	-0.844948	0	0.0251045	0.775464	0	0.39357	-0.279284	0	0.0930208	0.612956	0	0.143127	0.53045	0	0.346918	0.336181	0	0.00127036	1.27885	0
GPR183	0.784838	0.0843501	0	0.0175409	-0.789172	0	0.0257084	-0.734587	0	0.3262	0.306799	0	0.020061	-0.770154	0	0.804888	0.0762991	0	0.98834	-0.00451114	0	0.000816317	-1.1999	0	0.0212097	0.762221	0	0.00142048	-1.44802	0	0.0012009	-1.47509	0	0.00102	-1.50132	0	0.000388053	-1.65532	1
PRR20G	0.103133	-0.560128	0	0.0277327	-0.778531	0	0.675672	0.139247	0	0.00899186	-0.948826	0	0.0423317	-0.711278	0	0.112712	-0.5441	0	0.000683683	-1.31587	0	0.298142	-0.350342	0	0.000824215	-1.28964	0	0.964665	0.0182353	0	0.936146	-0.0329864	0	0.783852	0.11302	0	0.981546	-0.00952285	0
PCDHGA3	0.80651	0.0701695	0	0.833686	0.0601443	0	0.68606	0.115965	0	0.901539	0.0354268	0	0.503121	0.1928	0	0.000860246	1.10662	0	0.919807	-0.0288269	0	0.0878467	0.507394	0	0.82178	-0.0645297	0	0.218691	0.327503	0	7.87e-05	1.23129	0	0.564052	0.151664	0	0.0277866	0.607352	0
MSMB	0.781158	-0.0866391	0	0.668991	-0.133513	0	0.0433126	0.663827	0	0.792131	0.0821848	0	0.357459	0.289823	0	0.696361	0.121824	0	0.0122253	-0.847523	0	0.397766	-0.26588	0	0.997964	-0.000795144	0	0.550862	0.203978	0	0.974479	-0.0108988	0	0.592493	-0.182904	0	0.592493	-0.182904	0
MYH11	0.951378	0.0174374	0	0.813572	0.0674735	0	0.242509	0.340049	0	0.985674	-0.00513357	0	0.0952904	0.494354	0	0.476766	0.204742	0	0.173135	0.398854	0	0.395717	-0.245063	0	0.598206	-0.151199	0	0.0222103	0.662989	0	0.131532	0.423406	0	0.00314459	0.890104	0	0.71826	-0.0989984	0
STAT4	0.512896	-0.143484	0	0.34131	-0.209947	0	0.490521	-0.151282	0	0.272418	-0.243077	0	0.00400874	0.700022	0	0.0137024	0.582065	0	0.875408	0.0342016	0	0.000215036	0.970787	0	7.59e-06	1.28763	0	0.00148728	-0.731087	0	0.000151529	-0.915511	0	3.98e-07	-1.4047	0	0.0112346	-0.559911	0
FAM53A	0.86567	-0.038919	0	0.843823	-0.0453317	0	0.218619	0.288489	0	0.514631	-0.150686	0	0.115821	0.373387	0	0.215988	0.290212	0	0.0245789	-0.552194	0	0.517721	-0.149569	0	0.041401	0.495091	0	0.48827	-0.160619	0	0.283727	-0.250212	0	0.00283103	-0.758794	0	0.00190952	-0.795341	0
PCDH15	0.997815	-0.000779266	0	0.578325	-0.158759	0	0.827667	-0.0619717	0	0.949954	-0.0178581	0	0.707973	0.106764	0	0.000704521	1.1237	0	0.0497193	0.586875	0	0.0042223	0.906829	0	0.00231298	0.980311	0	0.00253248	-0.874328	0	0.953234	-0.0153713	0	0.09189	-0.455402	0	0.727798	-0.0913408	0
PTCHD1	0.0187482	0.400035	0	0.206128	-0.204348	0	0.472266	-0.114574	0	0.800448	0.0400508	0	0.878801	-0.0241527	0	0.00012724	0.740176	0	0.10312	0.267092	0	0.85207	0.0295448	0	0.227871	0.194541	0	0.362608	0.181332	0	0.0934766	0.341291	0	0.831524	-0.0420245	0	0.528584	-0.124943	0
SOSTDC1	0.0924033	0.570269	0	0.979849	-0.00825124	0	0.815726	0.0761897	0	0.125076	0.516519	0	0.828164	-0.0709544	0	0.55452	0.193948	0	0.000525936	1.33071	0	0.0645617	-0.631133	0	0.00327842	1.07694	0	0.100506	-0.577629	0	0.0144862	-0.891249	0	0.338914	0.329962	0	0.00173742	-1.19155	0
FAM47E	0.583275	-0.144635	0	0.484841	-0.184605	0	0.978435	-0.00709963	0	0.41681	-0.215052	0	0.102414	0.443967	0	0.00177448	0.934592	0	0.374384	0.235666	0	0.00167751	0.940866	0	0.06874	0.498955	0	0.42094	-0.199623	0	0.313406	0.251034	0	0.278372	-0.270391	0	0.36135	0.226866	0
LTA	0.877675	0.0469101	0	0.768737	0.089688	0	0.0690389	0.578224	0	0.839024	-0.0619326	0	0.748728	0.0977321	0	0.00256775	1.03636	0	0.0432683	-0.64939	0	0.0392992	0.663645	0	0.643659	0.141341	0	0.991638	0.0033	0	0.00427901	0.984706	0	0.502433	-0.212507	0	0.153169	0.460376	0
ZMYND10	0.770993	-0.0625155	0	0.57698	0.120153	0	0.613764	0.108638	0	0.833536	-0.0451158	0	0.00806449	0.623296	0	6.09e-05	1.07053	0	0.113632	0.350554	0	3.17e-06	1.35192	0	0.00873409	0.615736	0	0.78542	-0.0549602	0	0.00823439	0.574935	0	0.440566	-0.15655	0	0.00202413	0.691061	0
FNDC7	0.927325	-0.021718	0	0.954269	-0.0136531	0	0.91172	-0.026399	0	0.793544	-0.0623618	0	0.298497	0.250974	0	8.9e-05	1.14916	0	0.443087	0.183976	0	0.0954088	0.411513	0	0.277634	0.262409	0	0.878786	-0.0331487	0	0.00045283	0.873097	0	0.630382	-0.104821	0	0.690254	0.086743	0
HOXB13	0.222454	0.200969	0	0.247204	-0.190245	0	0.258898	-0.185459	0	0.109904	0.266996	0	0.575419	-0.0908767	0	4.49e-05	0.827697	0	0.413322	0.13334	0	0.331259	-0.158922	0	1.17e-09	1.69223	0	1.61e-08	-1.58214	0	1.07e-05	-1.05477	0	2.66e-09	-1.74435	1	1.57e-08	-1.58415	0
HOXA4	0.445842	-0.29289	0	0.134925	-0.586742	0	0.222217	-0.474478	0	0.479668	-0.271275	0	0.0689903	0.723777	0	0.00368467	1.23791	0	0.00090533	1.46579	0	0.68727	0.153831	0	0.237554	0.45855	0	0.940583	-0.0276647	0	0.604784	0.192611	0	0.159846	0.532766	0	0.129909	-0.575992	0
GPX5	0.937344	-0.0250244	0	0.647967	-0.145723	0	0.788107	-0.0856314	0	0.980301	-0.00785953	0	0.0372433	0.701522	0	0.182676	0.433964	0	5.46e-05	1.60329	0	0.551968	-0.190194	0	0.355151	0.297567	0	0.202468	0.378933	0	0.974542	-0.00932536	0	0.000302437	1.22009	0	0.0994414	-0.495618	0
SPATA6L	0.65852	0.0752177	0	0.951012	0.0104361	0	0.26566	0.191979	0	0.92648	0.0156688	0	0.000267295	0.740004	0	8.52e-07	1.17431	0	0.00154691	0.613984	0	1.15e-06	1.14969	0	0.00700592	0.503685	0	0.0631234	0.311538	0	0.00027268	0.681062	0	0.0707848	0.30229	0	0.00037092	0.661677	0
DOCK2	0.580929	-0.133366	0	0.297362	0.254304	0	0.683667	-0.0982661	0	0.998441	-0.000470395	0	0.125406	0.380131	0	0.345268	-0.229738	0	0.314814	0.245045	0	0.0429215	-0.513817	0	0.0840462	0.432115	0	0.435971	-0.185359	0	0.0943188	-0.407555	0	0.234476	-0.285335	0	0.000470103	-0.946408	0
GRAP	0.0435356	-0.562495	0	4.91e-05	-1.34349	1	0.000122047	-1.2402	1	0.0301492	-0.609207	0	0.276847	-0.291813	0	0.0199856	0.659961	0	0.124023	0.419129	0	0.157908	-0.382946	0	0.0273836	-0.621215	0	0.562604	-0.233091	0	0.876604	-0.0623061	0	0.619261	-0.199858	0	0.359435	-0.370937	0
HFM1	0.298011	-0.308334	0	0.0606704	-0.573667	0	0.055599	-0.586488	0	0.114617	-0.476045	0	0.241326	0.348436	0	0.0299031	0.674596	0	0.296171	0.309549	0	0.0373894	0.643404	0	0.0910776	-0.512267	0	0.0768441	0.552367	0	0.0511925	0.613192	0	0.438624	0.235323	0	0.032146	0.679622	0
APOB	0.938794	0.0232128	0	0.230554	-0.369097	0	0.292071	-0.322985	0	0.582302	-0.166875	0	0.697115	-0.117859	0	0.0145896	0.798059	0	0.389308	0.262662	0	0.603283	-0.157605	0	0.0366493	0.668419	0	0.0151059	-0.763065	0	0.419568	-0.239455	0	0.0196784	-0.728744	0	0.00232629	-0.992896	0
RASAL1	0.678763	-0.105032	0	0.0131067	0.680459	0	0.0457125	0.532487	0	0.319946	-0.25489	0	0.0965554	0.435789	0	0.00394855	-0.813918	0	0.0894914	-0.446012	0	0.487742	0.17668	0	0.0110182	0.700147	0	0.273118	-0.369401	0	0.0183353	-0.833608	0	0.0746987	-0.613672	0	0.0265492	-0.77836	0
HOXD13	0.17787	0.393361	0	0.105757	-0.477191	0	0.666963	-0.123024	0	0.101796	0.483075	0	0.0266985	-0.673739	0	0.721145	0.101973	0	0.550943	-0.170862	0	0.00155182	-1.03121	0	0.85963	-0.0504591	0	0.50864	-0.229924	0	0.352703	-0.324764	0	0.484313	-0.243426	0	0.159354	-0.497676	0
PRDM16	0.133318	-0.265745	0	0.0106867	-0.478133	0	0.0120178	-0.469108	0	0.0921269	-0.300441	0	0.266096	0.194301	0	0.204194	0.222916	0	0.677233	0.0717352	0	0.0808588	-0.31226	0	3.59e-06	1.07374	0	3.57e-06	-1.14519	0	3.54e-07	-1.32897	0	6.4e-08	-1.47112	0	5.51e-09	-1.68645	1
RGPD3	0.654189	-0.0532557	0	0.375579	-0.106135	0	0.514572	0.0777079	0	0.93114	0.0102499	0	0.466752	0.0868924	0	1.93e-05	0.650856	0	0.495875	0.0812305	0	0.0226047	0.289339	0	0.275728	-0.131236	0	0.161592	0.164863	0	4.13e-06	0.67596	0	0.017895	0.290177	0	0.0009307	0.43082	0
SYNE3	0.928189	-0.0260846	0	0.0523359	-0.589628	0	0.0756929	-0.535451	0	0.161657	0.415358	0	0.942818	0.0207546	0	0.00166082	1.03801	0	0.00284904	0.971413	0	0.287775	-0.312128	0	0.0175216	0.74009	0	0.0467015	-0.745413	0	0.41991	-0.29171	0	0.400677	-0.304127	0	0.0858031	-0.636856	0
SAMD13	0.164702	-0.276887	0	0.992883	-0.00173372	0	0.962858	-0.0090524	0	0.292313	-0.207638	0	0.004053	0.623052	0	0.00427208	0.618633	0	0.887817	0.027423	0	0.00216116	0.675455	0	0.000947582	0.743455	0	0.0487449	-0.397288	0	0.514659	-0.126555	0	0.000895666	-0.725074	0	0.162641	-0.275636	0
POLR2J2	0.590661	0.141524	0	0.646085	0.120697	0	0.0920829	0.458056	0	0.259698	0.300311	0	0.148009	-0.389568	0	0.838807	-0.053353	0	0.0282635	-0.612207	0	0.0506896	-0.538247	0	0.245844	-0.309519	0	0.813435	0.0614721	0	0.156494	0.376868	0	0.552121	0.155374	0	0.783497	0.0715842	0
AC138894.1	0.886429	-0.031054	0	0.556551	-0.128376	0	0.672189	0.0921939	0	0.610248	0.111165	0	0.0251898	0.519411	0	1.74e-06	1.42995	0	0.0844598	0.389754	0	0.00010088	1.03763	0	0.107434	0.361836	0	0.540703	0.126524	0	0.000112102	0.939738	0	0.561249	0.120113	0	0.000749806	0.786964	0
DUSP13	0.00210045	-0.815291	0	0.00118135	-0.872427	0	0.000367266	-0.987863	0	0.00248949	-0.798339	0	0.100943	0.397091	0	0.000294855	1.00958	0	0.0334802	0.527271	0	0.00595598	0.710376	0	0.0179764	-0.595208	0	0.57422	0.176999	0	0.0269273	0.732356	0	0.668724	0.134615	0	0.115645	0.507242	0
FLACC1	0.463683	-0.136536	0	0.164295	-0.26384	0	0.714247	-0.0678723	0	0.335313	-0.180418	0	0.127369	0.290696	0	9.78e-07	1.26784	0	0.0081853	0.536391	0	3.33e-05	0.971737	0	0.580782	-0.102589	0	0.15947	0.256745	0	1.81e-06	1.10658	0	0.003574	0.571104	0	3.61e-05	0.893906	0
PLD6	0.295983	-0.211142	0	0.987947	-0.00300971	0	0.0620433	-0.388892	0	0.0648881	-0.38436	0	0.00493451	0.621571	0	0.158151	0.288465	0	4.09e-08	1.68287	0	8.66e-06	1.16453	0	0.781301	0.0553623	0	0.105823	0.355061	0	0.286947	0.230092	0	4.78e-06	1.23861	0	0.00218696	0.724807	0
TMIE	0.791684	0.0422241	0	0.355339	-0.14925	0	0.811055	0.0382114	0	0.990901	-0.00182183	0	0.00797418	0.464815	0	9.54e-08	1.27835	0	0.0742728	0.297074	0	1.31e-07	1.25252	0	1.97e-07	1.21958	0	8.44e-05	-0.712542	0	0.554445	-0.0904803	0	4.82e-06	-0.88429	0	0.8384	0.0311128	0
L34079.1	0.94412	-0.02405	0	0.955464	0.019161	0	0.692604	0.135903	0	0.771933	-0.0995532	0	0.700672	0.132142	0	0.131192	0.533304	0	0.590574	-0.185272	0	0.232125	0.417553	0	0.930317	-0.0300049	0	0.663232	0.138094	0	0.0752354	0.582469	0	0.951223	-0.0193605	0	0.277543	0.348006	0
LAT2	0.636743	0.0965857	0	0.752434	-0.0644135	0	0.301018	0.213851	0	0.314673	0.20773	0	0.552536	-0.121684	0	0.00016131	0.932749	0	0.434482	-0.160645	0	0.00148186	0.741376	0	0.05809	-0.404886	0	0.0660966	0.379787	0	1.13e-06	1.27322	0	0.0290126	0.458088	0	4.24e-07	1.354	0
NKX2-3	0.224457	0.170886	0	0.530302	-0.0870589	0	0.969649	-0.0052523	0	0.189103	0.185334	0	0.340043	-0.133238	0	0.127456	0.216784	0	0.697593	-0.0537393	0	0.0483775	-0.286605	0	3.25e-11	1.77242	0	9.03e-12	-1.73477	1	2.78e-11	-1.64269	1	2.9e-12	-1.83141	1	1.79e-12	-1.87369	1
HOXC11	0.735974	0.0382114	0	0.19803	-0.148778	0	0.695143	0.0444221	0	0.788164	-0.0304306	0	0.118641	-0.1822	0	0.932601	-0.00957078	0	0.099138	-0.193254	0	0.265835	-0.127917	0	1.65e-12	1.71055	0	1.15e-14	-1.85454	1	9.67e-15	-1.8689	1	1.08e-14	-1.85938	1	9.67e-15	-1.8689	1
ADAMTS17	0.159966	-0.302395	0	0.0780084	-0.384891	0	0.0869196	-0.37301	0	0.0678564	-0.399976	0	0.747864	-0.0675306	0	0.00823575	-0.607577	0	0.0530487	0.426039	0	5.73e-05	-1.05246	0	0.00206421	-0.733095	0	0.100243	0.363171	0	0.233954	-0.259373	0	0.00111862	0.78612	0	0.00243878	-0.719336	0
CDH22	0.725584	-0.0959807	0	0.501452	-0.184585	0	0.656887	-0.121582	0	0.777584	-0.0771963	0	0.0556	0.548003	0	0.000328479	1.16633	0	0.00864037	0.784856	0	4.57e-05	1.39626	0	0.689414	-0.109332	0	0.0336819	0.561351	0	0.000201581	1.09108	0	0.00487933	0.772604	0	6.6e-06	1.42839	0
FUT2	0.653156	-0.145111	0	0.403291	0.271593	0	0.687255	0.129929	0	0.800107	-0.0816199	0	0.590225	0.174087	0	0.00638	-0.968842	0	0.100112	-0.548404	0	0.00861317	-0.926358	0	0.113936	-0.525798	0	0.0824093	0.554775	0	0.580538	-0.171448	0	0.728888	0.107326	0	0.128233	-0.482182	0
CARD9	0.659846	0.079361	0	0.337914	-0.174416	0	0.231217	0.219351	0	0.945418	0.0123112	0	0.104955	0.301693	0	0.000830155	0.697996	0	0.257821	0.206918	0	0.000725821	0.708205	0	0.0391668	0.392054	0	0.952272	-0.0109991	0	0.476507	0.131524	0	0.852363	0.0342157	0	0.0834379	0.328469	0
GLRA4	0.123663	-0.457607	0	0.000427641	-1.19943	1	0.000188512	-1.29938	1	0.505908	-0.192863	0	0.1931	-0.38345	0	0.699024	-0.111675	0	0.0526968	0.586366	0	0.000121455	-1.35329	0	0.000125302	-1.34946	0	0.246767	0.508398	0	0.929389	0.0383519	0	0.150243	0.636441	0	0.65014	-0.196695	0
NPHP3-ACAD11	0.207201	-0.411867	0	0.671453	-0.136014	0	0.12431	-0.506918	0	0.34172	-0.307728	0	0.0267164	0.755657	0	0.492897	-0.220705	0	0.0901444	0.56266	0	0.325853	0.318253	0	0.105063	0.536421	0	0.542557	-0.19263	0	0.008548	-0.893145	0	0.136277	-0.480682	0	0.104652	-0.525904	0
AC069288.1	0.021247	-0.416481	0	0.0460175	-0.354451	0	0.350482	-0.159283	0	0.0492904	-0.348739	0	0.830681	0.0360883	0	0.748655	-0.0541272	0	0.119058	-0.271338	0	0.0376909	-0.370842	0	0.00623247	-0.50921	0	0.48535	0.128821	0	0.584981	0.100628	0	0.669357	0.0785962	0	0.258548	-0.210371	0
CC2D2B	0.481617	-0.115782	0	0.655778	-0.0730624	0	0.63249	-0.0784159	0	0.230255	-0.199802	0	0.0662426	0.313699	0	5.45e-06	0.989844	0	0.0955029	0.282511	0	0.00896545	0.467342	0	0.622748	-0.0806813	0	0.0816064	0.278603	0	9.91e-07	0.997466	0	0.0754739	0.284775	0	0.0323357	0.348221	0
CLEC12B	0.937748	0.0192464	0	0.899159	-0.0312339	0	0.868977	-0.0406631	0	0.882158	0.0365385	0	0.969092	0.00954783	0	0.000425012	1.0259	0	0.261649	0.281111	0	4.55e-06	1.51211	0	0.935675	0.0198869	0	0.968469	0.00890276	0	0.000205122	0.974772	0	0.332409	0.220565	0	4.32e-07	1.52876	0
AC100868.1	0.580342	0.204429	0	0.972515	-0.0126893	0	0.0162832	-0.954185	0	0.489391	0.256165	0	0.0469265	-0.770264	0	0.00774201	-1.07664	0	0.977871	0.0102213	0	0.0015094	-1.33596	0	0.00715829	-1.08933	0	0.242464	0.523492	0	1	0	0	0.74221	0.145351	0	0.982787	0.00951917	0
MAMLD1	0.721384	-0.104764	0	0.364782	-0.268629	0	0.503975	0.197123	0	0.652016	0.132616	0	0.0986172	0.501781	0	0.00569108	0.896907	0	0.0469472	0.613343	0	0.00488627	0.916347	0	0.117665	0.473631	0	0.79072	-0.0766195	0	0.593058	0.154648	0	0.249669	0.336832	0	0.0552338	0.575322	0
TMC5	0.97469	-0.011812	0	0.598216	-0.196884	0	0.771434	-0.108268	0	0.976166	-0.0111227	0	0.47814	-0.265773	0	0.421634	-0.301655	0	0.278456	-0.409614	0	0.0071143	-1.10213	0	0.510957	0.24608	0	0.135764	-0.523668	0	0.0380809	-0.744623	0	0.0337474	-0.763967	0	0.000517738	-1.35934	0
WNT9B	0.0508674	-0.641113	0	0.00118881	-1.16518	1	0.00645026	-0.938542	0	0.587012	-0.170384	0	0.348016	0.296592	0	0.898428	0.0398964	0	0.844911	-0.0611602	0	0.00292892	-1.04526	0	0.00130371	-1.15297	0	0.0552191	0.808443	0	0.945552	0.027692	0	0.705802	0.153261	0	0.877161	-0.0626752	0
FAM220A	0.104103	-0.724781	0	0.21468	-0.545464	0	0.509868	-0.285629	0	0.256025	-0.497716	0	0.103462	0.726221	0	0.697133	-0.168068	0	0.773488	0.124183	0	0.642617	0.200555	0	0.881329	0.0643586	0	0.882265	-0.0629208	0	0.0765864	-0.77789	0	0.596091	-0.22581	0	0.398285	-0.361522	0
NPIPB13	0.295598	0.133564	0	0.443833	0.0971523	0	0.0388673	0.274936	0	0.381095	0.111392	0	0.223901	-0.156092	0	0.0258915	0.29928	0	0.411273	-0.104367	0	0.667951	-0.0541451	0	0.0634511	-0.244383	0	0.093631	0.221865	0	3.73e-05	0.640815	0	0.00327779	0.414947	0	0.0259708	0.301623	0
AP000295.1	0.355887	-0.236937	0	0.256605	-0.292777	0	0.112679	-0.415959	0	0.402844	-0.214272	0	0.0381034	0.55667	0	0.00121071	0.944536	0	0.0133452	0.68054	0	0.0238915	0.612853	0	0.000689633	1.00494	0	0.00999986	-0.685206	0	0.16232	-0.353183	0	0.00588859	-0.740353	0	0.0207718	-0.60636	0
AC108488.2	0.0107209	0.289834	0	0.74685	0.0337084	0	0.0547754	0.210115	0	0.366178	0.0952358	0	3.63e-05	-0.543703	0	0.000917305	-0.400296	0	1.01e-06	-0.713114	0	0.00441159	-0.330449	0	0.000589632	-0.419768	0	0.17041	0.165893	0	0.654572	0.0531809	0	0.485126	-0.0832284	0	0.128981	0.18456	0
OAZ3	0.59474	0.155801	0	0.75104	-0.0927001	0	0.412696	0.241096	0	0.91789	0.0300818	0	0.0384664	-0.638562	0	0.808242	0.0708701	0	0.00675772	-0.870435	0	0.487065	0.204053	0	0.147596	-0.43412	0	0.86051	-0.048645	0	0.145259	0.412294	0	0.482832	-0.195218	0	0.0224434	0.668264	0
FNDC1	0.479113	-0.108256	0	0.865318	-0.0257879	0	0.759428	-0.0465977	0	0.33991	-0.146748	0	0.000251686	0.666411	0	0.000380505	0.639843	0	0.000141385	0.703615	0	0.00382077	0.490991	0	3.06e-09	1.50405	0	6.42e-07	-0.945891	0	1.66e-06	-0.889992	0	3.49e-06	-0.847027	0	2.02e-08	-1.1598	0
IGFL4	0.628404	0.138054	0	0.914292	-0.0306148	0	0.674702	0.119635	0	0.639573	-0.133559	0	0.17095	0.398898	0	0.00141388	1.03952	0	0.109887	0.469917	0	0.000735804	1.1181	0	0.873709	-0.04522	0	0.0375709	0.582171	0	0.000546047	1.05412	0	0.0244983	0.63477	0	0.00068885	1.02976	0
MSH5-SAPCD1	0.109775	-0.345027	0	0.0116296	-0.572527	0	0.048842	-0.432455	0	0.0821994	-0.377263	0	0.208947	0.267656	0	0.682156	-0.0856697	0	0.968932	-0.00813081	0	0.040356	-0.451958	0	0.556339	-0.123349	0	0.839406	0.0459741	0	0.0254367	-0.534849	0	0.170364	-0.317236	0	0.00438612	-0.705872	0
NBPF10	0.366937	-0.183091	0	0.00125474	-0.744204	0	0.0298874	-0.463716	0	0.967475	0.00818567	0	0.600526	0.105531	0	0.00215263	0.698156	0	0.0139023	0.534689	0	0.106912	-0.334824	0	0.185628	0.27188	0	0.1921	-0.349436	0	0.233894	-0.317925	0	0.447847	-0.200903	0	0.0305241	-0.598512	0
ANKRD20A3	0.884971	-0.0437768	0	0.249092	-0.35466	0	0.847527	-0.0581936	0	0.303689	0.315404	0	0.295378	0.321028	0	0.00167992	1.08357	0	0.0977911	0.518898	0	0.0710523	0.569588	0	0.381201	-0.267521	0	0.0870972	0.544772	0	0.00329737	0.996432	0	0.0253492	0.728225	0	0.000930976	1.15251	0
SELE	0.960322	0.0165676	0	0.771028	-0.0970435	0	0.635575	0.158298	0	0.873099	-0.0532197	0	0.327967	0.329858	0	0.087727	0.590578	0	0.607307	-0.17176	0	0.693569	-0.131503	0	0.277742	0.367036	0	0.946748	-0.0206156	0	0.68245	0.126497	0	0.224894	-0.380499	0	0.0834094	-0.551763	0
SYT10	0.0359987	0.425696	0	0.0167696	0.494149	0	0.233699	0.232526	0	0.000348691	0.814239	0	0.0755081	-0.354983	0	0.000319089	-0.821434	0	0.237189	-0.230734	0	8.31e-07	-1.32855	0	0.00218591	0.665275	0	0.0237285	-0.594563	0	0.000486951	-0.992552	0	0.0126596	-0.663484	0	7.07e-05	-1.17958	0
VSTM1	0.339698	0.400385	0	0.334409	0.404903	0	0.109133	0.686406	0	0.910474	-0.0466126	0	0.697662	-0.161331	0	0.201469	-0.540678	0	0.124662	-0.656083	0	0.141623	-0.626391	0	0.29122	-0.443768	0	0.11201	0.682825	0	0.464008	0.307988	0	0.263303	0.474088	0	0.58479	-0.229237	0
AC118553.2	0.66713	0.104229	0	0.190191	-0.323774	0	0.0418789	-0.519079	0	0.92435	0.0229572	0	0.40298	-0.204005	0	0.0418852	0.519059	0	0.124025	0.383364	0	0.608437	0.124275	0	0.416971	-0.197896	0	0.716141	0.0981096	0	0.15335	0.393186	0	0.817596	0.062177	0	0.207891	0.345124	0
CPO	0.573525	-0.164084	0	0.248423	-0.340879	0	0.136191	-0.445187	0	0.759998	-0.0887978	0	0.40394	-0.244485	0	0.00222615	1.00516	0	0.497727	0.198029	0	0.0889904	0.512581	0	0.0734166	-0.541763	0	0.641167	0.133195	0	0.000263039	1.20604	0	0.306863	0.294606	0	0.00223432	0.965544	0
TLR10	0.973884	-0.00952285	0	0.937796	0.0227016	0	1	0	0	0.96077	-0.0143087	0	0.636732	0.137766	0	0.000441116	1.20642	0	0.335708	0.283377	0	0.00406648	0.931895	0	0.97401	0.00947617	0	0.654849	0.118772	0	0.000101482	1.21965	0	0.306922	0.273898	0	0.00202782	0.908113	0
COLQ	0.251127	-0.28176	0	0.0135825	-0.645254	0	0.0428509	-0.515612	0	0.186802	-0.325897	0	0.00703419	0.715849	0	9.89e-05	1.15438	0	0.0567905	0.481991	0	0.000546792	0.979323	0	0.0147712	0.636098	0	0.444607	-0.202016	0	0.629615	-0.126973	0	0.0165509	-0.669724	0	0.947413	0.0173233	0
GADL1	0.90873	0.0219061	0	0.799373	-0.0485883	0	0.32719	-0.18947	0	0.671975	0.0810669	0	0.553245	-0.113764	0	0.0587831	0.378068	0	3.22e-09	1.88459	0	0.000667652	0.758789	0	0.569983	-0.108959	0	0.925939	0.0170952	0	0.0240354	0.438442	0	5.84e-10	1.80408	1	2.43e-05	0.948818	0
TAL1	0.730716	-0.124132	0	0.201146	-0.470111	0	0.935087	0.0293327	0	0.438527	-0.281132	0	0.298131	0.37992	0	0.118927	0.579412	0	0.515903	0.235225	0	0.710608	-0.133855	0	0.149629	0.532935	0	0.431226	-0.277141	0	0.232926	-0.423629	0	0.445761	-0.268372	0	0.0114531	-0.947921	0
TCERG1L	0.559495	0.104981	0	0.0580402	0.355648	0	0.66227	0.0784186	0	0.618119	0.0895659	0	0.959919	0.00900312	0	0.799503	0.0455268	0	0.0782885	0.328251	0	0.0274128	0.420865	0	0.11261	-0.293543	0	0.0322219	0.407527	0	0.000720525	0.69472	0	0.000667013	0.700218	0	0.000153672	0.803987	0
NAT2	0.723894	-0.107612	0	0.519776	-0.196814	0	0.489021	-0.211719	0	0.197972	-0.399966	0	0.531415	-0.191304	0	0.238527	0.364931	0	0.445932	0.233557	0	0.168428	0.429236	0	0.0791254	0.555718	0	0.00656537	-0.854633	0	0.189675	-0.387595	0	0.0752946	-0.533886	0	0.0791812	-0.526452	0
GPR146	0.236603	-0.258803	0	0.134156	-0.331149	0	0.970902	-0.00783487	0	0.074918	-0.398522	0	0.0010873	0.808912	0	0.00180091	0.762953	0	0.0640561	0.415769	0	2.35e-06	1.38291	0	0.0228955	0.522769	0	0.90264	0.0273381	0	0.684486	-0.0909643	0	0.608346	-0.114832	0	0.0476506	0.461612	0
NUDT13	0.890314	0.0272673	0	0.365229	0.180912	0	0.0663028	0.379266	0	0.687695	0.0796478	0	0.329216	0.195272	0	0.772982	-0.0570959	0	0.0116237	-0.542301	0	0.0863006	-0.35226	0	0.817654	-0.0456161	0	0.190702	0.268159	0	0.403307	0.169425	0	0.560967	-0.117416	0	0.265582	-0.227003	0
DNAH10	0.978437	-0.00545358	0	0.832754	-0.0426292	0	0.956302	0.0110519	0	0.924833	-0.0190373	0	0.705576	-0.076364	0	4e-05	1.0435	0	0.619786	-0.100418	0	0.0186202	0.510334	0	0.933511	0.0168386	0	0.593358	-0.0986507	0	1.52e-05	0.984035	0	0.5656	-0.106197	0	0.0156007	0.474462	0
BMPR1B	0.350651	-0.243448	0	0.685806	0.104565	0	0.399097	0.2195	0	0.203866	-0.334618	0	0.714726	-0.0944442	0	0.0100271	-0.724516	0	0.00649075	-0.77398	0	0.0350522	-0.576005	0	0.0210372	-0.637962	0	0.275153	0.300077	0	0.947097	0.0180216	0	0.758724	0.0834789	0	0.320349	-0.27266	0
PRIMA1	0.169993	-0.263641	0	0.331495	-0.184325	0	0.140189	-0.284483	0	0.276871	-0.20703	0	0.0284934	-0.437242	0	0.109482	-0.310229	0	0.120389	-0.300459	0	0.151098	-0.276468	0	2.48e-08	-1.63414	0	2.83e-05	0.933263	0	1.67e-06	1.13959	0	5.69e-06	1.0492	0	1.44e-06	1.15064	0
TEX22	0.529047	-0.118957	0	0.473901	-0.135542	0	0.529682	-0.118772	0	0.337127	-0.182624	0	0.124808	0.297508	0	1.39e-06	1.25713	0	0.450304	0.142988	0	0.000439891	0.780066	0	0.418927	0.153261	0	0.885611	0.025284	0	9.96e-06	0.968327	0	0.465308	-0.129046	0	0.0174239	0.444179	0
FO681492.1	0.700088	0.0852207	0	0.809953	-0.0531434	0	0.854672	-0.0404628	0	0.111203	0.363418	0	0.192173	0.294347	0	3.05e-05	1.16785	0	0.0678668	0.420962	0	0.000114844	1.04185	0	0.00197851	0.775582	0	0.0877946	-0.396008	0	0.140565	0.339126	0	0.0884972	-0.39508	0	0.00926276	0.629688	0
CLDN18	0.890193	0.0448977	0	0.953511	-0.0189526	0	0.942023	-0.0236452	0	0.954735	0.018449	0	0.073567	0.606262	0	0.421179	0.263671	0	0.621562	0.160972	0	0.915185	0.0346242	0	0.000782752	1.26954	0	0.0457809	-0.618384	0	0.00188196	-1.02483	0	0.000755219	-1.13221	0	0.000365722	-1.21646	0
RAB36	0.151211	-0.303976	0	0.780249	0.0575958	0	0.183664	0.280517	0	0.281962	-0.225226	0	0.122784	0.328205	0	0.426397	0.165378	0	0.345653	-0.196732	0	0.000130068	0.962164	0	0.00661315	0.617176	0	0.0163457	-0.59295	0	0.0989116	-0.394198	0	0.0289854	-0.533384	0	0.606763	0.119755	0
CDKN2C	0.56925	0.139784	0	0.719246	0.0880737	0	0.00930818	0.695085	0	0.733485	0.0834108	0	0.00342609	0.801647	0	0.0321205	0.556395	0	0.336394	-0.237928	0	0.696085	0.0957219	0	1.33e-06	1.63987	0	0.0174705	-0.698436	0	0.00130756	-0.995405	0	0.000232526	-1.18271	0	1.77e-05	-1.46073	0
VPREB3	0.501649	-0.113514	0	0.623161	-0.0827928	0	0.652435	-0.0758484	0	0.650299	-0.0763503	0	8.93e-06	0.979586	0	1.94e-05	0.921863	0	0.000738443	0.660116	0	1.51e-07	1.30494	0	0.00510513	0.521594	0	0.0341613	0.344476	0	0.0493597	0.317478	0	0.686406	0.0626744	0	0.00011192	0.706995	0
ROBO4	0.585652	0.151937	0	0.296324	-0.294042	0	0.567422	-0.159438	0	0.412255	0.229613	0	0.0562727	0.55562	0	0.32449	0.276985	0	0.675538	0.116471	0	0.0730132	-0.518873	0	1.29e-05	1.57378	0	0.00491769	-0.866221	0	7.36e-06	-1.59084	1	5.85e-06	-1.61674	1	6.85e-07	-1.86303	1
GPR78	0.283347	0.261495	0	0.138864	0.365637	0	0.228285	0.294806	0	0.455734	0.180428	0	0.605826	0.124368	0	0.454974	0.180733	0	7.67e-06	1.41695	0	0.502478	-0.161991	0	4.62e-05	1.22713	0	0.00130238	-0.84127	0	0.00706536	-0.680761	0	0.0467427	0.484623	0	2.33e-05	-1.2087	0
PPP1R32	0.120908	-0.368115	0	0.0515031	-0.470637	0	0.144909	-0.344731	0	0.234141	-0.278781	0	0.3875	0.200755	0	0.00528948	0.710957	0	0.420288	0.186995	0	6.85e-05	1.13654	0	0.537292	0.142649	0	0.192811	-0.310007	0	0.676641	0.0976782	0	0.206501	-0.300384	0	0.00499463	0.715111	0
SLC26A5	0.859063	-0.0488867	0	0.821252	-0.0622172	0	0.97264	0.00943317	0	0.781062	-0.0765633	0	0.402	0.23271	0	0.000184464	1.24294	0	0.167873	0.388917	0	1.02e-05	1.5879	0	0.730651	-0.0948833	0	0.274237	0.27871	0	3.06e-05	1.2756	0	0.0592548	0.493237	0	1.14e-06	1.60622	1
TCL1B	0.0146047	-0.470181	0	0.000373978	-0.751043	0	0.000161068	-0.814598	0	0.0127105	-0.481338	0	1.32e-06	-1.1947	0	3.2e-06	-1.12131	0	9.43e-06	-1.03421	0	1.08e-07	-1.41381	0	5.16e-09	-1.7082	0	0.86136	0.0433165	0	0.509883	-0.164154	0	0.571956	-0.140606	0	0.453544	-0.18695	0
AC067968.1	0.236636	0.173204	0	0.239079	0.17227	0	0.0407169	0.310608	0	0.77972	-0.0402447	0	0.124631	0.227556	0	0.00345837	0.470563	0	0.061428	0.281324	0	1.67e-06	0.948616	0	0.0564271	0.287472	0	0.46821	0.113287	0	0.0296664	0.355355	0	0.0591657	0.304464	0	0.000476473	0.620896	0
AC022137.3	0.848322	-0.0414869	0	0.0756959	-0.401143	0	0.0864643	-0.386078	0	0.550262	-0.13011	0	0.604002	-0.112838	0	0.10091	0.368243	0	0.363855	0.198959	0	0.0142316	-0.574955	0	0.741027	-0.0717548	0	0.715898	-0.0825698	0	0.863873	0.0388575	0	0.611605	-0.115357	0	0.00937603	-0.633309	0
ALOX5	0.207768	0.384337	0	0.575968	0.167859	0	0.00755731	0.877045	0	0.651118	0.135535	0	0.318652	0.301939	0	0.290169	-0.320774	0	0.000997266	-1.13684	0	0.115543	0.485726	0	0.00407338	0.957499	0	0.425898	-0.271217	0	0.00289449	-1.11041	0	0.00131604	-1.21729	0	0.325319	-0.336227	0
WAS	0.776216	-0.0736908	0	0.754166	0.0812033	0	0.906979	0.0302654	0	0.629499	-0.125312	0	0.035684	0.576087	0	0.00378193	0.837782	0	0.659962	0.11422	0	8.33e-05	1.25747	0	0.904861	-0.0309597	0	0.034728	0.533364	0	0.000544651	0.949946	0	0.46865	0.175454	0	5.61e-05	1.16312	0
KCNK15	0.708583	0.118546	0	0.945578	0.0216076	0	0.924932	0.0298416	0	0.836872	-0.0652239	0	0.587473	0.172411	0	0.00116333	1.18337	0	0.882786	-0.046693	0	0.00120047	1.17916	0	0.523535	0.203013	0	0.762725	0.087938	0	0.00193847	1.00197	0	0.452585	-0.219875	0	0.00419739	0.910924	0
AC006518.7	0.615798	-0.155102	0	0.612901	-0.156384	0	0.509015	0.204591	0	0.808327	0.0747931	0	0.0361471	0.683427	0	0.0276974	0.722457	0	0.726506	0.107929	0	0.0678976	0.587259	0	0.87507	0.0484594	0	0.113062	0.479872	0	0.0887382	0.517618	0	0.374424	0.264068	0	0.0461276	0.613607	0
RASL10A	0.706381	-0.0659969	0	0.115502	-0.284168	0	0.187705	-0.235571	0	0.303011	-0.182583	0	0.000151218	0.804566	0	0.00043569	0.726186	0	5.21e-05	0.884348	0	1.74e-05	0.967751	0	0.00530433	0.540097	0	0.259333	0.198469	0	0.57332	-0.098087	0	0.532975	0.108678	0	0.166582	0.24507	0
AADAC	0.0228887	0.164709	0	0.778565	-0.0190461	0	0.89765	0.00870201	0	0.269367	0.0759159	0	0.101926	-0.11456	0	0.943627	-0.00478469	0	0.939443	0.00514125	0	0.151132	-0.099748	0	1.28e-17	1.89347	0	1.56e-18	-1.84332	1	6.27e-19	-1.9173	1	9.93e-19	-1.87962	1	6.27e-19	-1.9173	1
HAPLN2	0.8777	0.036651	0	0.955692	0.0132264	0	0.837539	0.048836	0	0.93686	-0.0188605	0	0.00937685	0.675798	0	0.00127708	0.88045	0	0.00805504	0.691793	0	1.66e-07	1.83796	0	0.0182979	0.604109	0	0.619277	0.10833	0	0.191037	0.289575	0	0.531842	0.13652	0	8.2e-06	1.215	0
ANO3	0.895497	-0.0281074	0	0.930783	-0.0185842	0	0.913498	0.0232412	0	0.913029	-0.0233695	0	0.000362455	0.905066	0	3.35e-05	1.12273	0	0.00849563	0.616631	0	1.39e-08	1.93241	0	0.00496173	0.666975	0	0.288041	0.209977	0	0.0330242	0.437174	0	0.889645	-0.0271015	0	1.2e-06	1.24206	0
FRMD7	0.87845	0.0396157	0	0.846903	-0.0500229	0	0.945316	-0.0177646	0	0.917071	-0.0269692	0	0.0493067	0.535287	0	7.51e-05	1.26885	0	0.00320949	0.856038	0	1.38e-06	1.73245	0	0.3093	0.266805	0	0.200899	0.308093	0	0.000448519	0.95202	0	0.0224816	0.571473	0	2.41e-06	1.43868	0
CXCL11	0.859803	0.0177937	0	0.0422337	-0.21587	0	0.320154	-0.10142	0	0.906178	-0.0118745	0	0.00801503	-0.292928	0	0.611064	-0.0513977	0	0.213037	-0.127962	0	0.0126432	-0.272503	0	5.02e-13	1.62378	0	2.55e-15	-1.89891	1	2.8e-15	-1.89105	1	4.39e-15	-1.85317	1	2.29e-15	-1.90816	1
CLEC14A	0.0735865	0.548703	0	0.896713	0.0382114	0	0.643306	0.136638	0	0.653112	0.13259	0	0.511662	-0.194163	0	0.787506	-0.0793866	0	0.408847	-0.245152	0	0.289671	-0.316066	0	0.00186606	1.04079	0	0.0282409	-0.686255	0	0.00117389	-1.08197	0	0.000660568	-1.14931	0	0.000346585	-1.22427	0
HIST1H3B	0.762214	0.0917608	0	0.686758	0.122408	0	0.0229484	0.736977	0	0.858886	0.0538759	0	0.23551	-0.365894	0	0.0315717	-0.691553	0	0.00374615	-0.981158	0	0.00301263	-1.00952	0	0.0552314	-0.609024	0	0.312113	0.334889	0	0.903167	0.0398824	0	0.271765	0.364841	0	0.295837	-0.346621	0
RARRES1	0.473907	0.200303	0	0.100918	0.471937	0	0.974892	0.00874503	0	0.4801	0.197475	0	0.0677055	0.530071	0	0.00565039	0.850599	0	0.217789	0.349207	0	0.019688	0.695753	0	0.000589603	1.11843	0	0.169499	-0.38805	0	0.463493	0.204103	0	0.0105015	-0.760477	0	0.419158	-0.225204	0
S100A5	0.933794	0.02905	0	0.950708	-0.0216169	0	0.689754	-0.139868	0	0.699099	-0.13542	0	0.0615183	0.684074	0	0.260522	0.399882	0	0.0717687	0.656579	0	0.974036	0.0113811	0	0.457416	0.261687	0	0.169235	0.451435	0	0.717572	0.116578	0	0.431179	0.255017	0	0.237677	-0.385724	0
AL929554.1	0.8607	-0.0713742	0	0.744345	0.132761	0	0.934653	0.0333419	0	0.842361	-0.0808979	0	0.312347	0.41617	0	0.0705999	0.766858	0	0.259549	0.465933	0	0.00393162	1.30845	0	0.986181	-0.00704164	0	0.351089	0.351843	0	0.0219284	0.90666	0	0.183828	0.506307	0	0.00275169	1.23459	0
PCDHB4	0.685992	0.111138	0	0.812426	0.0651449	0	0.806676	0.0671844	0	0.889874	-0.0379915	0	0.407404	0.229256	0	0.000641258	1.09434	0	0.177237	0.378889	0	0.000698537	1.08443	0	0.690604	-0.109405	0	0.0841815	0.449799	0	3.37e-05	1.26889	0	0.0357444	0.555482	0	0.000106505	1.15585	0
DUOX1	0.99629	-0.0014463	0	0.781891	-0.0862026	0	0.00752317	0.913217	0	0.711472	-0.115255	0	0.00181563	1.10391	0	0.529491	0.196582	0	0.197277	-0.409723	0	0.370783	-0.281271	0	0.000244294	1.36784	0	0.487228	-0.265381	0	0.00270892	-1.25746	0	0.030571	-0.864347	0	9.11e-05	-1.76437	1
DRC7	0.0010294	-0.998356	0	5.02e-05	-1.33666	1	0.000319261	-1.12867	1	0.0313964	-0.602166	0	0.975055	-0.00823818	0	0.209063	0.337711	0	0.537712	-0.163152	0	0.00494264	-0.821786	0	0.00053043	-1.07216	0	0.866643	0.0655585	0	0.851257	0.073217	0	0.574873	-0.219663	0	0.371508	-0.351792	0
DYNLRB2	0.90987	-0.028231	0	0.390932	0.215939	0	0.51348	0.163821	0	0.732152	-0.0854692	0	0.109084	0.412977	0	0.00143465	0.909819	0	0.939723	0.018862	0	0.000768713	0.975652	0	0.0116127	0.68402	0	0.218725	-0.299274	0	0.0745699	0.441738	0	0.044931	-0.501347	0	0.392905	0.206156	0
ZNF575	0.829149	-0.0445696	0	0.84405	-0.0406245	0	0.875821	-0.0322662	0	0.692617	-0.0817603	0	2.9e-05	1.09644	0	9.91e-05	0.986862	0	0.00132332	0.760247	0	3.77e-08	1.75231	0	0.00134743	0.75867	0	0.129704	0.293206	0	0.325491	0.187565	0	0.870925	-0.030687	0	5.63e-05	0.911883	0
PFN4	0.132215	-0.296486	0	0.182464	-0.260909	0	0.548937	-0.115171	0	0.237042	-0.230265	0	1.29e-05	1.08435	0	2.32e-06	1.233	0	0.000407984	0.799634	0	1.5e-06	1.27174	0	0.147203	0.284858	0	0.0124703	0.503003	0	0.0011469	0.687231	0	0.042196	0.399609	0	0.000449066	0.756613	0
MORN5	0.585028	-0.16716	0	0.83059	-0.0652827	0	0.957665	-0.0161895	0	0.805924	-0.0749819	0	0.00118885	1.13704	0	0.000716467	1.20234	0	0.0396999	0.662679	0	6.33e-05	1.51673	0	0.00153679	1.10385	0	0.633638	-0.133975	0	0.905769	0.033201	0	0.112375	-0.45736	0	0.235231	0.337894	0
[truncated: 14,706 more rows]

## Sheet: iNeuron vs. WT
Symbol	KO	RW	RQ	PL	LeafOrder		Symbol	KO	RW	RQ	PL
[truncated: 3,745 more rows]
[truncated: 1 more columns]
