# Supplementary material for: A murine model of hnRNPH2-related neurodevelopmental disorder reveals a mechanism for genetic compensation by Hnrnph1
Source: J Clin Invest. 2023 Jul 17;133(14):e160309. doi: 10.1172/JCI160309 (PMC10348767; doi:10.1172/JCI160309)
Supplement: Supplemental table 3 [file jci-133-160309-s142.xlsx]

## Sheet: comparison
Symbol	p-value(206_Hem_M vs. 206_WT_M)	log2R(206_Hem_M vs. 206_WT_M)	sig(206_Hem_M vs. 206_WT_M)	p-value(209C_Hem_M vs. 209C_WT_M)	log2R(209C_Hem_M vs. 209C_WT_M)	sig(209C_Hem_M vs. 209C_WT_M)	p-value(209_Hem_M vs. 209_WT_M)	log2R(209_Hem_M vs. 209_WT_M)	sig(209_Hem_M vs. 209_WT_M)
4933434E20Rik	0.103838	0.152716	0	0.872708	0.0147695	0	0.0122973	0.619901	1
Abi1	0.205492	0.184242	0	0.609681	-0.0735936	0	0.0288305	0.665211	1
Abracl	0.98532	-0.00372552	0	0.112933	-0.326742	0	0.0220711	0.591057	1
Accs	0.375038	0.180657	0	0.0166984	0.504875	1	0.914618	-0.0396292	0
Acot7	0.985653	0.0100207	0	0.726065	0.195511	0	0.0434808	-0.51487	1
Adam32	0.580915	0.118081	0	0.563334	0.12364	0	0.0292572	-0.722494	1
Adamtsl5	0.574429	0.12795	0	0.239972	0.269763	0	0.0415288	-0.561665	1
Aldh1a2	0.393627	-0.255357	0	0.390521	0.257059	0	0.00332643	-0.556951	1
Aldob	0.085288	-0.318689	0	0.00227344	0.591775	1	0.0184224	-0.518255	1
Arhgap15	0.976083	-0.00682999	0	0.020484	-0.548535	1	0.565238	0.135495	0
Arhgap5	0.583572	0.0972602	0	0.320014	-0.177306	0	0.0458682	0.594424	1
Aspdh	0.310771	0.241547	0	0.0133291	0.611616	1	0.685891	0.16467	0
Atf6b	0.0572919	0.52313	0	0.316217	0.270732	0	0.0127177	0.621459	1
Bcas3	0.97168	0.0140124	0	0.787557	0.106442	0	0.0467525	-0.546439	1
Bgn	0.913428	0.0501325	0	0.663788	0.20068	0	0.00795252	-0.796684	1
Bmf	0.857315	0.0348073	0	0.694149	0.0761897	0	0.00476146	-0.598033	1
Brsk1	0.00463231	0.420369	0	0.908406	-0.0161297	0	0.0223872	0.729931	1
Calca	0.185275	0.329514	0	0.350844	0.230621	0	0.0316623	1.07399	1
Capn6	0.22367	-0.190587	0	0.0170222	0.385166	0	0.0121052	-0.555492	1
Carns1	0.998735	0.000461589	0	0.341323	0.276044	0	0.0368632	-0.628303	1
Cbln1	0.534795	0.19256	0	0.034004	0.67717	1	0.110563	0.44651	0
Cbln3	0.899758	0.0319315	0	0.0119734	0.666229	1	0.488874	0.0687671	0
Ccdc163	0.76662	-0.0543518	0	0.00809244	0.509534	1	0.131262	-0.44063	0
Ccdc189	0.895529	0.0299687	0	0.0311139	0.508348	1	0.660072	-0.197258	0
Cd180	0.229768	0.241718	0	0.00981447	0.539551	1	0.564419	-0.213924	0
Cd40	0.381956	0.175212	0	0.456939	0.148856	0	0.0320252	-0.612679	1
Cd6	0.553789	-0.154495	0	0.587185	0.141603	0	0.009556	-1.06362	1
Cd82	0.829619	-0.0888776	0	0.567603	0.236535	0	0.0366663	-0.919591	1
Cdc42ep2	0.777138	0.0995915	0	0.658639	0.155568	0	0.00404073	-0.635811	1
Cdkn1c	0.987841	0.00512687	0	0.319352	0.337528	0	0.0166844	-0.888373	1
Cldn11	0.702348	-0.17569	0	0.650967	0.20808	0	0.0182206	-0.953255	1
Cldn14	0.732909	0.0768737	0	0.481004	0.159164	0	0.0189149	-0.686041	1
Cldn22	0.523219	-0.139722	0	0.0189649	0.532487	1	0.0309982	-0.312044	0
Cnmd	0.513178	0.124659	0	0.985326	-0.00349555	0	0.0262265	-0.698956	1
Cnn1	0.396399	-0.144257	0	0.000558292	0.636506	1	0.098434	0.241084	0
Cnp	0.809984	-0.12447	0	0.626906	0.251943	0	0.0403219	-0.873965	1
Cnpy1	0.953033	0.0172235	0	0.0392396	0.62144	1	0.216477	-0.296797	0
Cntnap5b	0.399624	0.144895	0	0.283395	-0.185102	0	0.000322181	0.583375	1
Col1a2	0.986183	-0.00482667	0	0.213423	0.350554	0	0.00684443	-0.505685	1
Cpa2	0.0586518	0.391669	0	0.18976	-0.268066	0	0.00456413	0.614927	1
Cyp2j12	0.549844	-0.164008	0	0.643476	0.126814	0	0.0201277	-0.649586	1
Cytl1	0.752663	-0.0588246	0	0.00928683	0.50925	1	0.00268442	-0.489611	0
Dbp	0.950402	0.0191041	0	0.607241	0.158169	0	0.028552	-0.659123	1
Ddx60	0.520999	-0.0869272	0	0.830239	0.0289651	0	0.0482569	0.547035	1
Dmkn	0.344991	0.290778	0	0.0079827	-0.853553	1	0.272735	-0.371904	0
Dzip1	0.000205151	0.423998	0	0.669646	0.0441423	0	0.00644086	0.54963	1
Edn3	0.4467	-0.179056	0	0.531061	0.147202	0	0.0216628	-0.648686	1
Efemp1	0.990134	0.00234968	0	0.584043	0.104041	0	0.024851	-0.573731	1
Eif4enif1	0.128716	0.319479	0	0.928829	0.0184775	0	0.0494676	0.502463	1
Elavl3	0.064209	0.360072	0	0.585473	0.103786	0	0.00957565	0.561566	1
Emp3	0.366944	-0.269658	0	0.0062805	0.856643	1	0.539534	-0.159478	0
Endou	0.931447	0.0257376	0	0.769007	-0.0879036	0	0.00623463	-0.652398	1
Epha8	0.54691	-0.159376	0	0.691681	0.104766	0	0.0135732	-0.657889	1
Eps8l1	0.727153	0.213764	0	0.00904847	-1.67741	1	0.315957	-0.341024	0
Fam180a	0.751471	-0.0863419	0	0.604092	0.141537	0	0.00603691	-0.767983	1
Fanca	0.738892	-0.0755398	0	0.797175	-0.0582266	0	0.0311455	0.523712	1
Fancd2	0.579184	0.088033	0	0.963898	-0.00716922	0	0.0228264	0.519512	1
Fbxl19	0.0330832	0.46471	0	0.997495	-0.000662349	0	0.0266679	0.517185	1
Fezf2	0.873382	0.0380287	0	0.670541	-0.101609	0	0.0226502	0.553154	1
Flnb	0.934673	-0.0176858	0	0.0210232	0.517074	1	0.456027	0.140569	0
Fmod	0.995773	0.00219123	0	0.56109	0.241267	0	0.0451242	-0.607568	1
Foxo4	0.00549182	0.402951	0	0.306505	0.141472	0	0.00286493	0.641306	1
Fstl3	0.382535	0.176233	0	0.00530134	0.591679	1	0.546189	-0.227609	0
Gabra3	0.0977193	0.330558	0	0.442167	-0.15109	0	0.0464379	0.51929	1
Galnt6	0.330067	-0.266628	0	0.216017	0.340072	0	0.0366385	-0.595149	1
Gamt	0.706744	0.159319	0	0.916558	-0.0443241	0	0.0147092	-0.767393	1
Gata2	0.683065	0.0925187	0	0.0139647	0.580879	1	0.451587	0.251325	0
Gjc3	0.124626	-0.338322	0	0.847947	0.0415514	0	0.0327533	-0.532579	1
Gm20219	0.213812	-0.325017	0	0.0407574	-0.545064	1	0.943837	-0.0320553	0
Gm20431	0.806922	0.136008	0	0.870354	0.0907992	0	0.0199442	2.39409	1
Gm21985	0.163779	0.353933	0	0.00144658	-0.859022	1	0.0644486	0.400833	0
Gm43518	0.92041	-0.0305765	0	0.0372566	0.657311	1	0.64123	0.221914	0
Gm45716	0.143874	0.215219	0	0.0535976	0.287449	0	0.0479252	0.765747	1
Gm45799	0.826362	-0.0761662	0	0.0492421	0.701514	1	0.692749	0.0726135	0
Gm49320	0.574646	-0.156072	0	0.0349682	0.603891	1	0.332469	0.236976	0
Gm5617	0.720156	-0.0992688	0	0.0498554	0.557954	1	0.602156	-0.160605	0
Gpr62	0.535415	0.206468	0	0.626054	0.162171	0	0.0241497	-0.64368	1
Gpr83	0.868633	-0.0387071	0	0.480268	0.165738	0	0.0131577	-0.613642	1
Grk5	0.00027076	0.427166	0	0.474525	-0.0764765	0	0.0285957	0.547963	1
Grp	0.167616	0.329514	0	0.490167	0.163125	0	0.0411273	0.917982	1
Gsg1l	0.968445	-0.010922	0	0.888817	0.0386047	0	0.000594293	-0.637691	1
Gucy1a2	0.968179	-0.0114513	0	0.456644	-0.2145	0	0.0223602	0.519582	1
Guf1	0.818097	0.0363556	0	0.00156	0.537147	1	0.499231	0.211984	0
H2-Ab1	0.998343	0.000447166	0	0.023474	0.513268	1	0.536558	-0.13811	0
Hbq1a	0.214249	0.177127	0	0.291848	-0.149874	0	0.013207	0.773304	1
Hist1h2bb	0.450875	0.158906	0	0.208573	-0.266929	0	0.0237704	0.65439	1
Hist1h2bj	0.897082	0.0303502	0	0.00913678	0.642129	1	0.908678	-0.0401661	0
Hnrnph1	0.486093	0.0973141	0	0.000642238	0.516893	1	0.189768	0.275186	0
Hnrnph2	0.993107	0.00233527	0	3.14e-10	-2.30433	1	0.500235	0.0930598	0
Hpn	0.62034	0.150404	0	0.0450268	0.625065	1	0.45852	0.456974	0
Hspg2	0.623968	0.124209	0	0.394624	0.216424	0	0.0175408	-0.501447	1
Htr1b	0.931591	0.021366	0	0.185635	-0.333594	0	0.0417245	0.62023	1
Htr5b	0.572844	0.116471	0	0.953179	0.0120966	0	0.00344989	0.792755	1
Ifi204	0.197805	0.156824	0	0.801484	-0.0302744	0	0.0363366	0.653638	1
Igf2	0.701487	-0.159786	0	0.20526	0.533494	0	0.0154125	-1.03493	1
Igfn1	0.396018	-0.308042	0	0.275317	0.397244	0	0.00423366	-1.17483	1
Islr	0.408725	-0.339402	0	0.929008	0.036426	0	3.78161e-05	-0.800274	1
Kcng4	0.613848	0.139823	0	0.57385	0.155905	0	0.0194072	-0.781504	1
Kcnn1	0.648236	-0.110779	0	0.821346	0.054779	0	0.00222468	-0.50606	1
Krt80	0.194013	-0.310051	0	0.0274661	-0.538392	1	0.0756106	-0.816141	0
Lck	0.582365	0.127594	0	0.0307767	0.516913	1	0.552136	0.156254	0
Ldhd	0.484773	-0.144049	0	0.362795	0.188084	0	0.0163557	-0.566718	1
Lgals4	0.858683	0.0330177	0	0.005764	0.540652	1	0.694397	-0.112178	0
Litaf	0.513772	0.194579	0	0.0252486	0.688861	1	0.548931	-0.184477	0
Lrrc32	0.746393	0.0864033	0	0.749257	-0.0853926	0	0.0300916	-0.504634	1
Ly6d	0.175645	-0.369289	0	0.043611	-0.559056	1	0.841157	-0.0584519	0
Lypd2	0.680291	0.12894	0	0.792212	-0.0823712	0	0.0286619	-0.759156	1
Mag	0.999707	-0.000164477	0	0.460625	0.332874	0	0.0438995	-1.07726	1
Marf1	1.18e-06	0.470636	0	0.239518	-0.0965652	0	0.00206219	0.767375	1
Mcam	0.445735	0.249251	0	0.138984	0.489152	0	0.0237711	-0.822894	1
Med13l	0.0250184	0.415672	0	0.980042	-0.00447785	0	0.0195848	0.6022	1
Mfsd3	0.421299	-0.223455	0	0.461428	0.204504	0	0.0199061	-0.521165	1
Mog	0.700394	-0.143719	0	0.666643	0.160933	0	0.0252229	-0.805759	1
Msi2	0.0065753	0.240766	0	0.889414	-0.0116869	0	0.0249355	0.680288	1
mt-Co3	0.798856	0.433184	0	0.156465	-2.44216	0	0.00396781	-4.51608	1
Myadml2	0.692347	0.115646	0	0.395489	0.249336	0	0.0202855	-0.876797	1
Myh7	0.775527	-0.080515	0	0.804545	-0.0698652	0	0.0409028	-1.42533	1
Myoc	0.839369	-0.0845495	0	0.198052	0.543031	0	0.0401453	-1.31868	1
Nipal4	0.980988	-0.00641403	0	0.982223	-0.00599675	0	0.0310357	-0.761751	1
Nkx6-2	0.70971	-0.119573	0	0.40556	0.268219	0	0.0148503	-0.841808	1
Npas4	0.173797	0.609755	0	0.0756118	0.803971	0	0.0489102	-0.547655	1
Nrtn	0.549154	-0.168264	0	0.772791	0.0809441	0	0.0312235	0.611626	1
Ntn5	0.53016	-0.220809	0	0.522545	-0.224936	0	0.0104925	-0.858248	1
Nucks1	0.332764	0.134996	0	0.822378	0.0310987	0	0.0151558	0.620464	1
Nxph3	0.303005	0.29718	0	0.762143	-0.0867326	0	0.0217387	0.512965	1
Olig1	0.88126	-0.0586367	0	0.497153	0.267368	0	0.0470047	-0.582972	1
Opalin	0.815144	-0.0738457	0	0.345733	0.299573	0	0.016577	-0.960887	1
Padi2	0.958043	-0.0181152	0	0.416009	0.281372	0	0.0249424	-0.722813	1
Pagr1b	0.465269	-0.184411	0	0.879555	-0.0381322	0	0.0401271	0.556621	1
Paip2b	0.0239156	0.389567	0	0.715191	-0.0607569	0	0.00371406	0.848061	1
Pcolce	0.973547	-0.0140289	0	0.478985	0.300581	0	0.0100693	-0.858745	1
Pemt	0.833515	0.0539176	0	0.0387259	0.546452	1	0.127188	0.431559	0
Plcxd1	0.936752	0.0197873	0	0.901545	0.0308446	0	0.0192953	-0.510681	1
Plcxd3	0.988597	-0.00417687	0	0.359067	-0.269676	0	0.020775	0.833773	1
Plekhg3	0.394279	-0.193094	0	0.200333	0.292157	0	0.0447128	-0.805209	1
Plk5	0.769436	-0.0709226	0	0.0998103	0.405677	0	0.0048899	-0.985265	1
Poln	0.567049	0.143485	0	0.205001	-0.320594	0	0.0427642	0.626822	1
Ppm1a	0.0289794	0.48588	0	0.858296	-0.0384107	0	0.0123632	1.00072	1
Ppp1cb	0.0143961	0.357439	0	0.160131	-0.19935	0	0.00559844	0.767282	1
Prdm16	0.519441	0.149363	0	0.0344064	0.504793	1	0.647069	-0.140463	0
Prob1	0.45128	-0.126358	0	0.650498	0.0758064	0	0.0302208	-0.57255	1
Ptgds	0.512158	-0.366507	0	0.578618	0.310282	0	0.00300003	-1.08978	1
Ptpn18	0.659609	0.153987	0	0.719337	-0.125574	0	0.0370076	0.662971	1
Pum2	0.509679	0.0568055	0	0.511471	-0.0565692	0	0.00642465	0.513592	1
Reep6	0.991676	-0.0027047	0	0.879701	-0.0392466	0	0.0292352	-0.557578	1
Rem2	0.332368	0.254908	0	0.418078	0.21252	0	0.0112058	0.750778	1
Rhot2	0.0253296	0.374555	0	0.883391	0.0237096	0	0.0157651	0.678081	1
Rnf122	0.508423	0.226151	0	0.954903	-0.01928	0	0.0291611	-0.646026	1
Rskr	0.74647	-0.0984051	0	0.346547	0.288099	0	0.0136621	-0.57022	1
Rsph10b	0.709618	0.0724488	0	0.0128041	-0.505627	1	0.565309	0.194024	0
Rspo2	0.0196673	0.444932	0	0.215775	-0.229612	0	0.0338544	0.742481	1
S1pr5	0.916655	0.0365948	0	0.45869	0.260098	0	0.0186799	-0.620652	1
Sema4d	0.913866	0.0362994	0	0.866717	0.0563338	0	0.033593	-0.663173	1
Serpinf1	0.658566	-0.187671	0	0.292028	0.45039	0	0.000570069	-0.848411	1
Shoc2	0.622784	0.067859	0	0.467448	-0.100442	0	0.0227419	0.557425	1
Sipa1l1	0.0225563	0.489584	0	0.693354	-0.0816535	0	0.0396019	0.693382	1
Slc13a4	0.963973	-0.0182058	0	0.442521	0.310817	0	0.00810446	-0.797819	1
Slc22a6	0.653962	-0.108404	0	0.398894	0.204742	0	0.00478744	-0.621027	1
Slc26a2	0.599491	-0.090912	0	0.761561	-0.052464	0	0.00143335	-0.564088	1
Slc47a1	0.350167	-0.311734	0	0.404828	-0.277604	0	0.0373674	-0.656731	1
Socs5	0.0233959	0.309851	0	0.587182	-0.0716956	0	0.00569697	0.650948	1
Spag5	0.951323	0.0177794	0	0.764999	0.0871098	0	0.00106709	-0.685401	1
Spink10	0.102012	0.342293	0	0.00028274	0.820436	1	0.0392918	0.363003	0
Sstr4	0.80875	-0.0555133	0	0.415779	-0.187439	0	0.0130749	0.566542	1
Tab2	0.00385181	0.446108	0	0.910021	-0.0164332	0	0.0125784	0.669544	1
Tap1	0.743597	0.0620112	0	0.00853317	0.523472	1	0.96109	0.00887408	0
Tcp11l1	0.579767	-0.0893026	0	0.74032	-0.0533769	0	0.0471175	0.682376	1
Tgfbr3l	0.0774082	0.345158	0	0.0112148	0.507587	1	0.332567	-0.312796	0
Thbd	0.317839	-0.377488	0	0.675361	0.157354	0	0.0047572	-0.874497	1
Tmbim1	0.643718	-0.140826	0	0.491416	0.20989	0	0.016599	-0.526832	1
Tmem125	0.891491	0.0443521	0	0.656075	0.144986	0	0.0254727	-0.666968	1
Tmem88b	0.394441	-0.285047	0	0.528517	0.210476	0	0.0286442	-0.898821	1
Tmsb15b1	0.377115	0.189553	0	0.23334	-0.256933	0	0.0109116	0.784102	1
Tnfrsf4	0.674202	-0.0734783	0	0.130625	0.268183	0	0.0013208	-0.659821	1
Tnnc1	0.791508	0.122076	0	0.703801	-0.175662	0	0.01282	-1.22948	1
Tnni1	0.0597982	-0.561912	0	0.260543	0.33049	0	0.0196334	-0.997022	1
Tnnt1	0.866373	-0.0379323	0	0.4873	-0.157086	0	0.0364086	-0.507583	1
Trim8	0.243924	0.297591	0	0.680991	0.104122	0	0.00610492	0.615275	1
Trpc5	0.0695057	0.420154	0	0.954529	-0.0128946	0	0.0316704	0.633115	1
Tshz2	0.598835	-0.157513	0	0.0014985	1.02008	1	0.710402	-0.0755611	0
Tspan17	0.753896	-0.0712666	0	0.765575	0.0677764	0	0.00308633	-0.642212	1
Tspan2	0.527896	-0.196862	0	0.726564	0.108852	0	0.0424748	-0.690817	1
Unc5b	0.921948	0.0331305	0	0.196174	0.44228	0	0.0452503	-0.505019	1
Usf3	0.0223746	0.363451	0	0.58908	-0.0830006	0	0.0122139	0.560196	1
Ushbp1	0.0569939	0.273564	0	0.032645	0.30913	0	0.0417255	-0.688106	1
Vtn	0.90307	0.0551818	0	0.363343	0.414265	0	0.0211216	-0.768565	1
Wdr95	0.684737	-0.0960023	0	0.232295	-0.284962	0	0.0412738	0.624812	1
Wnt4	0.774657	-0.0814153	0	0.664931	-0.123263	0	0.00549282	-0.622416	1
Ybx2	0.874391	-0.0363424	0	0.034466	0.50173	1	0.128463	-0.517633	0
Zbtb33	0.96527	-0.00648359	0	0.23839	-0.177302	0	0.0219255	0.517901	1
Zfp382	0.596975	-0.119576	0	0.62438	0.110697	0	0.0191746	0.68533	1
Zfp667	0.794699	-0.0441754	0	0.084094	-0.299365	0	0.0461581	0.531099	1
Zfp91	0.00144748	0.3052	0	0.423366	-0.071641	0	0.0141408	0.649615	1
1700028P14Rik	0.00664923	0.628979	1	0.810993	0.0525967	0	0.909831	0.0203564	0
Ash1l	0.0177899	0.520186	1	0.74714	-0.0680432	0	0.0363538	0.814411	1
Batf3	0.0149099	-0.631714	1	0.849297	0.0472731	0	0.959962	-0.0175178	0
Bfsp2	0.0458951	-0.64288	1	0.485775	0.218955	0	0.0946836	-0.458025	0
Btg2	0.0446844	1.06357	1	0.208648	0.654564	0	0.973721	-0.021611	0
Cpt1b	0.0241412	0.659267	1	0.961935	0.0134551	0	0.429237	0.18759	0
Ctnna2	0.00742603	0.506186	1	0.654183	-0.0805867	0	0.00652061	0.672262	1
Ddn	3.33e-07	0.9175	1	0.87751	-0.0228241	0	0.00100888	1.66974	1
Fmo2	0.0297822	-0.568289	1	0.818168	0.0581641	0	0.199952	-0.272041	0
Gm3033	0.0298595	0.595036	1	0.770542	0.077325	0	0.90967	0.0433165	0
Gm49356	0.0244713	0.672127	1	0.76251	-0.0871494	0	0.852517	0.0580671	0
Ilrun	4.41e-08	0.84547	1	0.970319	-0.00458929	0	0.00103875	0.975549	1
Lrrc51	0.0296125	-0.582536	1	0.300906	-0.269912	0	0.232725	-0.59707	0
Met	0.0355608	0.535625	1	0.387043	-0.214747	0	0.114476	0.300089	0
Mid1	0.0389567	0.922449	1	0.164123	-0.611403	0	0.33057	0.981495	0
Ms4a6c	0.00780339	-0.52132	1	0.475907	-0.133285	0	0.915376	0.0156688	0
Olfr78	0.0113608	0.591028	1	0.518949	-0.144283	0	0.657003	-0.157662	0
P3h4	0.0285385	0.592397	1	0.405501	0.218558	0	0.0576814	-0.155801	0
Phactr3	7.67e-07	0.678631	1	0.87431	-0.0181152	0	0.00283201	0.83716	1
Plin4	0.00352932	-0.913681	1	0.463665	-0.216748	0	0.998085	0.000389475	0
Ppfia3	2.88e-05	0.758465	1	0.307448	0.16404	0	0.000621766	0.616395	1
Ppp1r9b	2.07e-09	1.07629	1	0.878866	-0.020838	0	0.000710666	1.52505	1
Ptges3l	0.00836245	0.578997	1	0.767537	-0.061797	0	0.0856167	0.330811	0
Rimklb	0.000945742	0.546976	1	0.539437	-0.0940869	0	0.0182343	0.828948	1
Rpgrip1	0.0148506	0.573336	1	0.0564309	0.441653	0	0.557378	0.215505	0
Shank1	0.00120931	0.802814	1	0.797663	0.0589953	0	0.0195053	0.693498	1
Smco3	0.00851601	-0.627026	1	0.768295	0.0668676	0	0.385322	-0.239622	0
Tmprss5	0.0133115	-0.692152	1	0.915165	0.0285126	0	0.852814	0.0344129	0
Tmprss7	0.0125622	0.565129	1	0.657729	0.0960864	0	0.47354	0.131484	0
Tmsb15l	0.018864	-0.589099	1	0.832445	0.0510519	0	0.42233	0.293818	0
Tnpo2	0.0268857	0.580531	1	0.791547	0.0669916	0	0.0410943	0.745599	1
