# Supplementary material for: A murine model of hnRNPH2-related neurodevelopmental disorder reveals a mechanism for genetic compensation by Hnrnph1
Source: J Clin Invest. 2023 Jul 17;133(14):e160309. doi: 10.1172/JCI160309 (PMC10348767; doi:10.1172/JCI160309)
Supplement: Supplemental table 4 [file jci-133-160309-s143.xlsx]

## Sheet: Sheet1
Figure panel	P value	Relevant comparison
Figure 2B (Kapβ2 bound [%])	*P = 0.0263	Compared to WT
	**P = 0.0042	Compared to WT
Figure 2D (Kapβ2 bound [%])	****P < 0.0001	Compared to WT
	*P = 0.0138	Compared to WT
Figure 2F (% Cytoplasmic signal)	****P < 0.0001	Compared to siControl
Figure 2H (% Cytoplasmic signal)	****P < 0.0001	Compared to mCherry
Figure 3D (Probability of survival)	*P = 0.0371	Hnrnph2R206W/Y vs. Hnrnph2X/Y
	****P < 0.0001	Hnrnph2P209L/Y vs. Hnrnph2X/Y
	*P = 0.0144	Hnrnph2KO/Y vs. Hnrnph2X/Y
Figure 3E (Body weight)	*P < 0.05 at 8 and 78 weeks	Hnrnph2R206W/Y vs. Hnrnph2X/Y
	****P < 0.0001 at 26, 52, and 104 weeks	Hnrnph2R206W/Y vs. Hnrnph2X/Y
	****P < 0.0001 at 3-6 weeks	Hnrnph2P209L/Y vs. Hnrnph2X/Y
	***P < 0.001 at 7-8 weeks	Hnrnph2P209L/Y vs. Hnrnph2X/Y
	**P = 0.0029 at 26 weeks	Hnrnph2P209L/Y vs. Hnrnph2X/Y
	*P = 0.0414 at 52 weeks	Hnrnph2P209L/Y vs. Hnrnph2X/Y
Figure 4C (Skull length)	**P = 0.0019	Hnrnph2R206W/Y vs. Hnrnph2X/Y
	****P < 0.0001	Hnrnph2P209L/Y vs. Hnrnph2X/Y
	***P = 0.0006	Hnrnph2P209L/X vs. Hnrnph2X/X
Figure 4C (Nose length)	**P = 0.0037	Hnrnph2R206W/Y vs. Hnrnph2X/Y
	****P < 0.0001	Hnrnph2P209L/Y vs. Hnrnph2X/Y
	****P < 0.0001	Hnrnph2P209L/X vs. Hnrnph2X/X
Figure 4C (Interorbital distance)	*P = 0.0435	Hnrnph2R206W/Y vs. Hnrnph2X/Y
	*P = 0.0233	Hnrnph2P209L/Y vs. Hnrnph2X/Y
Figure 4E (Incidence of hydrocephalus, 6 weeks)	**P = 0.0035	Compared to WT littermate controls
Figure 4E (Incidence of hydrocephalus, 24 weeks)	***P = 0.0007, **P = 0.0041, *P = 0.0211	Compared to WT littermate controls
Figure 5B (Dendrite full branch depth)	*P = 0.0281	Hnrnph2P209L/Y vs. Hnrnph2X/Y
Figure 5B (Dendrite full branch level)	**P = 0.0022	Hnrnph2P209L/Y vs. Hnrnph2X/Y
Figure 5B (Dendrite length)	*P = 0.0281	Hnrnph2P209L/Y vs. Hnrnph2X/Y
Figure 5C (Sholl analysis)	**P = 0.0084	Hnrnph2P209L/Y vs. Hnrnph2X/Y
Figure 6A (Total SHIRPA abnormality scores)	*P = 0.0397	Hnrnph2P209L/Y vs. Hnrnph2X/Y
Figure 6B (Latency to fall from rotarod)	**P = 0.001	Hnrnph2R206W/Y vs. Hnrnph2X/Y
	****P < 0.0001	Hnrnph2P209L/Y vs. Hnrnph2X/Y
	**P = 0.0036	Hnrnph2P209L/X vs. Hnrnph2X/X
Figure 6C (Latency to fall from a wire cage top)	**P = 0.0017	Hnrnph2R206W/Y vs. Hnrnph2X/Y
	***P = 0.0005	Hnrnph2P209L/Y vs. Hnrnph2X/Y
Figure 6D (Stride length)	***P = 0.0005	Hnrnph2P209L/Y vs. Hnrnph2X/Y
	*P = 0.0265	Hnrnph2KO/X vs. Hnrnph2X/X
Figure 6F (Audiogenic seizure severity score)	****P < 0.0001	Hnrnph2R206W/Y vs. Hnrnph2X/Y
	***P = 0.0009	Hnrnph2P209L/Y vs. Hnrnph2X/Y
	**P = 0.0027	Hnrnph2P209L/X vs. Hnrnph2X/X
	*P = 0.026	Hnrnph2R206W/X vs. Hnrnph2R206W/R206W
Figure 7A (Open field testing )	****P < 0.0001	Hnrnph2R206W/Y vs. Hnrnph2X/Y
Figure 7B (Results from elevated plus maze testing)	*P = 0.0149	Hnrnph2R206W/Y vs. Hnrnph2X/Y
Figure 7C (Mean speed day 1)	***P = 0.0002	Hnrnph2R206W/Y vs. Hnrnph2X/Y
Figure 7C (Percentage time spent in the thigmotaxis zone, day 2 and day 3)	****P < 0.0001	Hnrnph2R206W/Y vs. Hnrnph2X/Y
Figure 7C (Latency to find the hidden platform, day 2)	***P = 0.0002	Hnrnph2R206W/Y vs. Hnrnph2X/Y
Figure 7C (Latency to find the hidden platform, day 3)	****P < 0.0001	Hnrnph2R206W/Y vs. Hnrnph2X/Y
Figure 7C (Latency to find the hidden platform, day 4)	**P = 0.0058	Hnrnph2R206W/Y vs. Hnrnph2X/Y
Figure 7C (Cumulative distance from the hidden platform, day 2)	****P < 0.0001	Hnrnph2R206W/Y vs. Hnrnph2X/Y
Figure 7C (Cumulative distance from the hidden platform, day 3)	****P < 0.0001	Hnrnph2R206W/Y vs. Hnrnph2X/Y
Figure 7C (Cumulative distance from the hidden platform, day 4)	**P = 0.0063	Hnrnph2R206W/Y vs. Hnrnph2X/Y
Figure 7D (Mean distance from platform location)	**P = 0.0092	Hnrnph2R206W/Y vs. Hnrnph2X/Y
Figure 7D (Time spent in each quadrant)	****P < 0.0001	SW vs. NW for Hnrnph2X/Y
	****P < 0.0001	SW vs. NE for Hnrnph2X/Y
	***P = 0.0002	SW vs. SE for Hnrnph2X/Y
	*P = 0.0198	SW vs. NW for Hnrnph2R206W/Y
Figure 7E (Y maze spontaneous alternation testing)	***P = 0.0002	Hnrnph2R206W/Y vs. Hnrnph2X/Y
Figure 7F (Novel object recognition testing)	****P < 0.0001	Hnrnph2R206W/Y vs. Hnrnph2X/Y
Figure 7G (Three-chamber social preference testing, total distance traveled)	***P = 0.0009	Hnrnph2R206W/Y vs. Hnrnph2X/Y
Figure 7H (Three-chamber social novelty testing; total distance traveled)	*P = 0.0442	Hnrnph2R206W/Y vs. Hnrnph2X/Y
Figure 7H (Three-chamber social novelty testing; social novelty index)	*P = 0.0489	Hnrnph2R206W/Y vs. Hnrnph2X/Y
Figure 7I (Marble burying test)	****P < 0.0001	Hnrnph2R206W/Y vs. Hnrnph2X/Y
Figure 8A (Hnrnph1 copies)	**P = 0.0021	Hnrnph2KO/Y vs. Hnrnph2X/Y
Figure 8A (Hnrnph2 copies)	****P < 0.0001	Hnrnph2KO/Y vs. Hnrnph2X/Y
Figure 8B (Hnrnph copies)	****P < 0.0001 and **P = 0.006	Hnrnph1 vs. Hnrnph2
	####P < 0.0001	Hnrnph1 E16.5 vs. P0, P0 vs. P7
	##P = 0.0049	Hnrnph1 P7 vs. P14
Figure 8C (Probe H-score)	****P < 0.0001	Hnrnph1 vs. Hnrnph2 at E12.5 – P7
	**P = 0.0018	Hnrnph1 vs. Hnrnph2 at P14
	####P < 0.0001	Hnrnph1 E12.5 vs. E14.5
	#P = 0.046	Hnrnph1 P14 vs. P56
